# Supplementary material for: Effects of RAGE Deletion on the Cardiac Transcriptome during Aging
Source: Int J Mol Sci. 2022 Sep 22;23(19):11130. doi: 10.3390/ijms231911130 (PMC9569842; doi:10.3390/ijms231911130)
Supplement: Supplementary file 1 [file ijms-23-11130-s001.zip]

Archive with 3 entries (3 files):
- Supplementary Data.pdf
- Table S1.xlsx
- Table S2.xlsx
