# Supplementary material for: Effects of RAGE Deletion on the Cardiac Transcriptome during Aging
Source: Int J Mol Sci. 2022 Sep 22;23(19):11130. doi: 10.3390/ijms231911130 (PMC9569842; doi:10.3390/ijms231911130)
Supplement: Supplementary file 1 [file ijms-23-11130-s001.zip › Table S1.xlsx]

## Sheet: DE analysis
Table S1 | Differential gene expression analysis of Rage-/- vs. WT in Young, Middle age (MA), and Old mice. The table shows annotations and statistics for all the detected probes/transcripts. Significant comparisons for an FDR-adjusted P-Value < 0.05 are highlighted in green.
					Young (Rage -/- vs. WT)						Middle-age (Rage -/- vs. WT)						Old (Rage -/- vs. WT)
Probe ID	Old Symbol	RefSeq accession number	Symbol	entrez ID	logFC	AveExpr	t	P.Value	adj.P.Val	B	logFC	AveExpr	t	P.Value	adj.P.Val	B	logFC	AveExpr	t	P.Value	adj.P.Val	B
3360242	GPR116	NM_001081178	Adgrf5	224792	-0.879312	7.85754	12.9703	1.21014e-11	1.60671e-07	15.3531	-0.77554	7.85754	9.97824	1.57269e-09	2.08806e-05	11.1088	-0.802053	7.85754	10.6879	4.54884e-10	3.01975e-06	10.4606
5310220	EGFP		NA	NA	1.05203	8.03369	-10.8517	3.44425e-10	2.28647e-06	12.672	0.922058	8.03369	-8.29603	3.80231e-08	0.000252416	8.45105	1.4777	8.03369	-13.7701	3.81266e-12	5.06206e-08	13.2217
6290037	IGTP	NM_018738	Igtp	16145	-1.94834	8.44703	10.5345	5.91874e-10	2.61944e-06	12.2219	-0.326487	8.44703	1.53977	0.138192	0.472548	-5.00437	0.292231	8.44703	-1.42743	0.167807	0.975731	-4.86562
2230386	IIGP2	NM_019440	Irgm2	54396	-1.92177	8.87851	10.2125	1.0375e-09	3.44371e-06	11.7509	-0.288936	8.87851	1.33929	0.194451	0.541692	-5.26559	0.215253	8.87851	-1.03339	0.312898	0.999494	-5.29237
3130240	H2-Q5	NM_010393	NA	NA	-0.824815	8.55018	7.89535	8.57052e-08	0.000227582	7.90945	-0.134058	8.55017	1.11931	0.275348	0.625135	-5.51661	0.0115228	8.55017	-0.0996443	0.921549	0.999494	-5.78151
160463	LGALS3BP	NM_011150	Lgals3bp	19039	-0.813735	8.25274	7.59275	1.60601e-07	0.000275437	7.34605	0.0311835	8.25274	-0.253795	0.802063	0.935277	-6.09088	0.181564	8.25274	-1.53048	0.140468	0.954701	-4.73546
1110445	LOC380706	XM_354621	NA	NA	-0.779443	8.03444	7.57708	1.65964e-07	0.000275437	7.31648	-0.163202	8.03444	1.38384	0.180595	0.523644	-5.21014	0.0354125	8.03444	-0.310997	0.758796	0.999494	-5.7404
2340682	V1RD6	NM_030738	Vmn1r65	81013	-0.911936	7.69309	7.6183	1.52232e-07	0.000275437	7.39419	0.0872236	7.69309	-0.635581	0.531751	0.810969	-5.92348	0.037579	7.69309	-0.283609	0.77942	0.999494	-5.7481
5130066	UBE1L	NM_023738	Uba7	74153	-1.07384	9.05469	7.27454	3.14997e-07	0.000464691	6.73787	0.00820434	9.05469	-0.0484789	0.961782	0.991273	-6.12177	-0.0326548	9.05469	0.199846	0.843477	0.999494	-5.76727
1090647	LOC623121	XM_001480713	NA	NA	-0.549823	7.79809	7.20838	3.6297e-07	0.000481915	6.60941	-0.086932	7.79809	0.994116	0.331214	0.677821	-5.64169	0.107715	7.79809	-1.27578	0.215635	0.999494	-5.04364
6590348	1300018I05RIK	NM_028791	Cmtr1	74157	-0.428343	9.66056	6.7431	9.99877e-07	0.000885024	5.6867	-0.0712707	9.66056	0.978638	0.338634	0.682535	-5.65623	0.0197925	9.66056	-0.281482	0.78103	0.999494	-5.74867
6660634	IRF1	NM_008390	Irf1	16362	-0.740809	9.35844	6.78757	9.06471e-07	0.000885024	5.77633	-0.154883	9.35844	1.23781	0.229124	0.582661	-5.3862	-0.0207421	9.35844	0.171689	0.865286	0.999494	-5.77223
3060482	IRF9	NM_008394	Irf9	16391	-0.497073	7.87524	6.85363	7.8395e-07	0.000885024	5.90891	-0.0772506	7.87523	0.929061	0.363163	0.699002	-5.70138	0.0781751	7.87523	-0.973756	0.340998	0.999494	-5.34643
5820608	IRGM1	NM_008326	Irgm1	15944	-0.67151	7.74048	6.76115	9.60812e-07	0.000885024	5.72313	-0.114648	7.74048	1.00688	0.32518	0.674268	-5.62955	0.11055	7.74048	-1.00556	0.325801	0.999494	-5.31796
240725	STAT1	NM_009283	Stat1	20846	-0.832276	8.09403	6.80586	8.70695e-07	0.000885024	5.81311	-0.00589069	8.09403	0.0420169	0.966873	0.991965	-6.12206	0.037105	8.09403	-0.274113	0.786612	0.999494	-5.7506
7550324	IRGM1	NM_008326	Irgm1	15944	-0.737054	10.4445	6.6119	1.33735e-06	0.000986441	5.42054	-0.00243426	10.4445	0.0190475	0.984979	0.996407	-6.12276	-0.46301	10.4445	3.75232	0.00113457	0.252837	-0.779019
1440682	LRTM1	NM_176920	Lrtm1	319476	-0.538467	10.4258	6.61915	1.31597e-06	0.000986441	5.43531	-0.197832	10.4258	2.1212	0.0456755	0.297145	-4.09542	0.157305	10.4258	-1.7469	0.0949146	0.915907	-4.43952
5690717	OGFR	NM_031373	Ogfr	72075	-0.596686	9.12803	6.6463	1.23892e-06	0.000986441	5.49057	0.0504246	9.12803	-0.489913	0.629153	0.859655	-6.00397	0.068525	9.12803	-0.689549	0.497847	0.999494	-5.56309
2970521	PARP14	NM_001039530	Parp14	547253	-0.769146	8.36465	6.58639	1.41554e-06	0.000989165	5.36847	-0.155066	8.36465	1.15824	0.259461	0.611768	-5.47503	0.0677877	8.36465	-0.52441	0.605354	0.999494	-5.65652
3870561	CD274	NM_021893	Cd274	60533	-0.60199	7.8891	6.51525	1.65922e-06	0.00110148	5.22281	-0.0767304	7.8891	0.724356	0.47665	0.776564	-5.86462	0.119926	7.8891	-1.17257	0.253787	0.999494	-5.1551
7510020	IFIT3	NM_010501	Ifit3	15959	-1.22494	8.47446	6.36135	2.34469e-06	0.0014824	4.90514	-0.316534	8.47446	1.43383	0.165992	0.506095	-5.14611	0.237406	8.47446	-1.1138	0.27765	0.999494	-5.21492
4780753	LOC386330	XM_359173	NA	NA	-0.430043	8.11005	6.29262	2.7388e-06	0.00159141	4.76218	-0.0625566	8.11005	0.798427	0.433347	0.748575	-5.80993	-0.00402048	8.11005	0.0531471	0.958105	0.999494	-5.78488
1580528	USP18	NM_011909	Usp18	24110	-1.03328	8.06873	6.28973	2.75682e-06	0.00159141	4.75615	-0.200539	8.06874	1.06477	0.298782	0.647456	-5.57273	0.148237	8.06874	-0.815183	0.423899	0.999494	-5.47584
3310619	ANKHD1		NA	NA	-0.236633	7.75303	6.24853	3.02683e-06	0.00167447	4.6701	-0.144786	7.75303	3.33481	0.00306866	0.0922076	-1.70298	0.0185893	7.75303	-0.443453	0.661865	0.999494	-5.69329
830632	FCGR4	NM_144559	Fcgr4	246256	-0.576603	7.80529	6.21305	3.28097e-06	0.00174246	4.59582	-0.0515002	7.80528	0.484038	0.633249	0.86038	-6.00679	0.0921201	7.80528	-0.896734	0.379784	0.999494	-5.41193
360041	IFIT2	NM_008332	Ifit2	15958	-0.280488	7.74913	6.13739	3.89833e-06	0.0019907	4.43685	0.0327424	7.74913	-0.624919	0.538595	0.815242	-5.93006	0.0185186	7.74913	-0.366067	0.717889	0.999494	-5.72279
270717	DTX3L	NM_001013371	Dtx3l	209200	-0.751198	8.40569	6.10577	4.1905e-06	0.00206064	4.37016	-0.426511	8.40569	3.02384	0.00634267	0.121693	-2.35895	0.0212778	8.40569	-0.156241	0.8773	0.999494	-5.77463
2350181	H2-T23	NM_010398	H2-T23	15040	-0.465982	7.83588	6.02693	5.02038e-06	0.00229847	4.20332	-0.0949523	7.83588	1.07121	0.295942	0.644852	-5.56623	0.0103926	7.83588	-0.121432	0.904475	0.999494	-5.77922
3460270	2810405K02RIK	NM_025582	Prxl2b	66469	-0.389434	8.86588	6.03863	4.88729e-06	0.00229847	4.22814	-0.277233	8.86588	3.74966	0.00114183	0.0613766	-0.802689	-0.29267	8.86588	4.09982	0.000490875	0.188328	-0.0711233
1410554	TYKI	NM_020557	Cmpk2	22169	-0.552777	7.86172	5.9883	5.48651e-06	0.00234982	4.12128	-0.0576883	7.86172	0.54511	0.591283	0.841051	-5.97585	0.0181996	7.86172	-0.178114	0.8603	0.999494	-5.77116
2490494	6030449M12RIK	AK031546	Mylk3	213435	-0.489428	9.50618	5.98936	5.47316e-06	0.00234982	4.12353	-0.0221301	9.50618	0.23622	0.815496	0.938574	-6.09516	-0.179168	9.50618	1.98077	0.0605417	0.843935	-4.08845
6660201	PDZRN3	NM_018884	Pdzrn3	55983	-0.402225	8.88573	5.96529	5.78499e-06	0.00240023	4.07231	0.0123532	8.88573	-0.159803	0.874526	0.960149	-6.11022	-0.0514598	8.88573	0.689466	0.497898	0.999494	-5.56315
2230731	LOC100044190	XM_001471649	NA	NA	-0.652016	8.41529	5.93358	6.22369e-06	0.002504	4.00472	-0.154656	8.41529	1.22764	0.232844	0.586395	-5.39784	-0.171456	8.41529	1.40959	0.17295	0.978541	-4.88741
6590653	IRF7	NM_016850	Irf7	54123	-0.363948	7.54728	5.90939	6.5811e-06	0.00256992	3.95307	-0.00967514	7.54728	0.137026	0.892284	0.965042	-6.11359	0.0654009	7.54728	-0.959332	0.348047	0.999494	-5.35907
160437	D12ERTD647E	NM_194069	Ifi27	52668	-1.01621	9.66973	5.87932	7.05478e-06	0.00267618	3.88875	0.0404933	9.66973	-0.204347	0.840003	0.947763	-6.10214	0.153758	9.66973	-0.803642	0.430392	0.999494	-5.48443
7200100	H2-T23	NM_010398	H2-T23	15040	-0.594217	8.37312	5.8626	7.3331e-06	0.00270449	3.85294	-0.205681	8.37312	1.77004	0.0908898	0.396919	-4.66945	0.0354958	8.37312	-0.316377	0.754765	0.999494	-5.7388
450735	GVIN1	NM_001039160	Gvin1	74558	-0.882866	8.7359	5.75844	9.33804e-06	0.00335084	3.62909	-0.184194	8.7359	1.04792	0.306305	0.654502	-5.58957	0.281821	8.7359	-1.6606	0.111296	0.9319	-4.56105
460221	LOC100038882	XM_001471686	NA	NA	-0.553507	7.77651	5.71552	1.03194e-05	0.00360556	3.53646	-0.106303	7.77651	0.957462	0.348969	0.68896	-5.67578	-0.0120919	7.77651	0.112799	0.911235	0.999494	-5.78018
520040	AI451557	NM_001033207	Nlrc5	434341	-0.284639	7.53761	5.60988	1.32076e-05	0.00427701	3.30756	0.0195677	7.53761	-0.33639	0.739835	0.903049	-6.06668	0.0940735	7.53761	-1.67498	0.108412	0.926126	-4.54113
4830010	OASL2	NM_011854	Oasl2	23962	-0.736519	8.11873	5.61316	1.31064e-05	0.00427701	3.3147	-0.328851	8.11873	2.18608	0.0399901	0.279622	-3.98195	0.200906	8.11873	-1.38325	0.180774	0.983433	-4.91919
6220594	STAT2	NM_019963	Stat2	20847	-0.236334	7.59041	5.61949	1.2914e-05	0.00427701	3.32843	-0.0621513	7.59041	1.28903	0.211072	0.559251	-5.32633	0.0594475	7.59041	-1.27699	0.215215	0.999494	-5.04228
4260528	STAT1	NM_009283	Stat1	20846	-0.39329	7.63125	5.57124	1.44593e-05	0.00457084	3.22351	-0.000807095	7.63125	0.00997256	0.992135	0.997256	-6.12289	0.0629193	7.63125	-0.805202	0.429511	0.999494	-5.48327
1110280	D12ERTD647E	NM_194068	Ifi27	52668	-0.862156	9.5115	5.50603	1.68518e-05	0.0052033	3.08131	0.0354524	9.5115	-0.197488	0.845299	0.949914	-6.10351	0.0747874	9.5115	-0.431483	0.67041	0.999494	-5.69822
5560474	RSAD2	NM_021384	Rsad2	58185	-0.751253	8.5069	5.45385	1.90543e-05	0.00574963	2.96717	0.0971959	8.5069	-0.615471	0.544699	0.818625	-5.93579	0.0104259	8.5069	-0.0683773	0.946117	0.999494	-5.784
3990168	TMEM118	NM_172998	Rnft2	269695	0.152269	7.76621	-5.39481	2.19021e-05	0.00646208	2.83769	0.000765647	7.76621	-0.0236611	0.981341	0.995695	-6.12266	0.0160854	7.76621	-0.514847	0.611908	0.999494	-5.66117
830762	EIF2AK2	NM_011163	Eif2ak2	19106	-0.607054	8.32157	5.38459	2.24372e-05	0.00647605	2.81524	-0.10501	8.32157	0.812452	0.42543	0.743603	-5.79901	-0.0630116	8.32157	0.504926	0.618743	0.999494	-5.66592
3060450	OAS2	NM_145227	Oas2	246728	-0.441139	7.86955	5.37421	2.29946e-05	0.00649574	2.79242	0.034093	7.86955	-0.362282	0.720675	0.896003	-6.05771	0.06759	7.86955	-0.743879	0.464995	0.999494	-5.52705
520278	MX2	NM_013606	Mx2	17858	-0.241909	7.58038	5.33869	2.50094e-05	0.00677653	2.7143	-0.0279497	7.58038	0.538025	0.596081	0.843533	-5.97962	0.0315002	7.58038	-0.628027	0.536595	0.999494	-5.60076
7550370	TAOK1	NM_144825	Taok1	216965	0.317955	9.04854	-5.34008	2.49273e-05	0.00677653	2.71736	-0.23612	9.04854	3.45906	0.00228662	0.0820527	-1.43577	0.000953202	9.04854	-0.0144627	0.988594	0.999494	-5.78612
6450259	LOC638301	XM_914287	NA	NA	-0.472878	8.41408	5.30951	2.67985e-05	0.00711608	2.65002	0.0246844	8.41408	-0.241752	0.811261	0.938147	-6.09384	0.133189	8.41408	-1.351	0.19073	0.990091	-4.9574
4490017	TAP2	NM_011530	Tap2	21355	-0.406507	8.79486	5.20992	3.39443e-05	0.00883682	2.43002	0.109322	8.79486	-1.22212	0.23488	0.588507	-5.40412	0.108374	8.79486	-1.25479	0.223013	0.999494	-5.06696
780315	LOC641240	XM_918601	NA	NA	-0.519794	8.5055	5.18736	3.58157e-05	0.00914472	2.38005	-0.193049	8.5055	1.68045	0.107331	0.423613	-4.80397	-0.100665	8.5055	0.907559	0.374163	0.999494	-5.40302
3990722	2310001H12RIK	XM_901486	NA	NA	-0.187719	7.624	5.17231	3.71211e-05	0.00929918	2.34672	-0.0217664	7.624	0.523124	0.606234	0.848152	-5.9874	-0.00420257	7.624	0.10461	0.917654	0.999494	-5.78102
5570672	PTGDS	NM_008963	Ptgds	19215	-0.941567	9.57517	5.14513	3.96041e-05	0.00973747	2.28641	-0.239402	9.57517	1.14108	0.266377	0.617912	-5.49351	0.185548	9.57517	-0.915974	0.369832	0.999494	-5.39603
2100139	BST2	NM_198095	Bst2	69550	-0.559255	7.90277	5.12682	4.13697e-05	0.0098083	2.24579	-0.0609473	7.90277	0.487345	0.630942	0.859877	-6.0052	-0.0980041	7.90277	0.811643	0.425884	0.999494	-5.47849
6290768	CD52	NM_013706	Cd52	23833	-0.394237	8.01259	5.13165	4.08961e-05	0.0098083	2.25651	-0.101666	8.01259	1.1543	0.261038	0.612949	-5.4793	-0.0135793	8.01259	0.159684	0.87462	0.999494	-5.77412
6100209	WNK4	NM_175638	Wnk4	69847	0.191917	7.76062	-5.11687	4.23634e-05	0.00986771	2.22368	-0.00413036	7.76062	0.0960552	0.924366	0.976357	-6.11834	-0.0389607	7.76062	0.938422	0.358442	0.999494	-5.37709
780221	LOC100044190	XM_001471649	NA	NA	-0.640631	8.66023	5.08094	4.61548e-05	0.0105655	2.14382	-0.0266753	8.66023	0.184539	0.855319	0.95373	-6.10598	-0.125881	8.66023	0.901944	0.377072	0.999494	-5.40765
4010154	H2-T23	NM_010398	H2-T23	15040	-0.594627	8.41935	5.02794	5.23849e-05	0.0117085	2.02583	-0.104245	8.41935	0.76885	0.450339	0.759201	-5.83237	0.0797631	8.41935	-0.609298	0.548707	0.999494	-5.61155
1470605	RNF213	NM_001040005	Rnf213	672511	-0.820586	8.99359	5.02376	5.2912e-05	0.0117085	2.01651	0.00632264	8.99359	-0.0337634	0.973377	0.99349	-6.12237	0.163321	8.99359	-0.903291	0.376372	0.999494	-5.40654
2350397	WARS	NM_011710	Wars	22375	-0.339394	8.28273	4.96365	6.10981e-05	0.0132984	1.88242	0.0706078	8.28273	-0.900725	0.377705	0.710638	-5.72622	0.123383	8.28273	-1.63018	0.117616	0.942305	-4.6028
5960446	LMO7	XM_895783	NA	NA	-0.26283	9.0706	4.94049	6.45844e-05	0.0137014	1.83069	-0.0904213	9.0706	1.48255	0.152692	0.492421	-5.08194	-0.241239	9.0706	4.09661	0.000494689	0.188328	-0.0776536
1260673	SCOTIN	NM_025858	Shisa5	66940	-0.328893	8.08228	4.93772	6.50138e-05	0.0137014	1.82451	0.0454554	8.08228	-0.59525	0.557885	0.826	-5.94779	-0.0127541	8.08228	0.172983	0.864282	0.999494	-5.77202
1110301	ST3GAL5	NM_011375	St3gal5	20454	-0.29517	8.51482	4.92885	6.64116e-05	0.0137773	1.80468	0.0160953	8.51482	-0.234431	0.816867	0.939332	-6.09558	0.141872	8.51482	-2.14018	0.0439407	0.776848	-3.83259
7650139	PHC2	NM_018774	Phc2	54383	-0.256487	8.68775	4.87386	7.57757e-05	0.0154781	1.68169	0.00203567	8.68775	-0.033741	0.973395	0.99349	-6.12238	0.00285747	8.68775	-0.0490536	0.961329	0.999494	-5.78508
3850050	TMEM129	NM_026698	Tmem129	68366	0.168187	8.00946	-4.86098	7.81567e-05	0.0157225	1.65284	-0.100837	8.00946	2.54211	0.0187571	0.20009	-3.32431	-0.01943	8.00946	0.507324	0.617087	0.999494	-5.66478
6330692	GBP6	NM_145545	Gbp7	229900	-0.398821	7.62628	4.84955	8.03317e-05	0.015873	1.62724	-0.199131	7.62628	2.11206	0.0465327	0.29875	-4.11123	0.0328264	7.62628	-0.360602	0.721913	0.999494	-5.72467
4200039	LOC270037	XM_193374	NA	NA	-0.401564	9.98502	4.84207	8.17872e-05	0.015873	1.6105	0.190999	9.98502	-2.00886	0.0572627	0.325134	-4.28669	-0.117346	9.98502	1.27828	0.214768	0.999494	-5.04084
2810040	D14ERTD668E	NM_199015	Phf11d	219132	-0.41215	7.89782	4.83389	8.34103e-05	0.015873	1.59217	-0.10452	7.89782	1.06926	0.296799	0.645683	-5.5682	-0.0206769	7.89782	0.219083	0.82865	0.999494	-5.76345
4490239	ZNFX1	NM_001033196	Znfx1	98999	-0.280695	8.00693	4.83251	8.36868e-05	0.015873	1.58908	-0.149673	8.00693	2.24763	0.0351982	0.262335	-3.87236	-0.000472159	8.00693	0.00734359	0.994208	0.999747	-5.78619
2490653	EG240327	NM_001033767	Gm4951	240327	-0.206696	7.5528	4.81958	8.633e-05	0.0160279	1.56008	0.0315243	7.5528	-0.641157	0.528191	0.809843	-5.92	0.0299475	7.5528	-0.630839	0.534789	0.999494	-5.59911
1450095	ICAM1	NM_010493	Icam1	15894	-0.248245	7.98364	4.81417	8.74591e-05	0.0160279	1.54797	0.0861741	7.98364	-1.45767	0.159372	0.499594	-5.11493	0.180348	7.98364	-3.1596	0.00462895	0.40169	-1.96736
6550376	LY6E	NM_008529	Ly6e	17069	-0.418538	8.25967	4.8057	8.92585e-05	0.0160279	1.52897	-0.0960788	8.25967	0.96226	0.346608	0.687778	-5.67138	0.0988221	8.25967	-1.02508	0.316711	0.999494	-5.30007
2680687	ZFP106	NM_011743	Zfp106	20402	-0.337532	8.02829	4.80535	8.93325e-05	0.0160279	1.5282	-0.102681	8.02829	1.2751	0.21587	0.564639	-5.34283	0.0375761	8.02829	-0.483285	0.633774	0.999494	-5.67595
2470746	A830080H07RIK		NA	NA	0.143707	7.73016	-4.79359	9.18947e-05	0.0162678	1.50183	0.0785846	7.73016	-2.28646	0.0324509	0.252847	-3.80229	-0.0318107	7.73016	0.958602	0.348407	0.999494	-5.35971
2750079	AKAP1	NM_001042541	Akap1	11640	-0.338189	8.97288	4.74044	0.000104433	0.0182442	1.38253	0.294366	8.97288	-3.59906	0.00163803	0.0706109	-1.13201	-0.026515	8.97288	0.335762	0.740302	0.999494	-5.73283
7050138	GFOD1	NM_001033399	Gfod1	328232	-0.299801	8.33192	4.71535	0.000110937	0.0191287	1.32617	0.135635	8.33192	-1.86078	0.0764963	0.367853	-4.52804	-0.0692726	8.33192	0.984292	0.335911	0.999494	-5.33709
4280048	LRTM1	NM_176920	Lrtm1	319476	-0.440705	9.25442	4.70741	0.000113079	0.0192481	1.30833	-0.147976	9.25442	1.37869	0.182155	0.526097	-5.21662	-0.0498223	9.25442	0.480772	0.63553	0.999494	-5.67709
3360138	IRF1	NM_008390	Irf1	16362	-0.359774	8.14539	4.69261	0.000117182	0.019694	1.27509	-0.0934655	8.14539	1.06336	0.299408	0.648173	-5.57415	0.055405	8.14539	-0.652854	0.520765	0.999494	-5.58596
5270398	IFIT2	NM_008332	Ifit2	15958	-0.421659	7.83846	4.68222	0.000120154	0.0199411	1.25172	0.0150944	7.83846	-0.146201	0.885124	0.963449	-6.11229	0.0500206	7.83846	-0.501788	0.620912	0.999494	-5.6674
5860435	H2-AB1	NM_207105	H2-Ab1	14961	-0.297697	7.97801	4.6567	0.000127779	0.02044	1.19433	-0.123343	7.97801	1.68291	0.106847	0.422455	-4.80034	0.00323337	7.97801	-0.045692	0.963977	0.999494	-5.78523
1740040	SEC63	NM_153055	Sec63	140740	-0.254304	8.40713	4.66094	0.000126478	0.02044	1.20388	0.194498	8.40713	-3.1094	0.00520273	0.11232	-2.18055	-0.00506214	8.40713	0.0838177	0.933976	0.999494	-5.78288
6960674	SCOTIN	NM_026381	Shisa5	66940	-0.41214	8.44533	4.66281	0.000125908	0.02044	1.20809	0.0119982	8.44533	-0.118402	0.906847	0.969993	-6.11596	0.0796241	8.44533	-0.813822	0.424661	0.999494	-5.47686
2490452	LOC100048346	XM_001480051	NA	NA	-0.445193	7.68756	4.63013	0.000136232	0.0215328	1.13457	0.0172749	7.68756	-0.156712	0.876933	0.960805	-6.11071	0.0627388	7.68756	-0.589471	0.561684	0.999494	-5.62264
6770403	AP3D1	NM_007460	Ap3d1	11776	-0.202278	8.4644	4.61908	0.000139914	0.0218545	1.1097	0.204348	8.4644	-4.07025	0.000527234	0.046026	-0.095801	0.0695876	8.4644	-1.43556	0.165506	0.975118	-4.85562
5130097	FOXJ2	NM_021899	Foxj2	60611	-0.283336	8.47104	4.61385	0.000141689	0.0218745	1.09793	0.254717	8.47104	-3.61795	0.00156569	0.069524	-1.09083	-0.0582729	8.47104	0.857256	0.40075	0.999494	-5.44357
3890328	OAS1G	NM_011852	Oas1g	23960	-0.410746	7.76932	4.58915	0.00015039	0.0229509	1.04234	-0.0723663	7.76932	0.705242	0.488224	0.784606	-5.87791	0.0834414	7.76932	-0.842213	0.408932	0.999494	-5.45528
2470309	2610019E17RIK		NA	NA	0.153566	7.87015	-4.56084	0.000161027	0.024295	0.97859	0.120518	7.87015	-3.12208	0.00505167	0.111342	-2.15397	-0.0337016	7.87015	0.904238	0.375882	0.999494	-5.40576
1690475	GBP3	NM_018734	Gbp3	55932	-0.629955	8.03249	4.55477	0.000163403	0.0243765	0.964925	-0.0868299	8.03249	0.547607	0.589597	0.840996	-5.97451	0.223685	8.03249	-1.46108	0.158442	0.968077	-4.82391
270593	APLP2	NM_009691	Aplp2	11804	0.323172	11.1743	-4.53907	0.000169717	0.0244928	0.92956	0.185835	11.1743	-2.27669	0.033123	0.255337	-3.81998	-0.106759	11.1743	1.35463	0.189588	0.990036	-4.95314
3940242	SAMD9L	XM_620286	NA	NA	-0.517421	8.98003	4.53986	0.000169395	0.0244928	0.931331	-0.169427	8.98003	1.29665	0.208485	0.55684	-5.31726	0.247783	8.98003	-1.96405	0.0625722	0.843935	-4.11454
4480180	PHLDA1	NM_009344	Phlda1	21664	0.467632	8.40743	-4.54077	0.000169024	0.0244928	0.933375	-0.181296	8.40743	1.53552	0.13923	0.474299	-5.01022	-0.106269	8.40743	0.932209	0.361571	0.999494	-5.38237
20646	WDFY1	NM_027057	Wdfy1	69368	-0.228481	8.00091	4.51468	0.000180019	0.0257001	0.874592	-0.136325	8.00092	2.3496	0.0284008	0.238355	-3.68686	0.0364526	8.00092	-0.650709	0.522123	0.999494	-5.58726
7510243	C4B	NM_009780	C4b	12268	-0.283274	8.01777	4.47643	0.000197447	0.0278884	0.788395	0.0450592	8.01777	-0.621085	0.541068	0.816336	-5.9324	0.389568	8.01777	-5.56147	1.47944e-05	0.0280608	2.84156
7040731	H2-DMB2	NM_010388	H2-DMb2	15000	-0.151377	7.47517	4.40986	0.000231918	0.0320476	0.638319	-0.00621615	7.47516	0.157953	0.875967	0.96046	-6.11051	0.00136662	7.47516	-0.0359662	0.971641	0.999494	-5.78561
6380156	RHOJ	NM_023275	Rhoj	80837	-0.456086	8.92592	4.40766	0.000233153	0.0320476	0.633366	0.266998	8.92592	-2.25067	0.0349754	0.261469	-3.8669	0.0651644	8.92592	-0.568924	0.575299	0.999494	-5.63375
3190577	SAMHD1	NM_018851	Samhd1	56045	-0.197442	7.87722	4.40592	0.000234136	0.0320476	0.629443	-0.0635533	7.87722	1.23702	0.229408	0.582887	-5.3871	-0.0521733	7.87722	1.05179	0.304566	0.999494	-5.2751
4250544	ARHGAP30	NM_001005508	Arhgap30	226652	-0.172745	7.67478	4.38939	0.000243687	0.032658	0.592158	-0.00679822	7.67478	0.150674	0.881637	0.962623	-6.11163	-0.00682007	7.67478	0.156556	0.877054	0.999494	-5.77459
3360338	CD74	NM_010545	Cd74	16149	-0.403205	8.54383	4.38552	0.000245974	0.032658	0.583445	-0.1856	8.54383	1.76082	0.0924751	0.399724	-4.68353	-0.140063	8.54383	1.37626	0.182894	0.983477	-4.92753
4120014	IFI35	NM_027320	Ifi35	70110	-0.229453	7.74529	4.38664	0.000245309	0.032658	0.585971	-0.0280644	7.74529	0.467991	0.644497	0.865592	-6.01432	-0.0064236	7.74529	0.110943	0.91269	0.999494	-5.78038
5960554	PRKAA2	XM_131633	NA	NA	-0.440706	8.10915	4.36887	0.000256082	0.0336634	0.545893	-0.349951	8.10915	3.02601	0.00631101	0.121693	-2.35445	-0.0414725	8.10915	0.371417	0.713959	0.999494	-5.72093
6660576	GOLGA2	NM_133852	Golga2	99412	-0.329703	8.47106	4.33955	0.000274901	0.0354748	0.479771	0.253254	8.47106	-2.9075	0.00828378	0.140692	-2.59855	-0.0471741	8.47106	0.560928	0.580642	0.999494	-5.63797
4540477	C920004C08RIK		NA	NA	0.174094	7.81276	-4.33909	0.000275205	0.0354748	0.478739	-0.00460494	7.81276	0.100111	0.921183	0.975849	-6.11795	-0.0292682	7.81276	0.659011	0.51688	0.999494	-5.58221
3840292	IFITM3	NM_025378	Ifitm3	66141	-0.728489	10.6315	4.30583	0.000298261	0.0380545	0.403733	-0.4005	10.6314	2.06481	0.0511988	0.311249	-4.19228	0.441824	10.6315	-2.3592	0.0278278	0.669328	-3.46189
360168	NFYB	NM_010914	Nfyb	18045	-0.144257	7.76927	4.30212	0.000300951	0.0380545	0.395365	-0.109639	7.76927	2.85201	0.00939891	0.149987	-2.71151	0.0149152	7.76927	-0.401843	0.691763	0.999494	-5.70984
10598	CXCL9	NM_008599	Cxcl9	17329	-0.454286	7.89779	4.28637	0.000312631	0.0384828	0.35987	-0.0807156	7.89779	0.664294	0.513558	0.801141	-5.90525	-0.0701412	7.89779	0.597882	0.55616	0.999494	-5.61798
770593	HIBADH	NM_145567	Hibadh	58875	0.323701	11.9849	-4.28203	0.000315932	0.0384828	0.350078	-0.233273	11.9849	2.69162	0.0134834	0.176027	-3.03276	0.165129	11.9849	-1.97338	0.0614313	0.843935	-4.09999
5420397	TBC1D2B	NM_194334	Tbc1d2b	67016	0.129097	7.72568	-4.2887	0.00031088	0.0384828	0.365105	0.0653351	7.72568	-1.89321	0.0718568	0.357909	-4.47628	-0.0252586	7.72568	0.758054	0.456641	0.999494	-5.51722
1070047	TCEAL8	NM_025703	Tceal8	66684	0.181122	7.82049	-4.28297	0.000315219	0.0384828	0.352183	0.0176447	7.82049	-0.363941	0.719454	0.896003	-6.05711	0.0332829	7.82049	-0.71101	0.484714	0.999494	-5.54917
4060735	LOC100045864	XR_032055	NA	NA	-0.553762	10.0344	4.26072	0.000332645	0.0401502	0.302031	0.0459232	10.0344	-0.308202	0.760893	0.912795	-6.07569	-0.141633	10.0344	0.984482	0.335819	0.999494	-5.33692
460593	BICC1	NM_031397	Bicc1	83675	0.254274	8.22075	-4.24923	0.000342019	0.0409098	0.276128	-0.0768582	8.22075	1.12032	0.274926	0.624722	-5.51555	0.031814	8.22075	-0.480296	0.635864	0.999494	-5.6773
1770717	CFP	NM_008823	Cfp	18636	-0.456384	8.5359	4.24334	0.000346928	0.0411264	0.262847	0.0463522	8.5359	-0.375916	0.71066	0.893623	-6.05273	0.144352	8.5359	-1.2125	0.238464	0.999494	-5.11293
4050246	BCAP29	NM_007530	Bcap29	12033	0.176371	8.32835	-4.23121	0.000357259	0.0419763	0.2355	-0.106162	8.32835	2.22151	0.0371639	0.268361	-3.91909	-0.0210508	8.32835	0.456233	0.652794	0.999494	-5.68788
1690187	LY6A	NM_010738	Ly6a	110454	-0.590367	11.0267	4.21378	0.000372643	0.0433999	0.196212	0.132828	11.0267	-0.826953	0.41734	0.74061	-5.78753	0.301854	11.0267	-1.94638	0.0647824	0.848739	-4.14195
4230730	ZADH2	NM_146090	Zadh2	225791	0.196437	8.71372	-4.20516	0.000380489	0.0439283	0.176796	-0.200449	8.71372	3.74287	0.0011606	0.0618403	-0.817583	-0.164358	8.71372	3.17856	0.0044286	0.401469	-1.93006
4780184	LY6E	NM_008529	Ly6e	17069	-0.492586	9.16453	4.19828	0.000386877	0.0442808	0.161283	-0.0539943	9.16453	0.401402	0.692082	0.88619	-6.04292	0.196154	9.16453	-1.51032	0.145508	0.956935	-4.76149
6110736	B2M	NM_009735	B2m	12010	-0.618374	10.8207	4.18417	0.00040031	0.0454266	0.129483	0.0774076	10.8207	-0.456861	0.652349	0.868992	-6.0194	0.0675375	10.8207	-0.412842	0.683807	0.999494	-5.70562
450356	ACOT1	NM_012006	Acot1	26897	-0.573017	8.94027	4.16601	0.000418276	0.0462787	0.0885831	0.691635	8.94027	-4.38604	0.000245665	0.0332826	0.603898	-0.0635362	8.94027	0.417308	0.680588	0.999494	-5.70388
5700528	CD72	NM_007654	Cd72	12517	-0.140995	7.52294	4.1694	0.000414862	0.0462787	0.0962174	0.0923318	7.52294	-2.38157	0.0265328	0.231428	-3.62773	0.0531323	7.52294	-1.41942	0.170102	0.976519	-4.87544
6590093	SLC25A28	NM_145156	Slc25a28	246696	-0.280932	9.65168	4.16977	0.000414489	0.0462787	0.0970562	0.0425879	9.65168	-0.551367	0.587062	0.839908	-5.97248	0.0699837	9.65168	-0.938405	0.358451	0.999494	-5.3771
650020	FBXO31	NM_133765	Fbxo31	76454	-0.273101	8.03363	4.1421	0.000443176	0.0486284	0.0347207	0.0657612	8.03363	-0.869979	0.393913	0.723272	-5.75236	0.0585242	8.03363	-0.801888	0.431384	0.999494	-5.48572
5960577	IFITM1	NM_026820	Ifitm1	68713	-0.50049	9.59391	4.13006	0.000456265	0.0496543	0.00761113	-0.115823	9.59391	0.833677	0.413622	0.73799	-5.78215	0.269819	9.59391	-2.01148	0.056965	0.834963	-4.04015
5390021	FAM125A	NM_028617	Mvb12a	73711	-0.204958	9.35556	4.1214	0.000465919	0.0502927	-0.0118879	-0.0811339	9.35556	1.42307	0.169053	0.508894	-5.16005	0.0243482	9.35556	-0.442313	0.662676	0.999494	-5.69376
3930370	A130065C13RIK	AK037935	NA	NA	-0.236181	7.62359	4.10114	0.000489309	0.0523916	-0.0575014	0.079379	7.62359	-1.20228	0.242317	0.595935	-5.42649	-0.0205802	7.62359	0.322843	0.749931	0.999494	-5.73685
5670398	TRIM21	NM_009277	Trim21	20821	-0.199948	7.63853	4.08203	0.000512434	0.0544287	-0.100496	-0.00928701	7.63853	0.165378	0.87019	0.959089	-6.10932	-0.0174884	7.63853	0.322545	0.750153	0.999494	-5.73694
4230768	AI593442	NM_177907	AI593442	330941	0.209537	7.55843	-4.06474	0.000534307	0.0563015	-0.139407	0.011951	7.55843	-0.202216	0.841647	0.948232	-6.10257	0.114936	7.55843	-2.01423	0.0566544	0.834963	-4.0358
4920368	BRE	NM_144541	Babam2	107976	0.13878	8.1027	-4.04686	0.00055789	0.0582348	-0.179609	-0.00837511	8.1027	0.213022	0.833315	0.945458	-6.10034	0.0645088	8.1027	-1.69938	0.103659	0.926126	-4.507
2350132	C1QA	NM_007572	C1qa	12259	-0.295093	7.81648	4.03986	0.000567404	0.0582348	-0.195347	0.108397	7.81648	-1.29439	0.209249	0.557137	-5.31995	0.169678	7.81648	-2.09852	0.047829	0.80079	-3.90066
1440019	CD59A	NM_007652	Cd59a	12509	0.334746	11.1039	-4.03818	0.000569717	0.0582348	-0.199133	0.0911116	11.1039	-0.958707	0.348355	0.688613	-5.67464	-0.00073641	11.1039	0.00802548	0.993671	0.999747	-5.78619
3940577	RFC1	NM_011258	Rfc1	19687	-0.174594	8.22642	4.03667	0.00057179	0.0582348	-0.202514	-0.12123	8.22642	2.44483	0.0231671	0.221602	-3.50944	0.0098747	8.22642	-0.206253	0.838532	0.999494	-5.76604
6760367	YWHAG	NM_018871	Ywhag	22628	-0.322984	9.68347	4.03465	0.000574584	0.0582348	-0.20705	0.207461	9.68347	-2.2605	0.0342646	0.258778	-3.84921	-0.104696	9.68347	1.18151	0.250294	0.999494	-5.14577
3130484	PSMD12	NM_025894	Psmd12	66997	0.25361	9.26015	-4.02234	0.000591933	0.0595386	-0.234733	-0.124026	9.26015	1.71581	0.100562	0.41426	-4.7515	0.208006	9.26015	-2.98037	0.00701039	0.457327	-2.31663
3310379	KARS	NM_053092	Kars	85305	-0.289659	8.93128	4.00036	0.0006242	0.0616317	-0.284116	0.126379	8.93128	-1.5224	0.142469	0.478803	-5.02817	0.158828	8.93128	-1.98163	0.0604393	0.843935	-4.08711
2940487	PPM2C	NM_001098231	Pdp1	381511	0.174858	7.639	-3.99567	0.000631311	0.0616317	-0.294655	0.0746576	7.639	-1.48806	0.151243	0.490895	-5.07457	0.0542066	7.639	-1.11902	0.275467	0.999494	-5.20972
380594	PLCL2	NM_013880	Plcl2	224860	0.141451	7.68691	-3.99746	0.000628584	0.0616317	-0.290628	0.0307511	7.68691	-0.758024	0.456659	0.763513	-5.84039	0.0448202	7.68691	-1.14429	0.265074	0.999494	-5.18423
1110300	UROS	NM_009479	Uros	22276	0.199279	8.10272	-4.0041	0.000618594	0.0616317	-0.275723	-0.256815	8.10272	4.50096	0.000186084	0.0271323	0.858436	0.0462917	8.10272	-0.840287	0.409987	0.999494	-5.45677
3310451	SH3RF2	NM_172966	Sh3rf2	269016	0.141589	7.63889	-3.99018	0.000639726	0.0619973	-0.306973	0.11246	7.63889	-2.76443	0.0114554	0.163191	-2.88795	0.120477	7.63889	-3.06725	0.00573717	0.437191	-2.14813
5670722	HSPB1	NM_013560	Hspb1	15507	-0.492412	9.62906	3.9844	0.000648718	0.0624133	-0.319958	0.261836	9.62906	-1.84802	0.0783921	0.370716	-4.54823	-0.0063136	9.62906	0.0461523	0.963615	0.999494	-5.78521
1340204	9430014F16RIK		NA	NA	0.183914	7.60242	-3.9805	0.000654861	0.062551	-0.328725	0.0187654	7.60242	-0.354259	0.726593	0.897927	-6.06056	0.229274	7.60242	-4.48289	0.000194388	0.099265	0.708325
3180598	RNF167	NM_027445	Rnf167	70510	-0.401925	7.97764	3.97732	0.000659909	0.0625829	-0.335867	-0.301876	7.97764	2.60565	0.0163147	0.188982	-3.2014	-0.330269	7.97764	2.95253	0.00747305	0.466786	-2.37028
160291	BBS9	NM_181316	Bbs9	319845	0.151832	7.70509	-3.96838	0.000674303	0.0626064	-0.355937	-0.00452049	7.70509	0.103057	0.918872	0.97482	-6.11765	-0.0459199	7.70509	1.08425	0.290252	0.999494	-5.24398
1400041	GBP2	NM_010260	Gbp2	14469	-0.573719	8.50228	3.96849	0.000674109	0.0626064	-0.355669	-0.283095	8.50228	1.70806	0.102014	0.415863	-4.76307	0.140035	8.50228	-0.875071	0.391198	0.999494	-5.42946
6200300	9630025I21RIK	NM_001076791	Zfp874b	408067	-0.189372	7.92022	3.97148	0.000669268	0.0626064	-0.348966	0.0446973	7.92022	-0.817637	0.422526	0.742427	-5.79493	-0.0423531	7.92022	0.802423	0.431082	0.999494	-5.48533
3830524	MAGEE1	NM_053201	Magee1	107528	0.173686	7.98508	-3.92457	0.00074947	0.0686256	-0.45421	-0.0933154	7.98508	1.83918	0.0797289	0.372733	-4.56215	-0.0337981	7.98508	0.689925	0.497615	0.999494	-5.56285
2370121	YIPF7	NM_023784	Yipf7	75581	-0.291561	10.3255	3.92553	0.000747733	0.0686256	-0.452052	-0.286715	10.3255	3.36715	0.00284303	0.0888162	-1.63367	0.217341	10.3255	-2.64358	0.0150026	0.584134	-2.95241
5860402	BAT1A	NM_019693	Ddx39b	53817	0.214583	9.99687	-3.90759	0.000780781	0.0705199	-0.492254	-0.0335863	9.99687	0.53348	0.599169	0.844856	-5.98202	-0.0690682	9.99687	1.13625	0.268349	0.999494	-5.19239
5050192	AA536749	NM_012027	Mprip	26936	-0.183729	8.44772	3.90793	0.000780153	0.0705199	-0.491507	0.203828	8.44772	-3.7816	0.00105747	0.0580464	-0.73257	-0.00222723	8.44772	0.0427972	0.966258	0.999494	-5.78535
2680402	2210408F11RIK		NA	NA	0.180993	7.84927	-3.89341	0.000807941	0.07248	-0.524034	-0.0554506	7.84927	1.04044	0.309685	0.658608	-5.59696	0.0289786	7.84927	-0.563154	0.579151	0.999494	-5.6368
2480152	RBAK	NM_021326	Rbak	57782	0.139499	7.78121	-3.88599	0.00082251	0.0732917	-0.540642	0.0783183	7.78121	-1.90299	0.0705058	0.355685	-4.46053	-0.0596226	7.78121	1.50046	0.148026	0.958704	-4.77412
7040243	D0H4S114	NM_053078	Nrep	27528	0.471904	8.85406	-3.87973	0.000835021	0.0739105	-0.554669	-0.250593	8.85406	1.79704	0.0863794	0.388507	-4.6279	-0.17757	8.85406	1.31886	0.201081	0.992429	-4.99476
990438	COTL1	NM_028071	Cotl1	72042	-0.281577	8.05783	3.87213	0.00085044	0.0747768	-0.571669	-0.0122176	8.05783	0.146549	0.884853	0.963318	-6.11224	0.0182675	8.05783	-0.226942	0.822611	0.999494	-5.76179
2120201	4933434E20RIK	NM_025762	4933434E20Rik	99650	0.16903	8.59908	-3.85357	0.000889343	0.075691	-0.613221	-0.131268	8.59908	2.61036	0.0161461	0.188691	-3.19222	0.0789582	8.59908	-1.62622	0.11846	0.942356	-4.60819
60553	GBP3	NM_018734	Gbp3	55932	-0.671929	8.13318	3.86406	0.000867141	0.075691	-0.589737	-0.358447	8.13318	1.798	0.0862242	0.388258	-4.62643	0.223573	8.13318	-1.16151	0.258158	0.999494	-5.16657
5310600	PDCD4	NM_011050	Pdcd4	18569	0.297692	8.60415	-3.85582	0.000884535	0.075691	-0.608186	0.0133692	8.60415	-0.151042	0.88135	0.962588	-6.11158	0.043041	8.60415	-0.503632	0.619637	0.999494	-5.66653
5050040	RASL2-9	NM_009028	Rasl2-9	19428	0.175995	8.05444	-3.85374	0.000888979	0.075691	-0.612841	-0.00338117	8.05444	0.0645793	0.949105	0.986776	-6.12086	0.0286435	8.05444	-0.566617	0.576837	0.999494	-5.63497
6100465	TRPS1	AK036590	Trps1	83925	-0.158543	7.92255	3.85415	0.000888099	0.075691	-0.611922	0.054866	7.92255	-1.1634	0.257407	0.60974	-5.46943	0.0275843	7.92255	-0.605795	0.550988	0.999494	-5.61354
5670162	CAMK2B	NM_007595	Camk2b	12323	0.243586	7.97032	-3.84708	0.000903344	0.0759095	-0.62773	0.147139	7.97032	-2.02699	0.0552314	0.321626	-4.25629	0.0466444	7.97032	-0.66552	0.512789	0.999494	-5.5782
2030504	MTAP4	NM_008633	Map4	17758	-0.187763	7.63067	3.84844	0.000900382	0.0759095	-0.62468	-0.239589	7.63067	4.28336	0.000314916	0.0351356	0.376321	0.0332128	7.63067	-0.614982	0.545016	0.999494	-5.60831
7610450	ITPR2	NM_019923	Itpr2	16439	-0.161406	8.17613	3.83686	0.000925836	0.0773102	-0.650571	0.0229306	8.17613	-0.475463	0.639248	0.86253	-6.01084	0.00637327	8.17613	-0.136868	0.892408	0.999494	-5.77733
610291	DOK3	NM_013739	Dok3	27261	-0.172705	7.7194	3.83261	0.000935367	0.0776179	-0.660083	0.128887	7.7194	-2.49482	0.0207925	0.209455	-3.41478	-0.0089431	7.7194	0.179291	0.859387	0.999494	-5.77097
6960678	IGF1R	NM_010513	Igf1r	16001	-0.24234	8.00064	3.82962	0.000942127	0.0776933	-0.666769	0.0105685	8.00064	-0.145676	0.885533	0.963707	-6.11237	0.0610604	8.00064	-0.871711	0.392988	0.999494	-5.43214
7510291	SLAMF9	NM_029612	Slamf9	98365	-0.376527	7.96829	3.82251	0.000958381	0.0785458	-0.682653	-0.00840352	7.96829	0.0744143	0.941368	0.984075	-6.12018	0.0312289	7.96829	-0.286412	0.777302	0.999494	-5.74734
2030575	PPIA	NM_008907	Ppia	268373	0.307534	11.3101	-3.81679	0.000971661	0.0791456	-0.69543	-0.281071	11.3101	3.04273	0.00607194	0.119481	-2.31972	0.0997193	11.3101	-1.11806	0.275867	0.999494	-5.21068
7550112	CXCL12	NM_013655	Cxcl12	20315	0.486153	10.5159	-3.81057	0.000986312	0.0793653	-0.709325	-0.00238822	10.5159	0.016328	0.987123	0.996808	-6.12281	0.142336	10.5159	-1.00789	0.324705	0.999494	-5.31583
7510452	ICAM2	NM_010494	Icam2	15896	-0.266566	9.22737	3.81309	0.000980358	0.0793653	-0.703703	0.268652	9.22737	-3.352	0.00294662	0.0907708	-1.66615	0.0327566	9.22737	-0.423304	0.676274	0.999494	-5.70151
4050176	LOC385699	XM_358915	NA	NA	-0.27671	9.64388	3.8036	0.00100298	0.0802205	-0.724884	0.140766	9.64388	-1.68777	0.105899	0.421171	-4.79317	-0.0811733	9.64388	1.00801	0.32465	0.999494	-5.31573
70753	CTNNA1	NM_009818	Ctnna1	12385	0.226607	11.9208	-3.79763	0.0010175	0.0808939	-0.738219	0.162592	11.9208	-2.37673	0.0268081	0.232521	-3.63671	-0.078478	11.9208	1.18814	0.247726	0.999494	-5.1388
3940129	MELA	NM_008581	Mela	17276	0.566026	9.89767	-3.78642	0.0010453	0.0826101	-0.763246	0.237716	9.89767	-1.38705	0.179626	0.521974	-5.20608	-0.166562	9.89767	1.00659	0.32532	0.999494	-5.31702
4540482	GOLGA3	NM_008146	Golga3	269682	-0.208622	9.1361	3.77296	0.00107968	0.0832565	-0.793271	0.0157666	9.1361	-0.248715	0.805939	0.93574	-6.09215	0.125719	9.1361	-2.05402	0.0523217	0.818228	-3.97245
1580309	HAP1	NM_010404	Hap1	15114	-0.131203	7.58115	3.77357	0.00107808	0.0832565	-0.791896	0.0233748	7.58115	-0.586405	0.563705	0.829011	-5.95291	-0.0185812	7.58115	0.482795	0.634117	0.999494	-5.67617
5860520	MTDNA_ATP6		NA	NA	-0.264152	14.0957	3.77613	0.00107148	0.0832565	-0.786196	-0.0145899	14.0957	0.181923	0.857346	0.954015	-6.10646	-0.0690763	14.0957	0.892079	0.382218	0.999494	-5.41573
6660241	ZFP292	XM_909747	NA	NA	-0.144769	8.16192	3.77097	0.00108484	0.0832565	-0.797694	0.114375	8.16192	-2.59868	0.0165673	0.189461	-3.21496	-0.00904927	8.16192	0.212949	0.833372	0.999494	-5.76471
2450064	PSMB9	NM_013585	Psmb9	16912	-0.390913	8.11274	3.77181	0.00108265	0.0832565	-0.795825	-0.125514	8.11274	1.05634	0.302529	0.650792	-5.58119	0.0567414	8.11274	-0.494597	0.625896	0.999494	-5.67076
3840673	SLC2A4	NM_009204	Slc2a4	20528	0.192811	8.75652	-3.75887	0.00111684	0.0852199	-0.824667	-0.0727781	8.75652	1.23757	0.22921	0.58277	-5.38648	0.0976548	8.75652	-1.71989	0.0998038	0.916966	-4.47804
1230440	MEF2C	NM_025282	Mef2c	17260	-0.182208	7.74042	3.75244	0.00113424	0.0860529	-0.839007	-0.256916	7.74042	4.6151	0.000141262	0.0246053	1.11091	-0.0318037	7.74043	0.591706	0.560213	0.999494	-5.62141
4280482	TRAPPC1	NM_001024206	Trappc1	245828	0.210969	8.54034	-3.74279	0.00116084	0.0875709	-0.860512	-0.128496	8.54034	1.98842	0.0596324	0.329128	-4.32074	-0.0122125	8.54034	0.195732	0.846656	0.999494	-5.76804
1940041	KPNA3	NM_008466	Kpna3	16648	0.155926	7.88132	-3.74042	0.00116746	0.0875726	-0.865786	-0.0955286	7.88132	1.99884	0.0584139	0.327563	-4.30341	-0.00251201	7.88132	0.0544384	0.957088	0.999494	-5.78481
6200112	CP	NM_007752	Cp	12870	-0.208793	8.41968	3.73252	0.00118982	0.0881925	-0.883381	-0.0639071	8.41968	0.996503	0.33008	0.677458	-5.63943	0.0628589	8.41968	-1.01516	0.321308	0.999494	-5.3092
2940470	KY	NM_024291	Ky	16716	0.485957	9.09642	-3.72857	0.00120114	0.0881925	-0.892163	-0.0160158	9.09642	0.107185	0.915635	0.972793	-6.11722	-0.270822	9.09642	1.8772	0.0741147	0.859701	-4.24768
4150328	D330001F17RIK	XM_283282	NA	NA	-0.2425	9.36296	3.72817	0.00120229	0.0881925	-0.893052	0.0636652	9.36296	-0.853746	0.40265	0.729428	-5.76583	0.0465178	9.36296	-0.646079	0.525059	0.999494	-5.59005
6760017	RP9	NM_018739	Rp9	55934	-0.395189	8.83361	3.73055	0.00119545	0.0881925	-0.887759	0.21529	8.83361	-1.7727	0.0904364	0.396672	-4.66538	-0.206913	8.83361	1.76457	0.091828	0.911506	-4.41409
3610270	9030624O13RIK	XM_127434	NA	NA	0.11635	7.49181	-3.71613	0.00123754	0.0902793	-0.919845	0.129276	7.49181	-3.60153	0.0016284	0.0704485	-1.12664	0.00688512	7.49181	-0.198664	0.844391	0.999494	-5.76749
7050538	CCL9	NM_011338	Ccl9	20308	-0.381971	8.08755	3.71374	0.00124466	0.0903024	-0.925162	0.110865	8.08755	-0.940198	0.357551	0.695799	-5.69142	0.316195	8.08755	-2.77727	0.0111293	0.522464	-2.70371
5960376	USH2A	NM_021408	Ush2a	22283	-0.241832	8.05175	3.70221	0.00127956	0.0918308	-0.950797	0.143688	8.05175	-1.91872	0.0683825	0.350953	-4.43512	-0.152339	8.05175	2.10688	0.0470243	0.796354	-3.88706
380240	ZFP131	NM_028245	Zfp131	72465	-0.226906	8.57385	3.70433	0.00127307	0.0918308	-0.946083	-0.170002	8.57385	2.42081	0.0243957	0.225558	-3.55457	-0.000549366	8.57385	0.00810227	0.99361	0.999747	-5.78619
2750184	TMEM86A	NM_026436	Tmem86a	67893	0.25529	8.75205	-3.69441	0.00130375	0.0930638	-0.968156	-0.0704989	8.75205	0.88989	0.383366	0.715383	-5.73553	-0.0658576	8.75205	0.860991	0.398735	0.999494	-5.44064
3520221	LXN	NM_016753	Lxn	17035	0.134396	7.71922	-3.68079	0.00134701	0.095638	-0.99841	0.0739396	7.71922	-1.76634	0.0915229	0.398118	-4.67511	-0.0280789	7.71922	0.69473	0.494658	0.999494	-5.55977
2760673	1600012H06RIK	NM_026451	1600012H06Rik	67912	0.130245	7.66478	-3.66736	0.00139105	0.0960797	-1.02822	0.0584607	7.66477	-1.43582	0.165432	0.505954	-5.14353	0.00886024	7.66477	-0.225383	0.823808	0.999494	-5.76213
6980494	DTX2	NM_023742	Dtx2	74198	-0.186648	8.31726	3.65081	0.00144731	0.0960797	-1.06494	0.15994	8.31726	-2.72876	0.0124099	0.169954	-2.95912	0.0200337	8.31726	-0.354003	0.726782	0.999494	-5.72689
770477	MBC2	NM_011843	Esyt1	23943	-0.199419	8.14135	3.6562	0.00142873	0.0960797	-1.05298	0.125746	8.14135	-2.01094	0.057026	0.325134	-4.2832	-0.00513347	8.14135	0.0850268	0.933026	0.999494	-5.78279
1660376	1110032E23RIK	NM_133187	Gask1b	68659	0.332978	8.487	-3.65827	0.00142167	0.0960797	-1.04838	0.0822437	8.487	-0.788146	0.439208	0.753089	-5.81782	0.00283041	8.487	-0.0280927	0.977847	0.999494	-5.78584
620041	HPS3	NM_080634	Hps3	12807	0.145481	7.60379	-3.66045	0.00141428	0.0960797	-1.04356	-0.089692	7.60379	1.96845	0.0620316	0.335149	-4.35379	-0.0221562	7.60379	0.503625	0.619642	0.999494	-5.66653
940438	LAPTM5	NM_010686	Laptm5	16792	-0.471304	9.79531	3.66424	0.00140151	0.0960797	-1.03515	0.0170292	9.79531	-0.115484	0.909133	0.970302	-6.1163	0.137754	9.79531	-0.967537	0.344025	0.999494	-5.3519
510528	FBXO40	XM_156082	NA	NA	-0.239945	9.25957	3.65159	0.0014446	0.0960797	-1.0632	-0.122237	9.25957	1.62262	0.119232	0.44281	-4.88799	0.127866	9.25957	-1.75795	0.092973	0.912677	-4.42363
3310537	P4HA2	NM_011031	P4ha2	18452	-0.186313	8.83143	3.65161	0.00144454	0.0960797	-1.06317	0.0555905	8.83143	-0.950352	0.352486	0.691826	-5.68225	-0.0778825	8.83143	1.37899	0.182063	0.983433	-4.92427
4560603	PCBP4	NM_021567	Pcbp4	59092	-0.203984	10.0419	3.66958	0.00138369	0.0960797	-1.0233	0.30299	10.0419	-4.75434	0.000100997	0.021628	1.41816	0.0986955	10.0419	-1.60398	0.123297	0.943472	-4.63828
4120131	PDK4	NM_013743	Pdk4	27273	-0.838575	10.1853	3.65403	0.00143619	0.0960797	-1.0578	0.0888679	10.1853	-0.337767	0.738811	0.90241	-6.06622	-0.345826	10.1853	1.36135	0.187489	0.988209	-4.94522
7040767	RABL2A	NM_026817	Rabl2	68708	0.128548	7.76571	-3.66142	0.001411	0.0960797	-1.04141	0.06411	7.76571	-1.59277	0.125795	0.452502	-4.93046	0.042728	7.76571	-1.09946	0.283716	0.999494	-5.22911
610358	SRPK1	NM_016795	Srpk1	20815	-0.163314	8.21519	3.65465	0.00143407	0.0960797	-1.05643	0.00704815	8.21519	-0.137575	0.891856	0.965038	-6.11351	-0.0649266	8.21519	1.31258	0.203153	0.992757	-5.00197
580142	ZFP106	NM_011743	Zfp106	20402	-0.358548	8.23207	3.6715	0.00137731	0.0960797	-1.01902	-0.244829	8.23207	2.18677	0.0399332	0.279622	-3.98073	0.124199	8.23207	-1.14894	0.263193	0.999494	-5.17948
4610167	IFT20	NM_018854	Ift20	55978	0.182248	7.86881	-3.64042	0.00148374	0.0980081	-1.08796	-0.0735165	7.86881	1.2809	0.213861	0.562152	-5.33597	-0.0869079	7.86881	1.5683	0.131399	0.946941	-4.68589
4890224	ARHGEF19	NM_172520	Arhgef19	213649	-0.222931	8.42634	3.63523	0.0015023	0.0987427	-1.09947	0.108107	8.42634	-1.53765	0.13871	0.473675	-5.00729	-0.0388663	8.42634	0.572555	0.572881	0.999494	-5.63181
5270279	ALOX5AP	NM_009663	Alox5ap	11690	-0.228473	8.0993	3.62702	0.00153209	0.099037	-1.11765	-0.0287197	8.0993	0.397683	0.694781	0.887365	-6.04439	0.0537265	8.0993	-0.770522	0.449368	0.999494	-5.50843
60324	CDSN	NM_001008424	Cdsn	386463	0.120443	7.5562	-3.62437	0.00154183	0.099037	-1.12352	0.141853	7.5562	-3.72332	0.00121638	0.0618403	-0.860459	0.0436947	7.5562	-1.18785	0.24784	0.999494	-5.13911
6370367	JMJD6	NM_033398	Jmjd6	107817	-0.256054	9.81083	3.63126	0.00151663	0.099037	-1.10826	-0.0624577	9.81083	0.7726	0.448162	0.757849	-5.82957	-0.126324	9.81083	1.61843	0.120134	0.942394	-4.61876
2900327	PFKFB4	NM_173019	Pfkfb4	270198	-0.18068	7.78313	3.62377	0.00154407	0.099037	-1.12487	0.0722935	7.78313	-1.26471	0.219501	0.568953	-5.35502	-0.0719391	7.78313	1.30346	0.206193	0.994151	-5.01239
3370338	1110058L19RIK	NM_026503	Sdhaf4	68002	0.270724	9.34586	-3.62413	0.00154272	0.099037	-1.12406	-0.138683	9.34586	1.61936	0.119934	0.443823	-4.89266	-0.102466	9.34586	1.23919	0.228621	0.999494	-5.08407
7570382	FTH1	NM_010239	Fth1	14319	-0.178776	13.9211	3.621	0.00155432	0.0992149	-1.13099	0.15227	13.9211	-2.69014	0.0135279	0.1762	-3.03567	0.0153978	13.9211	-0.281748	0.780829	0.999494	-5.74859
3870095	STMN2	NM_025285	Stmn2	20257	0.12862	7.67579	-3.61619	0.00157231	0.0998833	-1.14164	0.132486	7.67579	-3.24904	0.00375492	0.09847	-1.88588	0.06377	7.67579	-1.61973	0.119855	0.942394	-4.61701
6100685	TPRGL	NM_026388	Tprgl	67808	0.231302	9.76252	-3.61374	0.00158155	0.0999915	-1.14706	0.0113295	9.76252	-0.154393	0.878738	0.961435	-6.11106	0.0943077	9.76252	-1.33108	0.197093	0.992429	-4.98064
2650092	KLF4	NM_010637	Klf4	16600	-0.110187	7.54979	3.61114	0.00159139	0.100137	-1.15281	0.0442752	7.54979	-1.26566	0.219167	0.568504	-5.35391	-0.0104524	7.54979	0.309466	0.759944	0.999494	-5.74085
2850215	6720456H20RIK	NM_172600	Tmem260	218989	0.127212	7.66953	-3.60304	0.00162251	0.101614	-1.17073	0.0389066	7.66953	-0.961182	0.347138	0.687978	-5.67237	-0.0318802	7.66953	0.815722	0.423597	0.999494	-5.47544
580332	C1QB	NM_009777	C1qb	12260	-0.29034	8.4162	3.57762	0.00172412	0.10747	-1.22693	-0.112666	8.4162	1.21094	0.239052	0.592572	-5.41677	0.281618	8.4162	-3.13493	0.00490285	0.406515	-2.01581
5720128	BC087945	NM_001013792	Otulin	432940	-0.216306	9.15023	3.56643	0.00177077	0.109862	-1.25162	0.162027	9.15023	-2.33022	0.0295917	0.241629	-3.72248	0.00343394	9.15023	-0.0511494	0.959678	0.999494	-5.78498
610491	D12ERTD553E	NM_029758	Fam49a	76820	-0.186709	8.06862	3.55989	0.00179863	0.110048	-1.26606	0.0405293	8.06862	-0.674036	0.507465	0.79738	-5.89889	-0.0274265	8.06862	0.472415	0.641387	0.999494	-5.68083
3850239	RAB35	NM_198163	Rab35	77407	-0.275193	9.08964	3.56132	0.00179249	0.110048	-1.2629	-0.156579	9.08964	1.76747	0.0913297	0.397529	-4.67338	0.0439487	9.08964	-0.513809	0.612622	0.999494	-5.66167
6860603	VMN2R-PS14	NR_002888	Smarca5-ps	545700	-0.164928	7.75606	3.55998	0.00179823	0.110048	-1.26585	-0.0857839	7.75606	1.61511	0.120855	0.445886	-4.89873	0.0661038	7.75606	-1.28903	0.211074	0.99944	-5.02875
5340392	LOC236831	XR_001889	NA	NA	-0.325001	11.1839	3.54634	0.00185771	0.112651	-1.29594	0.266661	11.1839	-2.53804	0.0189247	0.200924	-3.33213	-0.258606	11.1839	2.54927	0.0184656	0.606453	-3.12452
4890739	5430432N15RIK	XM_001476117	NA	NA	0.118528	7.74924	-3.54512	0.00186314	0.112651	-1.29864	0.152237	7.74924	-3.97165	0.000668989	0.0493743	-0.313813	0.0478235	7.74924	-1.29221	0.209991	0.99944	-5.02516
4060240	PTPN6	NM_001077705	Ptpn6	15170	-0.134008	7.636	3.54433	0.00186663	0.112651	-1.30036	0.053311	7.636	-1.22989	0.232017	0.585099	-5.39527	-0.000613308	7.636	0.0146543	0.988443	0.999494	-5.78612
4610291	ATP6V1E1	NM_007510	Atp6v1e1	11973	0.198889	11.2768	-3.53359	0.00191507	0.115052	-1.32405	-0.0871568	11.2768	1.35067	0.190836	0.535301	-5.25158	0.0827447	11.2768	-1.32809	0.198065	0.992429	-4.98411
2350703	HN1	NM_008258	Jpt1	15374	0.256209	10.455	-3.52998	0.00193159	0.115521	-1.33199	-0.00423624	10.455	0.0509099	0.959867	0.990299	-6.12165	0.119463	10.455	-1.48694	0.151538	0.962662	-4.79134
6770195	CD74	NM_001042605	Cd74	16149	-0.378041	8.54974	3.49808	0.00208406	0.1183	-1.40217	-0.252944	8.54974	2.04154	0.0536476	0.318124	-4.23175	-0.0362142	8.54974	0.302727	0.765005	0.999494	-5.7428
1710754	CTSC	NM_009982	Ctsc	13032	-0.328382	8.62844	3.48968	0.00212612	0.1183	-1.42063	-0.117802	8.62843	1.09194	0.286933	0.636102	-5.54508	-0.0297908	8.62843	0.286002	0.777611	0.999494	-5.74745
3290594	DAB2IP	NM_001001602	Dab2ip	69601	-0.220286	8.95425	3.49903	0.00207932	0.1183	-1.40007	0.225213	8.95425	-3.12032	0.00507242	0.111342	-2.15767	-0.0854335	8.95425	1.22595	0.233466	0.999494	-5.09846
4120390	BAT1A	NM_019693	Ddx39b	53817	0.212685	8.7262	-3.49806	0.00208416	0.1183	-1.40222	0.0142699	8.7262	-0.204716	0.839718	0.947763	-6.10207	0.0770045	8.7262	-1.14416	0.265125	0.999494	-5.18435
7040709	DTNBP1	NM_025772	Dtnbp1	94245	-0.248292	10.9785	3.51324	0.0020102	0.1183	-1.36884	0.0811679	10.9785	-1.00178	0.327584	0.675914	-5.63442	0.0290813	10.9785	-0.37174	0.713722	0.999494	-5.72082
2810435	HYAL2	NM_010489	Hyal2	15587	-0.235347	9.85673	3.49342	0.00210729	0.1183	-1.41241	0.276995	9.85673	-3.58638	0.00168839	0.0719358	-1.15962	0.109622	9.85673	-1.47002	0.156027	0.965851	-4.8127
6550632	0910001L09RIK	NM_001081108	Lamtor4	66096	0.224841	10.3003	-3.48958	0.00212662	0.1183	-1.42084	-0.0717643	10.3003	0.971512	0.342088	0.685246	-5.66285	0.0145302	10.3003	-0.203729	0.84048	0.999494	-5.76653
5910554	MCEE	NM_028626	Mcee	73724	0.25727	11.136	-3.51175	0.00201733	0.1183	-1.37212	-0.312605	11.136	3.72197	0.00122032	0.0618403	-0.863408	-0.115133	11.136	1.41976	0.170004	0.976519	-4.87502
70088	1110048D14RIK	NM_183120	NA	NA	0.138491	7.68967	-3.50002	0.00207445	0.1183	-1.39791	-0.0443462	7.68967	0.977574	0.339148	0.682861	-5.65722	0.0254482	7.68967	-0.581018	0.567265	0.999494	-5.62725
630703	C430015A10RIK	AK082906	NA	NA	0.152695	7.97898	-3.49205	0.00211418	0.1183	-1.41542	-0.0021007	7.97898	0.0419047	0.966961	0.991965	-6.12207	-0.00156037	7.97898	0.0322379	0.97458	0.999494	-5.78573
6940296	1110018J23RIK	XM_140742	NA	NA	0.243719	10.8229	-3.50756	0.00203754	0.1183	-1.38132	0.149036	10.8229	-1.8709	0.0750205	0.365667	-4.51194	0.0389334	10.8229	-0.506198	0.617865	0.999494	-5.66531
3130544	MEGF8	XM_194337	NA	NA	-0.256703	8.90245	3.50828	0.00203404	0.1183	-1.37973	0.200275	8.90245	-2.38744	0.0262027	0.230263	-3.61684	-0.0554137	8.90245	0.684167	0.501172	0.999494	-5.56652
110554	OSBPL5	NM_024289	Osbpl5	79196	0.136154	7.70631	-3.48508	0.0021495	0.1183	-1.43072	-0.035968	7.70631	0.803048	0.430728	0.74713	-5.80635	-0.0287574	7.70631	0.664987	0.513123	0.999494	-5.57853
5960754	P4HA2	NM_011031	P4ha2	18452	-0.160265	8.19709	3.48376	0.00215626	0.1183	-1.43362	0.145588	8.19709	-2.76043	0.0115587	0.164134	-2.89594	0.0112007	8.19709	-0.219956	0.827978	0.999494	-5.76327
5560722	PRLR	NM_011169	Prlr	19116	0.165551	8.00348	-3.51276	0.00201248	0.1183	-1.36989	-0.112877	8.00348	2.08912	0.0487481	0.304207	-4.15073	0.0772781	8.00348	-1.48134	0.153011	0.962921	-4.79843
3780300	TCEA3	NM_011542	Tcea3	21401	-0.314529	11.632	3.48824	0.00213338	0.1183	-1.42377	-0.0202549	11.632	0.195938	0.846497	0.949917	-6.10382	-0.227679	11.632	2.28114	0.0328156	0.708444	-3.59639
5550711	TESC	NM_021344	Tesc	57816	-0.276446	9.12699	3.49299	0.00210944	0.1183	-1.41335	0.0840584	9.12699	-0.926426	0.364499	0.699843	-5.70372	-0.354896	9.12699	4.05107	0.000552248	0.188328	-0.170538
650082	5730494M16RIK	NM_001004361	Tpgs2	66648	0.130086	7.71138	-3.48657	0.00214189	0.1183	-1.42745	-0.167046	7.71138	3.90524	0.000785223	0.0512172	-0.460406	-0.0482921	7.71138	1.1693	0.255073	0.999494	-5.1585
4590082	UBE2G1	NM_025985	Ube2g1	67128	0.157889	7.75384	-3.50295	0.00206003	0.1183	-1.39146	-0.0813549	7.75384	1.57438	0.12999	0.45804	-4.95634	0.0900387	7.75384	-1.80465	0.0851447	0.904373	-4.3557
4260593	ZFP787	NM_001013012	Zfp787	67109	-0.248884	8.99279	3.49736	0.00208759	0.1183	-1.40374	-0.0142538	8.99279	0.17471	0.862941	0.956887	-6.10773	-0.0126616	8.99279	0.160736	0.8738	0.999494	-5.77396
6110204	CTSK	NM_007802	Ctsk	13038	0.123874	7.6754	-3.47998	0.00217575	0.118391	-1.44193	0.00433585	7.67539	-0.106246	0.916372	0.973178	-6.11732	0.0728548	7.67539	-1.84899	0.0782461	0.876588	-4.29003
270274	POLR1A	NM_009088	Polr1a	20019	-0.178027	7.83958	3.48122	0.00216931	0.118391	-1.4392	-0.270992	7.83958	4.62215	0.00013888	0.0245855	1.12648	0.0145897	7.83958	-0.257735	0.79906	0.999494	-5.75472
450309	RAB8B	NM_173413	Rab8b	235442	-0.271257	8.27441	3.47756	0.00218825	0.118586	-1.44722	0.0659679	8.27441	-0.737682	0.468676	0.771366	-5.85515	-0.0373091	8.27441	0.432107	0.669963	0.999494	-5.69796
4200017	CISH	NM_009895	Cish	12700	0.414445	9.96067	-3.47304	0.00221192	0.119381	-1.45715	-0.0655134	9.96067	0.478868	0.636863	0.861413	-6.00924	0.319427	9.96067	-2.41822	0.0245315	0.66015	-3.35858
6400681	RPS5	NM_009095	Rps5	20103	-0.300485	9.15683	3.46693	0.00224428	0.120637	-1.47056	0.125638	9.15683	-1.2644	0.219611	0.568953	-5.35538	0.0301151	9.15683	-0.313897	0.756622	0.999494	-5.73954
4570468	TCEAL1	NM_146236	Tceal1	237052	0.135016	7.5707	-3.46315	0.0022645	0.121233	-1.47883	-0.00989871	7.57069	0.221466	0.826818	0.943139	-6.09852	-0.0113421	7.57069	0.262821	0.795188	0.999494	-5.75347
2260289	ACADVL	NM_017366	Acadvl	11370	-0.208458	11.6434	3.46125	0.00227474	0.121292	-1.483	0.253168	11.6434	-3.66663	0.00139351	0.0677715	-0.984554	-0.256286	11.6434	3.84434	0.000909322	0.227889	-0.591866
6270132	9630027A13RIK	AK036011	Rab5a	271457	-0.272991	8.29674	3.45932	0.00228523	0.121364	-1.48724	0.0295629	8.29674	-0.326762	0.747005	0.90716	-6.06984	-0.0764313	8.29674	0.874975	0.391249	0.999494	-5.42953
2490014	VPS28	NM_025842	Vps28	66914	0.256851	10.8002	-3.4531	0.0023192	0.122677	-1.50086	0.0853889	10.8002	-1.00132	0.327801	0.675914	-5.63486	-0.0206236	10.8002	0.25048	0.804592	0.999494	-5.75647
1470309	ARPC1B	NM_023142	Arpc1b	11867	-0.292372	8.51648	3.44354	0.00237245	0.124996	-1.5218	0.239637	8.51648	-2.46187	0.0223308	0.217047	-3.47729	-0.271078	8.51648	2.88433	0.00873316	0.491819	-2.50094
160142	ARPP19	NM_021548	Arpp19	59046	0.166884	8.08245	-3.44184	0.00238207	0.125007	-1.52553	-0.111102	8.08245	1.99866	0.0584351	0.327563	-4.30372	0.0271849	8.08245	-0.506506	0.617652	0.999494	-5.66517
3710711	VRK3	NM_133945	Vrk3	101568	-0.229668	8.48723	3.43576	0.00241664	0.126322	-1.53882	0.00615522	8.48723	-0.0803173	0.936727	0.981759	-6.11973	-0.104343	8.48723	1.41016	0.172785	0.978541	-4.88672
940348	DDRGK1	NM_029832	Ddrgk1	77006	-0.234056	8.34193	3.42895	0.00245599	0.127376	-1.55372	-0.0638548	8.34193	0.815976	0.423455	0.742427	-5.79624	0.00782331	8.34193	-0.103541	0.918492	0.999494	-5.78113
5130300	GAL3ST2	NM_199366	Gal3st2	381334	0.125781	7.54413	-3.42925	0.00245429	0.127376	-1.55308	0.0464364	7.54413	-1.10429	0.281663	0.629887	-5.53231	-0.0133968	7.54413	0.329962	0.744619	0.999494	-5.73466
3400270	TMEM97	NM_133706	Tmem97	69071	0.129069	7.68784	-3.42618	0.00247223	0.127719	-1.5598	0.0481323	7.68784	-1.11447	0.277373	0.626469	-5.52169	0.0123462	7.68784	-0.296075	0.770011	0.999494	-5.74468
3610347	FBP2	NM_007994	Fbp2	14120	-0.362014	9.14387	3.41198	0.00255685	0.131579	-1.59083	0.453242	9.14387	-3.72609	0.00120832	0.0618403	-0.854383	-0.534217	9.14387	4.54863	0.000165846	0.0971738	0.841446
4670170	A630091F01RIK	AK042432	Wwp1	107568	-0.157897	7.59183	3.40897	0.00257512	0.132007	-1.59739	-0.0650986	7.59183	1.22593	0.233474	0.586891	-5.39979	-0.0390478	7.59183	0.761603	0.454563	0.999494	-5.51473
3610392	HBB-B1	AK010873	Hbb-bs	100503605	1.55063	12.0937	-3.40598	0.00259344	0.132435	-1.60392	0.19217	12.0937	-0.368182	0.716335	0.89554	-6.05558	0.655895	12.0937	-1.30151	0.206845	0.995389	-5.0146
770692	CAPN7	NM_009796	Capn7	12339	0.209553	7.92892	-3.40335	0.00260966	0.132752	-1.60967	-0.0128384	7.92892	0.181873	0.857385	0.954015	-6.10646	0.108868	7.92892	-1.59733	0.124774	0.943472	-4.64722
2000398	HBA-A1	NM_008218	Hba-a1	15122	1.64623	11.5527	-3.39804	0.00264268	0.132768	-1.62126	0.0190311	11.5527	-0.0342645	0.972982	0.99349	-6.12236	0.751744	11.5527	-1.40181	0.175232	0.978633	-4.89685
6060646	PBX2	NM_017463	Pbx2	18515	0.138964	7.63766	-3.39688	0.00264996	0.132768	-1.62379	0.0891849	7.63766	-1.90156	0.0707018	0.355806	-4.46283	0.0713315	7.63766	-1.57521	0.129796	0.946484	-4.67673
3310437	PKP4	NM_175464	Pkp4	227937	-0.310048	8.66238	3.39945	0.00263387	0.132768	-1.61818	-0.245064	8.66238	2.3437	0.0287588	0.238644	-3.69773	0.00450279	8.66238	-0.0446009	0.964837	0.999494	-5.78527
2810328	2210009G21RIK	NM_028201	Slx4ip	74243	0.148137	7.50616	-3.39822	0.00264154	0.132768	-1.62086	-0.0771801	7.50616	1.54432	0.137091	0.470811	-4.99811	0.070166	7.50616	-1.45411	0.160346	0.96985	-4.83261
6960209	IKBKAP	NM_026079	Elp1	230233	0.193799	8.03185	-3.39502	0.00266164	0.132852	-1.62784	-0.0865249	8.03185	1.32213	0.200006	0.54889	-5.28655	-0.0494494	8.03185	0.782589	0.442396	0.999494	-5.4998
5570253	B2M	NM_009735	B2m	12010	-0.585349	10.7851	3.39294	0.00267478	0.133008	-1.63238	0.0682658	10.7851	-0.345149	0.733333	0.900025	-6.06372	-0.00735361	10.7851	0.0385074	0.969638	0.999494	-5.78552
6980612	LRRC1	NM_172528	Lrrc1	214345	0.105537	7.80677	-3.39112	0.00268629	0.133081	-1.63634	-0.0178746	7.80677	0.500976	0.621474	0.854981	-5.99857	0.00147941	7.80677	-0.0429445	0.966142	0.999494	-5.78534
1990221	LOC100048556	XM_001480891	NA	NA	-0.21748	7.68293	3.38464	0.0027278	0.134137	-1.65047	-0.1648	7.68293	2.23714	0.0359758	0.265214	-3.89117	0.100842	7.68293	-1.41781	0.170565	0.976519	-4.8774
6860519	PCMT1	NM_008786	Pcmt1	18537	0.202449	9.10926	-3.38543	0.00272272	0.134137	-1.64875	-0.0846653	9.10926	1.23494	0.230166	0.583015	-5.38949	0.067823	9.10926	-1.02461	0.316929	0.999494	-5.30051
6100671	HBB-B1	NM_008220	Hbb-bt	101488143	1.59418	11.6525	-3.37981	0.00275915	0.135178	-1.661	0.158048	11.6525	-0.292272	0.772878	0.919437	-6.08044	0.825908	11.6525	-1.58186	0.128268	0.946372	-4.66789
3450332	LOC100045782	XM_001475154	NA	NA	0.208317	8.49195	-3.37667	0.00277977	0.135553	-1.66785	-0.135545	8.49195	1.91642	0.0686894	0.35117	-4.43884	0.0812579	8.49195	-1.1899	0.247048	0.999494	-5.13695
1030315	PLSCR4	NM_178711	Plscr4	235527	0.139869	7.84755	-3.37553	0.00278722	0.135553	-1.67032	0.0959841	7.84755	-2.02052	0.0559488	0.323068	-4.26716	0.0104191	7.84755	-0.22716	0.822443	0.999494	-5.76175
3610414	ECSIT	NM_012029	Ecsit	26940	-0.207173	10.0376	3.37156	0.00281354	0.136334	-1.67897	-0.010226	10.0376	0.14516	0.885936	0.963734	-6.11244	-0.137546	10.0376	2.02222	0.0557595	0.833453	-4.02314
3520278	9130218O11RIK	NM_177820	Apol10b	328561	-0.19587	7.54533	3.36392	0.00286479	0.137159	-1.6956	-0.116373	7.54533	1.74331	0.0955519	0.404542	-4.71012	-0.053474	7.54533	0.829665	0.415837	0.999494	-5.4649
3710170	C1QC	NM_007574	C1qc	12262	-0.294116	8.14755	3.36287	0.00287191	0.137159	-1.69788	-0.0529802	8.14755	0.528382	0.602642	0.846847	-5.98468	0.0254042	8.14755	-0.262409	0.795502	0.999494	-5.75357
1980521	JMJD2B	NM_172132	Kdm4b	193796	-0.198975	8.84946	3.36661	0.00284666	0.137159	-1.68975	-0.0330925	8.84946	0.488389	0.630215	0.859877	-6.0047	0.0847348	8.84946	-1.2952	0.208974	0.998187	-5.02177
730753	MAP3K1	NM_011945	Map3k1	26401	-0.332875	8.79373	3.36292	0.0028716	0.137159	-1.69778	-0.270089	8.79373	2.38005	0.0266191	0.231752	-3.63056	0.0550586	8.79373	-0.502508	0.620414	0.999494	-5.66706
5960364	D130071N09	NM_177566	Arhgef15	442801	0.133466	7.76389	-3.35748	0.00290876	0.137408	-1.70962	0.113016	7.76389	-2.47986	0.0214781	0.213128	-3.44321	0.056978	7.76389	-1.29489	0.20908	0.998187	-5.02212
3460333	GOLM1	NM_027307	Golm1	105348	0.110902	7.83738	-3.35206	0.00294624	0.137408	-1.7214	-0.00543745	7.83738	0.143354	0.887345	0.964213	-6.1127	-0.0216373	7.83738	0.590821	0.560795	0.999494	-5.62189
4290291	HBB-B1	NM_008220	Hbb-bt	101488143	1.52423	12.5383	-3.35755	0.00290828	0.137408	-1.70947	-0.110664	12.5383	0.212627	0.833619	0.945458	-6.10043	0.779067	12.5383	-1.55034	0.135643	0.95237	-4.70954
4830543	IFI27	NM_029803	Ifi27l2a	76933	-0.855426	9.14937	3.35158	0.00294956	0.137408	-1.72244	-0.0993013	9.14937	0.339363	0.737626	0.902211	-6.06568	0.536206	9.14937	-1.89793	0.0712017	0.85116	-4.21627
4760551	KCND2	NM_019697	Kcnd2	16508	-0.102417	7.54278	3.35257	0.00294269	0.137408	-1.7203	-0.0999761	7.54278	2.85461	0.0093438	0.149467	-2.70626	0.0179763	7.54279	-0.531604	0.600446	0.999494	-5.65296
2030670	OSR1	XM_135264	NA	NA	-0.201063	8.9981	3.3531	0.00293901	0.137408	-1.71915	-0.0111207	8.9981	0.161767	0.872999	0.959777	-6.1099	-0.00673361	8.9981	0.101448	0.920134	0.999494	-5.78133
4120681	SRP68	NM_146032	Srp68	217337	-0.11481	7.69812	3.35829	0.00290315	0.137408	-1.70784	0.0237428	7.69812	-0.605775	0.551001	0.822337	-5.94159	0.0121545	7.69812	-0.321186	0.751168	0.999494	-5.73735
1300440	HBB-B1	AK010993	Hbb-bs	100503605	1.55505	12.7204	-3.35003	0.00296039	0.13743	-1.72582	0.128439	12.7204	-0.241348	0.81157	0.938147	-6.09394	0.800889	12.7204	-1.55868	0.133658	0.950251	-4.69858
3190553	AGTR1A	NM_177322	Agtr1a	11607	0.188022	8.3123	-3.33603	0.00305985	0.141367	-1.75623	0.109955	8.3123	-1.70169	0.103219	0.417056	-4.77255	-0.04273	8.3123	0.684914	0.50071	0.999494	-5.56605
4040154	C230098O21RIK		NA	NA	0.153171	7.78488	-3.33218	0.00308779	0.141367	-1.76459	-0.0340303	7.78488	0.645741	0.525274	0.808446	-5.91712	0.00220714	7.78488	-0.0433773	0.965801	0.999494	-5.78533
1340050	PARP12	NM_172893	Parp12	243771	-0.123386	7.58166	3.33423	0.00307283	0.141367	-1.76012	0.0258126	7.58166	-0.608423	0.549276	0.821322	-5.94002	-0.0327607	7.58166	0.799771	0.432584	0.999494	-5.48728
1850100	RPL3L	NM_025425	Rpl3l	66211	-0.296293	12.8679	3.33357	0.00307765	0.141367	-1.76157	-0.176652	12.8679	1.7336	0.0972953	0.409572	-4.72478	-0.358993	12.8679	3.64884	0.00145413	0.271922	-0.988929
2570487	H2-AB1	NM_207105	H2-Ab1	14961	-0.375869	8.66048	3.32811	0.00311754	0.142084	-1.77341	-0.322602	8.66048	2.49156	0.0209402	0.210464	-3.42098	-0.0768131	8.66048	0.614439	0.545368	0.999494	-5.60862
3850497	SLC11A1	NM_013612	Slc11a1	18173	-0.129488	7.6587	3.32712	0.00312485	0.142084	-1.77557	0.0473546	7.6587	-1.06131	0.300314	0.648971	-5.5762	-0.0159728	7.6587	0.370768	0.714435	0.999494	-5.72116
4540333	HBB-B1	NM_008220	Hbb-bt	101488143	1.46934	11.978	-3.32216	0.00316161	0.142862	-1.78632	0.184131	11.978	-0.363133	0.720048	0.896003	-6.05741	0.622895	11.978	-1.27231	0.21684	0.999494	-5.04751
3180132	KIF2A	NM_008442	Kif2a	16563	0.130748	7.53428	-3.32191	0.00316348	0.142862	-1.78687	-0.0587899	7.53428	1.30286	0.206392	0.554801	-5.30981	0.011717	7.53428	-0.268937	0.79054	0.999494	-5.75193
4860382	BC003965	XM_128528	NA	NA	0.143522	9.94657	-3.31775	0.00319462	0.14378	-1.79588	-0.131481	9.94657	2.65113	0.0147537	0.182728	-3.11251	0.156701	9.94657	-3.27249	0.0035537	0.379406	-1.74437
6560594	ABCA8A	NM_153145	Abca8a	217258	0.22014	8.12073	-3.31521	0.00321378	0.144153	-1.80138	-0.0566626	8.12073	0.744306	0.464743	0.767783	-5.85039	-0.11521	8.12073	1.56741	0.131607	0.946941	-4.68707
1690192	1110018N20RIK		NA	NA	0.12294	7.64857	-3.30798	0.003269	0.145159	-1.81704	0.0827929	7.64857	-1.94315	0.0651943	0.343759	-4.39535	-0.0597903	7.64857	1.45339	0.160544	0.96985	-4.83351
7550056	PEX16	NM_145122	Pex16	18633	0.171877	7.83608	-3.30812	0.00326792	0.145159	-1.81674	0.103101	7.83608	-1.7309	0.0977863	0.410635	-4.72886	0.0714255	7.83608	-1.24194	0.227626	0.999494	-5.08107
5290131	RXRG	NM_009107	Rxrg	20183	-0.184917	8.29759	3.3085	0.003265	0.145159	-1.81592	-0.0520183	8.29759	0.811808	0.425791	0.743603	-5.79952	0.0268697	8.29759	-0.43431	0.668387	0.999494	-5.69706
1110370	ZFP207	AK033497	Zfp207	22680	-0.361898	8.51859	3.30467	0.00329464	0.14581	-1.82422	-0.103795	8.51859	0.826721	0.417469	0.74061	-5.78772	0.0226792	8.51859	-0.18709	0.853343	0.999494	-5.76961
830450	ARL4A	NM_007487	Arl4a	11861	0.123096	7.57265	-3.29847	0.00334302	0.146622	-1.83763	0.0510693	7.57265	-1.19364	0.245614	0.598402	-5.43615	0.014463	7.57265	-0.350114	0.729657	0.999494	-5.72818
7200403	EG622339	NM_001081297	Gm6316	622339	0.231582	12.4236	-3.29808	0.00334612	0.146622	-1.83848	0.0525559	12.4236	-0.652861	0.520761	0.805374	-5.9126	0.176312	12.4236	-2.2684	0.0337033	0.71153	-3.61809
4290600	NDUFV2	NM_028388	Ndufv2	72900	0.19493	12.6593	-3.30023	0.0033292	0.146622	-1.83382	-0.0874157	12.6593	1.29092	0.210429	0.558457	-5.32409	0.0440733	12.6593	-0.674099	0.507426	0.999494	-5.57287
870056	AP1M1	NM_007456	Ap1m1	11767	-0.19777	8.56763	3.28878	0.00342014	0.147552	-1.85859	0.0212649	8.56763	-0.308448	0.760708	0.912795	-6.07562	0.0566999	8.56763	-0.851803	0.403704	0.999494	-5.44784
2490053	EFNA1	NM_010107	Efna1	13636	-0.275063	7.99678	3.29069	0.00340482	0.147552	-1.85446	0.0157073	7.99678	-0.163908	0.871333	0.9595	-6.10956	-0.0176817	7.99678	0.1911	0.850239	0.999494	-5.76889
3800753	INPP5E	NM_033134	Inpp5e	64436	0.156244	7.84275	-3.29207	0.0033938	0.147552	-1.85148	0.129439	7.84275	-2.37889	0.0266849	0.231923	-3.63271	0.0708486	7.84275	-1.34859	0.191493	0.990091	-4.96024
4670286	1810013D10RIK	XM_913511	NA	NA	0.216725	9.74246	-3.29043	0.00340692	0.147552	-1.85503	-0.184924	9.74246	2.44894	0.0229626	0.220763	-3.50169	-0.113082	9.74246	1.55103	0.135479	0.952224	-4.70864
6420170	BC006779	XM_485132	NA	NA	-0.130337	7.55625	3.28844	0.00342291	0.147552	-1.85933	0.158609	7.55625	-3.49053	0.00212182	0.0802203	-1.36772	0.00802767	7.55625	-0.182975	0.85653	0.999494	-5.77033
7330048	SEC31A	XM_132230	NA	NA	-0.0888801	7.82526	3.28458	0.00345415	0.148417	-1.86768	0.00389759	7.82526	-0.125636	0.901186	0.96767	-6.11508	-0.00974281	7.82526	0.325268	0.74812	0.999494	-5.73611
3360048	KEAP1	NM_016679	Keap1	50868	-0.187086	7.78353	3.28053	0.00348719	0.149353	-1.87643	-0.152897	7.78353	2.33853	0.0290753	0.24022	-3.70722	0.0260426	7.78353	-0.412542	0.684023	0.999494	-5.70574
2970286	ITM2B	NM_008410	Itm2b	16432	-0.226288	12.0768	3.2732	0.00354779	0.150407	-1.89226	-0.206169	12.0768	2.60122	0.0164748	0.189073	-3.21001	-0.0375885	12.0768	0.491189	0.628265	0.999494	-5.67233
1240072	PSME2	NM_011190	Psme2	19188	-0.186759	7.9329	3.27336	0.00354646	0.150407	-1.89191	-0.138628	7.9329	2.11937	0.0458461	0.297174	-4.09859	0.0532937	7.9329	-0.84386	0.408031	0.999494	-5.45401
1170671	RBPMS	NM_019733	Rbpms	19663	-0.281529	9.10938	3.27209	0.00355712	0.150407	-1.89467	-0.205671	9.10938	2.08505	0.0491504	0.305225	-4.1577	0.0636743	9.10938	-0.66857	0.510878	0.999494	-5.57631
1110543	TRIM30	NM_009099	Trim30a	20128	-0.14775	7.64533	3.27213	0.00355672	0.150407	-1.89457	-0.181301	7.64533	3.50226	0.00206341	0.0789505	-1.34231	0.119666	7.64533	-2.39418	0.0258279	0.663721	-3.40083
2350017	HSPA1A	NM_010479	Hspa1a	193740	-0.54591	7.57165	3.27026	0.00357245	0.150576	-1.89862	-0.324904	7.57165	1.69769	0.103983	0.418672	-4.77848	0.0103156	7.57165	-0.0558261	0.955995	0.999494	-5.78474
610315	LDOC1L	NM_177630	Rtl6	223732	0.147355	7.90405	-3.26885	0.00358429	0.150597	-1.90166	-0.084301	7.90405	1.63119	0.1174	0.440723	-4.87567	0.0182276	7.90405	-0.365293	0.718459	0.999494	-5.72306
990634	HCFC2	XM_001002437	NA	NA	0.0916961	7.65037	-3.2635	0.00362963	0.151497	-1.9132	0.0173054	7.65037	-0.537227	0.596623	0.843596	-5.98004	0.0292194	7.65037	-0.939477	0.357913	0.999494	-5.37619
450246	LOC100043192	XM_001479822	NA	NA	-0.373172	9.85851	3.26449	0.0036212	0.151497	-1.91107	0.100555	9.85851	-0.767277	0.451254	0.75986	-5.83354	0.0788765	9.85851	-0.623355	0.539603	0.999494	-5.60348
4070255	E030024L06RIK	AK053170	Spata6	67946	-0.300432	8.55127	3.26229	0.00363995	0.151497	-1.91581	-0.11124	8.55127	1.05361	0.303749	0.65141	-5.58391	-0.0433693	8.55127	0.425441	0.67474	0.999494	-5.70065
3290523	GAS6	NM_019521	Gas6	14456	0.245424	9.48946	-3.26064	0.00365407	0.15161	-1.91937	0.0147663	9.48946	-0.17112	0.865729	0.957969	-6.10835	0.0208712	9.48946	-0.250504	0.804574	0.999494	-5.75646
3360112	1810030N24RIK	NM_025471	Smim8	66291	0.228398	9.71851	-3.25421	0.00370962	0.153435	-1.93322	-0.170034	9.71851	2.11316	0.0464282	0.298368	-4.10932	-0.00397443	9.71851	0.0511577	0.959672	0.999494	-5.78498
3130020	LRIG1	NM_008377	Lrig1	16206	0.150169	8.19005	-3.24861	0.00375874	0.154984	-1.9453	0.0770691	8.19005	-1.45426	0.160307	0.500327	-5.11942	-0.0641279	8.19005	1.25328	0.223552	0.999494	-5.06862
1510224	BC026590	NM_001081420	Abitram	230234	0.109371	7.64251	-3.23729	0.00385985	0.158248	-1.96966	0.0413369	7.64251	-1.06724	0.297692	0.646447	-5.57025	-0.00330821	7.64251	0.0884618	0.930328	0.999494	-5.7825
6350343	PSMB10	NM_013640	Psmb10	19171	-0.37177	9.87908	3.23577	0.00387367	0.158248	-1.97294	0.234424	9.87908	-1.77971	0.0892518	0.39421	-4.65462	-0.00353699	9.87908	0.0278111	0.978069	0.999494	-5.78585
4210368	D830037I21RIK	AK052911	Trim63	433766	-0.233073	7.78767	3.23675	0.00386481	0.158248	-1.97084	-0.300197	7.78767	3.63636	0.00149826	0.0688268	-1.05068	-0.0234438	7.78767	0.294122	0.771483	0.999494	-5.74522
2490139	INTU	NM_175515	Intu	380614	0.158959	7.8019	-3.2328	0.00390077	0.158381	-1.97934	-0.0249167	7.8019	0.442003	0.662897	0.874496	-6.02599	-0.120049	7.8019	2.20563	0.0384069	0.740099	-3.72401
4730382	PPP3CB	NM_008914	Ppp3cb	19056	0.194182	9.98141	-3.23286	0.00390017	0.158381	-1.9792	-0.167697	9.98141	2.43526	0.0236492	0.224113	-3.52744	0.189492	9.98141	-2.85005	0.00944099	0.49646	-2.56619
1260692	DHX30	NM_133347	Dhx30	72831	-0.197828	9.51261	3.23084	0.00391867	0.158623	-1.98354	0.243319	9.51261	-3.46616	0.00224838	0.0817856	-1.42043	-0.0642165	9.51261	0.947453	0.353927	0.999494	-5.36935
510372	SIDT2	NM_172257	Sidt2	214597	-0.132125	8.13147	3.22951	0.00393095	0.158636	-1.98641	-0.18565	8.13147	3.95813	0.000691186	0.0493743	-0.343689	0.0893096	8.13147	-1.97211	0.0615856	0.843935	-4.10198
60544	SNX8	NM_172277	Snx8	231834	-0.20777	8.28399	3.2279	0.00394581	0.158753	-1.98987	0.0410878	8.28399	-0.556793	0.583414	0.837964	-5.96952	-0.0478321	8.28399	0.671335	0.509151	0.999494	-5.57459
1230575	PCOLCE2	NM_029620	Pcolce2	76477	0.149063	8.0844	-3.2262	0.00396156	0.158905	-1.99353	-0.100876	8.0844	1.90437	0.0703181	0.355189	-4.45832	-0.109113	8.0844	2.13344	0.0445499	0.778301	-3.84366
2340672	HBB-B1	AK011016	Hbb-bs	100503605	1.41811	12.4628	-3.21606	0.00405679	0.162235	-2.01531	0.169091	12.4628	-0.334485	0.741252	0.904079	-6.06731	0.556152	12.4628	-1.13943	0.267048	0.999494	-5.18916
4560121	ELTD1	NM_133222	Adgrl4	170757	-0.25227	9.02981	3.20799	0.00413413	0.16248	-2.03263	0.0744443	9.0298	-0.825736	0.418015	0.740683	-5.7885	0.203945	9.02981	-2.34294	0.028805	0.678812	-3.49011
7150243	BDH1	NM_175177	Bdh1	71911	0.400143	9.8565	-3.21326	0.0040835	0.16248	-2.02133	-0.0575786	9.8565	0.403305	0.690703	0.885907	-6.04216	0.0260591	9.8565	-0.189047	0.851828	0.999494	-5.76926
5690754	CHD1	AK021188	Chd1	12648	-0.178767	7.75253	3.20785	0.00413546	0.16248	-2.03293	-0.358887	7.75253	5.6173	1.29801e-05	0.0105695	3.28951	0.00358121	7.75253	-0.0580549	0.954241	0.999494	-5.78462
4570709	ATF7IP	NM_175182	NA	NA	0.0932755	7.63869	-3.20776	0.00413635	0.16248	-2.03312	-0.0455229	7.63869	1.36555	0.186186	0.529448	-5.23309	0.00821848	7.63869	-0.255334	0.80089	0.999494	-5.75531
2340438	BC031781	NM_145943	Sde2	208768	-0.195799	8.71904	3.21207	0.00409487	0.16248	-2.02388	0.0637838	8.71904	-0.912699	0.371514	0.70519	-5.71581	0.0261138	8.71904	-0.387013	0.702547	0.999494	-5.71536
3130184	VPS72	NM_009336	Vps72	21427	0.107206	7.5176	-3.21054	0.00410958	0.16248	-2.02717	-0.013288	7.5176	0.347107	0.731883	0.899076	-6.06305	0.0151141	7.5176	-0.408907	0.686649	0.999494	-5.70715
1090008	ABCB9	NM_019875	Abcb9	56325	-0.151317	7.80984	3.20092	0.00420315	0.163316	-2.04781	0.157284	7.80984	-2.9021	0.00838641	0.141662	-2.60958	-0.0428258	7.80985	0.818414	0.422092	0.999494	-5.47342
6840392	ACOT7	NM_133348	Acot7	70025	-0.16062	8.3621	3.20082	0.00420406	0.163316	-2.04801	-0.102808	8.3621	1.78703	0.0880293	0.391776	-4.64336	-0.0594944	8.3621	1.07107	0.296002	0.999494	-5.25671
2850064	ANKRD23	NM_153502	Ankrd23	78321	-0.412731	9.19037	3.19412	0.00427051	0.163316	-2.06238	0.539129	9.19037	-3.63931	0.00148771	0.0688268	-1.04424	0.171466	9.19037	-1.19879	0.243645	0.999494	-5.12755
6510576	CAPRIN1	NM_016739	Caprin1	53872	0.191698	7.87632	-3.19633	0.00424847	0.163316	-2.05764	0.0138749	7.87632	-0.201794	0.841974	0.948232	-6.10266	0.118802	7.87632	-1.78954	0.0876126	0.906121	-4.37782
3710095	CLPB	NM_009191	Clpb	20480	0.0956756	7.56926	-3.19632	0.00424856	0.163316	-2.05766	0.036819	7.56926	-1.07291	0.295196	0.644414	-5.56451	0.0318124	7.56926	-0.960124	0.347658	0.999494	-5.35838
6330204	2010003J03RIK	NM_027236	Eif1ad	69860	0.118223	7.77442	-3.19461	0.00426563	0.163316	-2.06134	-0.157977	7.77442	3.72352	0.00121581	0.0618403	-0.860027	-0.0484909	7.77442	1.18375	0.249425	0.999494	-5.14342
2340441	GOLGA2	NM_133852	Golga2	99412	-0.436128	7.79816	3.1966	0.00424576	0.163316	-2.05706	-0.225175	7.79816	1.43958	0.164375	0.504821	-5.13863	-0.0173124	7.79816	0.114634	0.909798	0.999494	-5.77998
6770100	HBB-B1	AK003096	Hbb-bs	100503605	1.44732	12.5298	-3.20297	0.00418304	0.163316	-2.04341	0.15723	12.5298	-0.303505	0.76442	0.914837	-6.07712	0.663435	12.5298	-1.32638	0.198621	0.992429	-4.98609
2060152	NEDD1	NM_008682	Nedd1	17997	0.194251	8.67852	-3.1931	0.00428065	0.163316	-2.06456	-0.207328	8.67852	2.97268	0.00713528	0.129067	-2.46475	0.0431413	8.67852	-0.640654	0.528512	0.999494	-5.5933
2350259	TMEM25	NM_027865	Tmem25	71687	0.211169	8.60554	-3.19458	0.00426584	0.163316	-2.06138	0.0129244	8.60554	-0.170545	0.866175	0.958191	-6.10845	-0.145936	8.60554	1.99447	0.0589218	0.840528	-4.06695
4560692	LOC381330	XM_355288	NA	NA	0.159414	10.4913	-3.18823	0.00432967	0.164713	-2.07499	0.204697	10.4913	-3.57088	0.00175206	0.0720188	-1.19335	0.175469	10.4913	-3.17033	0.00451449	0.401469	-1.94626
430243	CSNK2A1-RS3	AK031617	Csnk2a1	12995	-0.191818	7.77124	3.18609	0.00435139	0.165067	-2.07958	-0.227085	7.77124	3.29004	0.00341007	0.0945609	-1.79863	0.00378571	7.77124	-0.0568065	0.955224	0.999494	-5.78469
4810246	NOSIP	NM_025533	Nosip	66394	-0.119342	7.90887	3.17951	0.00441875	0.167022	-2.09365	0.0217093	7.90887	-0.504495	0.619041	0.853402	-5.99682	-0.0386885	7.90887	0.931176	0.362093	0.999494	-5.38325
3120711	TDPOZ2	NM_001007222	Tdpoz2	399673	0.108166	7.59026	-3.17861	0.0044281	0.167022	-2.09559	0.0618484	7.59025	-1.58533	0.127479	0.45523	-4.94097	0.00509345	7.59025	-0.13522	0.893695	0.999494	-5.77754
1710215	ANGPTL4	NM_020581	Angptl4	57875	-0.33672	7.89494	3.17736	0.00444108	0.167038	-2.09827	0.215001	7.89494	-1.76962	0.0909619	0.396959	-4.6701	-0.0987038	7.89494	0.841419	0.409367	0.999494	-5.4559
450064	PCMT1	NM_008786	Pcmt1	18537	0.152328	7.72756	-3.17296	0.00448686	0.168283	-2.10767	-0.130497	7.72756	2.37097	0.0271391	0.23376	-3.64738	0.0899468	7.72756	-1.69259	0.104963	0.926126	-4.51653
3780187	ST8SIA4	NM_009183	St8sia4	20452	0.164371	7.78516	-3.16851	0.00453376	0.169563	-2.11719	-0.0733428	7.78516	1.23319	0.230806	0.583161	-5.3915	-0.130524	7.78516	2.27301	0.0333793	0.708595	-3.61024
270673	ACADS	NM_007383	Acads	11409	-0.218161	9.97451	3.16652	0.00455484	0.169827	-2.12144	0.00193609	9.97451	-0.0245116	0.98067	0.995418	-6.12264	-0.0756535	9.97451	0.992008	0.332218	0.999494	-5.33019
3450189	DHRS7	NM_025522	Dhrs7	66375	0.137196	7.60888	-3.16254	0.00459739	0.169827	-2.12995	0.0843333	7.60888	-1.69565	0.104375	0.418955	-4.78151	-0.0420729	7.60888	0.876148	0.390625	0.999494	-5.42859
3990008	ITGA1	NM_001033228	Itga1	109700	-0.0812275	7.51297	3.15947	0.00463037	0.169827	-2.1365	0.0420578	7.51297	-1.42692	0.167952	0.508076	-5.15507	-0.000705091	7.51297	0.0247764	0.980462	0.999494	-5.78593
1500722	PLD3	NM_011116	Pld3	18807	0.0964905	7.58866	-3.16044	0.00461995	0.169827	-2.13443	0.0650804	7.58866	-1.85933	0.0767094	0.368211	-4.53033	0.00856946	7.58866	-0.25357	0.802235	0.999494	-5.75573
4150056	PPP4R1	NM_146081	Ppp4r1	70351	0.134702	7.70546	-3.16056	0.00461862	0.169827	-2.13417	-0.0563596	7.70547	1.15346	0.261374	0.613142	-5.4802	0.0194753	7.70547	-0.412816	0.683826	0.999494	-5.70563
7570253	SOAT1	NM_009230	Soat1	20652	0.105603	7.52932	-3.16083	0.0046157	0.169827	-2.13359	-0.0873724	7.52932	2.28109	0.0328191	0.25425	-3.81203	0.00037893	7.52932	-0.0102463	0.991919	0.999607	-5.78617
620064	TNNT1	NM_011618	Tnnt1	21955	0.304075	9.02702	-3.16538	0.00456699	0.169827	-2.12388	-0.199707	9.02702	1.81334	0.0837519	0.382231	-4.60259	0.0208634	9.02702	-0.196206	0.84629	0.999494	-5.76795
3710411	CSDC2	NM_145473	Csdc2	105859	-0.194003	7.86649	3.15827	0.00464337	0.169835	-2.13906	0.0648725	7.86649	-0.92118	0.367169	0.70131	-5.70836	0.0434076	7.86649	-0.638393	0.529954	0.999494	-5.59465
20301	ELP3	NM_028811	Elp3	74195	-0.189666	8.40844	3.15356	0.00469466	0.171239	-2.14912	-0.0339676	8.40844	0.492629	0.627264	0.858487	-6.00265	0.0139087	8.40844	-0.20892	0.836476	0.999494	-5.76551
2760382	DAG1	NM_010017	Dag1	13138	-0.414894	9.02141	3.15027	0.00473077	0.171439	-2.15613	-0.121925	9.0214	0.807506	0.428212	0.745426	-5.80288	-0.147415	9.0214	1.01119	0.323161	0.999494	-5.31283
4480767	DNMT1	NM_010066	Dnmt1	13433	0.100218	7.79027	-3.14953	0.00473889	0.171439	-2.1577	-0.0266922	7.79027	0.731694	0.472249	0.773794	-5.85943	0.0288917	7.79027	-0.820269	0.421057	0.999494	-5.47202
5570102	VPS4A	NM_126165	Vps4a	116733	-0.161086	8.7368	3.15142	0.00471812	0.171439	-2.15368	0.0858055	8.7368	-1.46422	0.157591	0.497251	-5.10629	-0.134357	8.7368	2.37461	0.0269299	0.668487	-3.43506
650707	H2-AA	NM_010378	H2-Aa	14960	-0.323578	8.14733	3.14699	0.00476702	0.171988	-2.16312	-0.217288	8.14733	1.8433	0.0791033	0.371361	-4.55567	-0.214287	8.14733	1.88275	0.0733242	0.857745	-4.23928
6270082	CYB5B	NM_025558	Cyb5b	66427	0.203133	9.14447	-3.14171	0.0048261	0.173648	-2.17439	-0.00856654	9.14447	0.115567	0.909068	0.970302	-6.11629	0.11215	9.14447	-1.56699	0.131706	0.946941	-4.68762
2650746	GOLGA2	NM_133852	Golga2	99412	-0.177208	8.89909	3.13556	0.00489569	0.174199	-2.18749	0.162354	8.89909	-2.50575	0.0203047	0.207271	-3.39395	0.0478676	8.89909	-0.765167	0.452483	0.999494	-5.51222
10167	EG630499	NM_001081015	H2-K2	630499	-0.415158	9.33516	3.1374	0.00487472	0.174199	-2.18356	-0.139967	9.33516	0.922625	0.366433	0.700814	-5.70709	0.27939	9.33516	-1.90743	0.0699003	0.85116	-4.20179
6760497	LRPPRC	NM_028233	Lrpprc	72416	0.121383	7.562	-3.13468	0.00490569	0.174199	-2.18936	-0.0864679	7.562	1.94775	0.0646093	0.341665	-4.38782	0.00800312	7.562	-0.186714	0.853634	0.999494	-5.76968
5720048	LOC674135	XR_004604	NA	NA	-0.317558	8.48621	3.13431	0.00490999	0.174199	-2.19016	0.0188464	8.48621	-0.162252	0.872621	0.959773	-6.10983	0.279191	8.48621	-2.48944	0.0210368	0.637682	-3.23215
7150209	RETSAT	NM_026159	Retsat	67442	-0.181126	8.35765	3.13722	0.00487682	0.174199	-2.18396	-0.0288041	8.35765	0.435172	0.667771	0.875739	-6.02895	-0.0861698	8.35765	1.34835	0.191569	0.990091	-4.96052
2100689	UNC93B1	NM_019449	Unc93b1	54445	-0.156123	7.74213	3.13342	0.00492012	0.174199	-2.19204	0.0335093	7.74213	-0.586625	0.56356	0.829011	-5.95278	-0.00989137	7.74213	0.179345	0.859344	0.999494	-5.77096
3400100	LOC100047628	XM_001476703	NA	NA	0.158069	7.55928	-3.13037	0.00495518	0.174973	-2.19854	-0.00499224	7.55928	0.0862357	0.932076	0.979467	-6.11924	0.0323665	7.55928	-0.579064	0.568559	0.999494	-5.62831
3440639	DHRS7	NM_025522	Dhrs7	66375	0.145872	7.78575	-3.12839	0.00497809	0.175316	-2.20276	-0.0135833	7.78575	0.254097	0.801833	0.935277	-6.0908	0.0167077	7.78575	-0.323703	0.749288	0.999494	-5.73659
6550608	SAP30L	NM_001081168	Sap30l	50724	-0.205984	10.1894	3.12644	0.0050007	0.175646	-2.2069	-0.0465556	10.1894	0.616355	0.544126	0.81844	-5.93526	0.0903874	10.1894	-1.23938	0.228551	0.999494	-5.08386
2850703	ZEB2	NM_015753	Zeb2	24136	-0.244428	8.12016	3.12267	0.0050448	0.176728	-2.21493	-0.0385404	8.12016	0.429471	0.67185	0.877088	-6.03139	0.0235279	8.12016	-0.271545	0.78856	0.999494	-5.75127
2340204	SRPRB	NM_009275	Srprb	20818	0.117871	7.71961	-3.12093	0.00506516	0.176974	-2.21862	-0.0114897	7.71961	0.265356	0.79326	0.931373	-6.08789	0.0437314	7.71961	-1.04605	0.307147	0.999494	-5.28052
7550400	AFG3L1	NM_054070	Afg3l1	114896	-0.162933	8.51587	3.11475	0.00513847	0.177035	-2.23175	0.0921537	8.51587	-1.53663	0.138959	0.474282	-5.0087	-0.0284566	8.51587	0.491449	0.628084	0.999494	-5.67221
6130523	ALDH3A2	NM_007437	Aldh3a2	11671	0.136163	8.43805	-3.11623	0.0051208	0.177035	-2.2286	0.0297845	8.43805	-0.59457	0.558332	0.826	-5.94818	-0.0163524	8.43805	0.338092	0.73857	0.999494	-5.73209
6020674	CD14	NM_009841	Cd14	12475	-0.156365	7.68095	3.11577	0.00512639	0.177035	-2.2296	-0.0330668	7.68095	0.574724	0.571438	0.833055	-5.95956	-0.0166719	7.68095	0.300117	0.766968	0.999494	-5.74354
830427	GNB5	NM_138719	Gnb5	14697	0.144386	8.06206	-3.11902	0.0050877	0.177035	-2.22268	0.0282694	8.06206	-0.532664	0.599724	0.84537	-5.98244	-0.0282521	8.06206	0.551349	0.587075	0.999494	-5.64295
4390242	A630054N20RIK	AK042056	NA	NA	-0.171105	7.64364	3.11182	0.00517356	0.177035	-2.23798	-0.0261021	7.64365	0.414068	0.682922	0.881941	-6.03781	-0.00453281	7.64365	0.0744736	0.941322	0.999494	-5.78359
1230538	LOC100045300	XM_001474658	NA	NA	-0.285929	10.6925	3.11675	0.00511469	0.177035	-2.22751	0.256026	10.6925	-2.43428	0.0236993	0.224113	-3.52928	-0.0107066	10.6925	0.105433	0.917009	0.999494	-5.78094
1070239	PRDM16	NM_027504	Prdm16	70673	-0.134989	7.61141	3.1129	0.00516059	0.177035	-2.23568	0.0274039	7.61141	-0.551217	0.587164	0.839908	-5.97256	-0.0129199	7.61141	0.269158	0.790372	0.999494	-5.75188
7400521	SLC25A11	NM_024211	Slc25a11	67863	0.197027	10.4718	-3.11359	0.00515235	0.177035	-2.23422	-0.354043	10.4718	4.88017	7.4637e-05	0.0186973	1.69493	0.0934631	10.4718	-1.33432	0.19605	0.992429	-4.97689
4280681	5730469M10RIK	NM_027464	Prxl2a	70564	-0.23605	8.96855	3.10921	0.00520503	0.177653	-2.24352	-0.0994195	8.96855	1.14225	0.2659	0.617412	-5.49226	0.056496	8.96855	-0.672275	0.508564	0.999494	-5.57401
2450369	RSRC2	NM_001005523	Rsrc2	208606	-0.177024	7.9055	3.10693	0.00523273	0.178141	-2.24837	-0.0840759	7.9055	1.2871	0.211731	0.560083	-5.32862	-0.0267274	7.9055	0.423777	0.675934	0.999494	-5.70132
2570494	8430410K20RIK	NM_145609	Msantd4	78100	0.222708	9.54039	-3.10332	0.00527675	0.17918	-2.25603	-0.152795	9.54039	1.85713	0.0770331	0.368406	-4.53381	0.175343	9.54039	-2.2073	0.0382748	0.739963	-3.72123
5290017	CASP4	NM_007609	Casp4	12363	-0.0995545	7.56473	3.09482	0.00538197	0.179465	-2.27407	-0.0256283	7.56473	0.694922	0.49454	0.788357	-5.88495	-0.0337083	7.56473	0.946658	0.354323	0.999494	-5.37004
4210739	HBB-B1	AK011053	Hbb-bs	100503605	1.3525	12.1634	-3.09647	0.00536134	0.179465	-2.27056	0.147083	12.1634	-0.293722	0.771784	0.91878	-6.08002	0.589569	12.1634	-1.2194	0.235889	0.999494	-5.10552
7560671	IFT52	NM_172150	Ift52	245866	-0.113097	8.22247	3.09724	0.00535179	0.179465	-2.26893	0.0425315	8.22247	-1.01596	0.320935	0.670274	-5.62083	-0.0519921	8.22247	1.2863	0.212006	0.999494	-5.03182
6940010	KY	NM_024291	Ky	16716	0.265382	8.87827	-3.097	0.00535475	0.179465	-2.26944	-0.161434	8.87827	1.64326	0.114862	0.438727	-4.85825	-0.290354	8.87827	3.06112	0.00581912	0.437191	-2.16006
2190632	SLC44A2	NM_152808	Slc44a2	68682	0.248642	9.17409	-3.09391	0.00539328	0.179465	-2.27599	-0.0431056	9.17409	0.467854	0.644593	0.865592	-6.01438	0.0971831	9.17409	-1.09246	0.286711	0.999494	-5.23597
5900577	VLDLR	NM_013703	Vldlr	22359	-0.374327	11.0558	3.09928	0.00532648	0.179465	-2.2646	-0.11342	11.0558	0.819107	0.421705	0.742122	-5.79377	-0.159063	11.0558	1.18976	0.247101	0.999494	-5.13709
4480605	ZFP212	NM_145576	Zfp212	232784	-0.174046	8.61225	3.09463	0.00538434	0.179465	-2.27447	0.139506	8.61225	-2.16362	0.041881	0.286774	-4.02147	-0.0270915	8.61225	0.43517	0.667772	0.999494	-5.69671
670594	ZFP30	NM_013705	Zfp30	22693	0.155388	7.84824	-3.0953	0.00537599	0.179465	-2.27305	-0.118026	7.84824	2.05071	0.0526696	0.3158	-4.21622	-0.0660146	7.84824	1.18797	0.247791	0.999494	-5.13898
5670259	MTAP9	NM_001081230	Map9	213582	0.0854079	7.47896	-3.08795	0.0054684	0.179613	-2.28862	0.0326186	7.47896	-1.02868	0.315055	0.664177	-5.60849	0.0081	7.47896	-0.264569	0.793859	0.999494	-5.75303
1240372	MTR	XM_976165	NA	NA	-0.241969	8.27008	3.08712	0.00547889	0.179613	-2.29037	0.0415277	8.27008	-0.462141	0.648619	0.867154	-6.01701	-0.0940365	8.27008	1.08386	0.290423	0.999494	-5.24436
2450273	2810046L04RIK	NM_173382	Proser1	212127	0.0943819	7.65609	-3.08776	0.00547085	0.179613	-2.28903	-0.0851695	7.65609	2.43042	0.0238969	0.224278	-3.53654	-0.0276838	7.65609	0.818203	0.422209	0.999494	-5.47358
110452	LOC671878	XM_001473434	Sms-ps	671878	-0.482931	8.94785	3.0907	0.00543359	0.179613	-2.28279	-0.353725	8.94785	1.97461	0.0612834	0.333057	-4.34363	-0.138921	8.94785	0.803196	0.430644	0.999494	-5.48476
1660451	DEB1	NM_026794	Ss18l2	26901	0.275885	11.5653	-3.09227	0.00541386	0.179613	-2.27947	-0.178044	11.5653	1.74068	0.0960221	0.406142	-4.71411	0.060529	11.5653	-0.612907	0.546362	0.999494	-5.6095
4920095	YKT6	NM_019661	Ykt6	56418	0.210075	8.23311	-3.08984	0.00544444	0.179613	-2.28461	-0.0172817	8.23311	0.221713	0.826628	0.943139	-6.09846	0.227201	8.23311	-3.01894	0.00641472	0.455445	-2.24201
2710148	APOA1BP	NM_144897	Naxe	246703	-0.183152	8.26424	3.08511	0.00550456	0.179728	-2.29464	0.0309405	8.26424	-0.4546	0.653949	0.869466	-6.02042	-0.0882589	8.26424	1.34307	0.193244	0.991381	-4.96669
6330161	SNAPC4	NM_172339	Snapc4	227644	0.105498	7.68843	-3.08472	0.00550948	0.179728	-2.29546	0.0310032	7.68842	-0.790714	0.437739	0.752052	-5.81586	0.0846719	7.68843	-2.23662	0.0360148	0.72231	-3.67194
6860463	CDK4	NM_009870	Cdk4	12567	0.135803	7.64621	-3.08111	0.00555582	0.180605	-2.30311	0.0498661	7.64621	-0.986839	0.334689	0.679583	-5.64855	-0.0580507	7.64621	1.18983	0.247074	0.999494	-5.13702
2100427	MRPL46	NM_023331	Mrpl46	67308	0.168133	9.71055	-3.07788	0.00559756	0.180605	-2.30994	-0.0907513	9.71055	1.44908	0.161731	0.502294	-5.12621	-0.0784187	9.71055	1.29688	0.208407	0.997662	-5.01987
450131	2210015D19RIK	XM_900750	NA	NA	-0.151069	7.92153	3.07631	0.00561799	0.180605	-2.31327	-0.0826846	7.92153	1.46867	0.156391	0.496402	-5.10041	-0.0155176	7.92153	0.28547	0.778014	0.999494	-5.7476
1400689	SH3GL2	NM_019535	Sh3gl2	20404	0.210106	8.02496	-3.07952	0.0055764	0.180605	-2.30648	0.0723374	8.02496	-0.924802	0.365324	0.70042	-5.70516	0.284979	8.02496	-3.77345	0.00107841	0.251666	-0.736078
5960497	TGFBR2	NM_009371	Tgfbr2	21813	0.182081	8.9481	-3.0768	0.00561161	0.180605	-2.31223	0.117532	8.9481	-1.73235	0.0975232	0.409952	-4.72668	0.128432	8.9481	-1.9606	0.0629982	0.844024	-4.1199
1850215	ZFP288	AK034574	Zbtb20	56490	-0.241467	8.03618	3.07849	0.00558966	0.180605	-2.30865	-0.45908	8.03618	5.10517	4.35617e-05	0.0155488	2.18705	-8.17355e-05	8.03618	0.000941396	0.999258	0.999872	-5.78622
5340138	FGF13	NM_010200	Fgf13	14168	0.23165	9.06146	-3.07228	0.0056707	0.181421	-2.32179	-0.234857	9.06146	2.7169	0.0127436	0.171485	-2.98268	5.68907e-05	9.06146	-0.000681634	0.999462	0.999872	-5.78622
2450224	RNF5	NM_019403	Rnf5	54197	0.166007	8.09405	-3.07271	0.00566509	0.181421	-2.32089	0.104867	8.09405	-1.69308	0.104869	0.419886	-4.78531	0.106293	8.09405	-1.77738	0.0896437	0.910664	-4.39552
7040201	THY1	NM_009382	Thy1	21838	0.179679	7.91643	-3.07056	0.00569333	0.181708	-2.32543	-0.0195829	7.91643	0.291905	0.773155	0.919437	-6.08055	0.0431881	7.91643	-0.666755	0.512015	0.999494	-5.57744
1820639	9430057O19RIK	NM_174849	Agbl5	231093	-0.103048	7.51462	3.0657	0.00575773	0.182447	-2.3357	0.0925817	7.51462	-2.40246	0.0253743	0.228558	-3.58886	-0.0419624	7.51462	1.1278	0.271825	0.999494	-5.20092
6330221	1700024C24RIK	NM_029327	Lyrm7	75530	0.0891033	7.54548	-3.06631	0.00574965	0.182447	-2.33442	0.0038019	7.54548	-0.114121	0.9102	0.970519	-6.11645	-0.00505376	7.54548	0.157115	0.876619	0.999494	-5.7745
4040360	RSU1	NM_009105	Rsu1	20163	0.119456	7.5417	-3.06775	0.00573046	0.182447	-2.33136	-0.0551686	7.5417	1.2358	0.229856	0.583004	-5.38851	-0.00767605	7.5417	0.178087	0.860321	0.999494	-5.77117
3440463	GUCY1A3	NM_021896	Gucy1a1	60596	0.195354	8.52952	-3.06457	0.00577288	0.182492	-2.3381	0.303748	8.52952	-4.15626	0.000428255	0.040906	0.0946515	-0.0420994	8.52952	0.59663	0.55698	0.999494	-5.61867
1740176	PPP2R5D	NM_009358	Ppp2r5d	21770	-0.190811	8.46654	3.06215	0.00580525	0.183079	-2.3432	0.0389353	8.46654	-0.545016	0.591347	0.841051	-5.9759	0.0299167	8.46654	-0.433728	0.668803	0.999494	-5.6973
4180056	MRPS23	NM_024174	Mrps23	64656	0.182217	10.3481	-3.06112	0.00581909	0.183081	-2.34537	-0.0212959	10.3481	0.312054	0.758003	0.9111	-6.07451	0.0895634	10.3481	-1.35926	0.188139	0.989191	-4.94768
2320672	2210016F16RIK	XM_916662	NA	NA	0.122667	7.67018	-3.05684	0.00587709	0.184468	-2.35442	-0.0235896	7.67018	0.512752	0.613348	0.850962	-5.99269	-0.0743438	7.67018	1.67368	0.10867	0.926126	-4.54293
60288	ATP2A3	NM_016745	Atp2a3	53313	0.104528	7.67689	-3.05324	0.00592624	0.184701	-2.36202	0.0465302	7.67689	-1.18551	0.248743	0.601559	-5.44517	0.0856914	7.67689	-2.26124	0.0342121	0.711929	-3.63027
2320403	GCH1	NM_008102	Gch1	14528	-0.162878	8.52864	3.05459	0.00590773	0.184701	-2.35917	0.0195329	8.52864	-0.319522	0.752412	0.909325	-6.07217	0.204592	8.52864	-3.46626	0.00224786	0.339891	-1.35735
2900403	E430033B07RIK	AK088947	Sgip1	73094	-0.286843	7.96804	3.05382	0.00591831	0.184701	-2.3608	-0.289226	7.96804	2.68582	0.0136587	0.176456	-3.04421	-0.0421644	7.96804	0.405533	0.68909	0.999494	-5.70844
6290747	SLC25A14	NM_011398	Slc25a14	20523	0.109343	7.496	-3.05161	0.00594862	0.184964	-2.36546	0.0442116	7.496	-1.07626	0.293729	0.642816	-5.56112	-0.00189262	7.496	0.0477182	0.962381	0.999494	-5.78514
6560470	TTN	NM_011652	Ttn	22138	-0.245861	7.86775	3.04973	0.00597451	0.185335	-2.36942	-0.0683885	7.86775	0.739941	0.467332	0.770301	-5.85353	-0.00157615	7.86775	0.0176625	0.986071	0.999494	-5.78607
770554	6330407I18RIK		NA	NA	0.11152	7.63579	-3.04553	0.00603273	0.186271	-2.37827	-0.0151329	7.63579	0.360476	0.722005	0.896003	-6.05836	-0.0167888	7.63579	0.414201	0.682827	0.999494	-5.70509
4570364	SH3TC1	NM_194344	Sh3tc1	231147	-0.157743	7.85439	3.04562	0.00603147	0.186271	-2.37808	0.13456	7.85439	-2.26613	0.0338635	0.25734	-3.83906	0.0414592	7.85439	-0.72315	0.477375	0.999494	-5.54111
2680474	4732418C07RIK	NM_172698	Efcab14	230648	0.109111	7.52069	-3.04252	0.00607486	0.186901	-2.38461	-0.0657988	7.52069	1.60039	0.124092	0.450525	-4.91968	-0.018468	7.52069	0.465229	0.646441	0.999494	-5.68399
1230379	SMARCAD1	NM_007958	Smarcad1	13990	0.111574	7.64521	-3.04207	0.00608127	0.186901	-2.38558	-0.0663208	7.64521	1.57724	0.129329	0.457163	-4.95233	0.0264589	7.64521	-0.651715	0.521486	0.999494	-5.58665
1300040	ADH5	NM_007410	Adh5	11532	0.169598	7.78299	-3.03984	0.0061127	0.187166	-2.39028	-0.0399338	7.78299	0.624329	0.538975	0.815242	-5.93042	-0.00370077	7.78299	0.0599245	0.952769	0.999494	-5.78451
620484	3010026O09RIK	NM_026543	Mrnip	68067	0.0904105	7.48078	-3.03859	0.00613024	0.187166	-2.39289	-0.00222476	7.48078	0.0652199	0.948601	0.986726	-6.12082	0.0502025	7.48078	-1.52427	0.142005	0.954701	-4.7435
3390161	A830096H11RIK	AK044162	Ubn2	320538	0.107285	7.5753	-3.03846	0.00613221	0.187166	-2.39318	0.0180219	7.5753	-0.445203	0.660619	0.873175	-6.02459	0.0122637	7.5753	-0.313776	0.756713	0.999494	-5.73958
1510739	CD82	NM_007656	Cd82	12521	-0.11035	7.77877	3.03261	0.00621555	0.187618	-2.40549	0.0512911	7.77877	-1.2295	0.232159	0.585335	-5.39572	0.00755995	7.77877	-0.187691	0.852877	0.999494	-5.7695
1510241	BC067068	NM_207522	Mettl25	216292	0.101928	7.66188	-3.03329	0.00620581	0.187618	-2.40406	-0.016296	7.66188	0.423005	0.676489	0.878067	-6.03411	-0.051539	7.66188	1.3856	0.180062	0.983433	-4.91636
2490390	PLEKHA6	NM_182930	Plekha6	240753	0.132987	7.77746	-3.03262	0.00621546	0.187618	-2.40548	0.0510209	7.77746	-1.01484	0.321455	0.670721	-5.6219	-0.0265442	7.77746	0.54684	0.590115	0.999494	-5.64527
6560722	QTRT1	NM_021888	Qtrt1	60507	0.0743095	7.67103	-3.03246	0.00621767	0.187618	-2.4058	0.0237957	7.67103	-0.847017	0.406307	0.732973	-5.77134	-0.0273846	7.67103	1.00958	0.323916	0.999494	-5.3143
1300437	FAM115C	NM_146174	Tcaf2	232748	0.0920496	7.53518	-3.03413	0.00619381	0.187618	-2.4023	0.156401	7.53518	-4.4967	0.000188007	0.0271323	0.849015	0.0116406	7.53518	-0.346631	0.732235	0.999494	-5.72933
4640168	3110001D03RIK	NM_025849	Dmac1	66928	0.185416	9.49132	-3.03051	0.00624569	0.188036	-2.4099	0.0267491	9.49132	-0.381347	0.706685	0.891888	-6.05069	-0.000244853	9.49132	0.0036154	0.997149	0.999793	-5.78621
630309	LRRC8	NM_177725	Lrrc8a	241296	-0.180107	8.12368	3.02629	0.00630697	0.189452	-2.4188	0.144736	8.12368	-2.12129	0.0456672	0.297145	-4.09526	0.0236049	8.12368	-0.358313	0.7236	0.999494	-5.72544
610392	CHCHD1	NM_025366	Chchd1	66121	0.302324	11.8816	-3.02279	0.00635803	0.189581	-2.42615	0.111222	11.8816	-0.969996	0.342826	0.685275	-5.66425	-0.0175647	11.8816	0.158656	0.875419	0.999494	-5.77427
4640278	CHST7	NM_021715	Chst7	60322	0.121304	7.73619	-3.02269	0.00635954	0.189581	-2.42637	-0.0221025	7.73619	0.480398	0.635792	0.861413	-6.00852	-0.0193996	7.73619	0.436708	0.666674	0.999494	-5.69608
6420747	JMJD5	NM_029842	Kdm8	77035	0.103961	7.64309	-3.02111	0.00638266	0.189581	-2.42967	-0.0594364	7.64309	1.50658	0.146459	0.483742	-5.04966	0.0182818	7.64309	-0.47995	0.636105	0.999494	-5.67746
1440575	NUDT19	NM_033080	Nudt19	110959	0.150667	9.95137	-3.02206	0.00636869	0.189581	-2.42767	-0.114443	9.95138	2.00225	0.0580198	0.326687	-4.29773	-0.00543684	9.95138	0.0985179	0.922433	0.999494	-5.78161
870382	1110020P15RIK	NM_197979	Uqcr10	66152	0.187522	13.7163	-3.02115	0.00638211	0.189581	-2.42959	-0.273399	13.7163	3.84202	0.000914415	0.054169	-0.599712	0.0879149	13.7163	-1.27957	0.214321	0.999494	-5.03939
1230373	GPR155	XM_130346	NA	NA	0.14638	8.02609	-3.01998	0.00639932	0.189651	-2.43205	0.00367517	8.02609	-0.0661366	0.94788	0.986677	-6.12076	-0.00340542	8.02609	0.063471	0.949977	0.999494	-5.78431
1940338	H2-M3	NM_013819	H2-M3	14991	-0.131288	7.63656	3.01837	0.00642311	0.189932	-2.43543	-0.0795583	7.63656	1.59543	0.1252	0.451339	-4.92672	-0.0971542	7.63656	2.01786	0.0562457	0.833453	-4.03005
6510463	ANTXR2	NM_133738	Antxr2	71914	0.199121	9.01489	-3.01546	0.00646646	0.190689	-2.44156	0.0467719	9.01489	-0.617823	0.543176	0.817844	-5.93437	-0.104955	9.01489	1.43588	0.165414	0.975118	-4.85522
580356	POLDIP3	NM_178627	Poldip3	73826	-0.131701	8.33955	3.01376	0.00649177	0.190689	-2.44512	0.0398823	8.33955	-0.796054	0.434695	0.74949	-5.81176	-0.0675661	8.33955	1.39679	0.176718	0.981734	-4.90292
4150138	UBE4B	NM_022022	Ube4b	63958	0.120849	8.57819	-3.01424	0.00648462	0.190689	-2.44411	0.0199381	8.57819	-0.433773	0.668771	0.876366	-6.02956	0.117361	8.57819	-2.64449	0.0149725	0.584134	-2.95074
4260739	VTI1B	NM_016800	Vti1b	53612	-0.235106	8.55368	3.01085	0.00653548	0.191549	-2.45123	0.085672	8.55368	-0.95699	0.349201	0.689082	-5.67621	-0.133134	8.55368	1.54027	0.138073	0.954701	-4.72272
5870133	2610204K14RIK	NM_025997	Ramac	67148	-0.0943179	7.55209	3.00896	0.00656403	0.191962	-2.4552	-0.0674339	7.55209	1.87648	0.0742183	0.363966	-4.50305	0.052357	7.55209	-1.50896	0.145852	0.956935	-4.76323
6450189	A930009M04RIK	NM_177266	Gfm2	320806	-0.167019	8.53659	3.00731	0.00658904	0.19227	-2.45866	0.0229331	8.53659	-0.360177	0.722226	0.896003	-6.05846	-0.115726	8.53659	1.88245	0.0733673	0.857745	-4.23975
1940722	CASP1	NM_009807	Casp1	12362	-0.222886	7.90471	3.00531	0.00661952	0.192314	-2.46287	0.15892	7.90471	-1.86907	0.0752851	0.365944	-4.51485	0.0171826	7.90471	-0.209303	0.836181	0.999494	-5.76544
6110180	2900060B14RIK		NA	NA	-0.71914	8.3115	3.00607	0.00660793	0.192314	-2.46127	-0.0804494	8.3115	0.293326	0.772083	0.919038	-6.08013	-0.0202169	8.3115	0.0763453	0.93985	0.999494	-5.78345
7100300	TMC6	NM_145439	Tmc6	217353	0.116691	7.65285	-2.99809	0.00673048	0.19511	-2.478	0.0271195	7.65285	-0.607759	0.549708	0.821438	-5.94041	0.038723	7.65285	-0.89879	0.378712	0.999494	-5.41024
2900221	SLC4A3	NM_009208	Slc4a3	20536	-0.219448	8.97511	2.99427	0.00678981	0.196402	-2.48599	0.338792	8.97511	-4.03214	0.000578084	0.0473779	-0.180115	0.0599358	8.97511	-0.738801	0.46801	0.999494	-5.53053
5260441	AI132487	NM_001012310	Slc25a47	104910	-0.140682	7.91443	2.99113	0.00683908	0.197397	-2.49258	-0.082713	7.91443	1.53396	0.139612	0.474978	-5.01236	-0.109924	7.91443	2.1114	0.0465946	0.795162	-3.8797
20246	HAT1	NM_026115	Hat1	107435	0.175049	9.5562	-2.98148	0.00699246	0.198371	-2.51276	-0.264357	9.5562	3.92742	0.000744325	0.0509299	-0.411467	-0.108956	9.55621	1.67652	0.108106	0.926126	-4.53898
3190669	LOC383897	XM_357315	NA	NA	-0.206407	9.64536	2.98318	0.00696518	0.198371	-2.5092	0.0175998	9.64536	-0.221874	0.826504	0.943139	-6.09843	-0.0536287	9.64536	0.700221	0.491291	0.999494	-5.55622
4590333	SPNB1	NM_013675	Sptb	20741	0.116209	7.55957	-2.98592	0.00692158	0.198371	-2.50349	-0.103206	7.55957	2.31304	0.0306853	0.24602	-3.75392	0.0311957	7.55957	-0.724126	0.476788	0.999494	-5.54045
7150474	SUPT16H	NM_033618	Supt16	114741	0.082883	7.58806	-2.98516	0.00693364	0.198371	-2.50507	0.0436646	7.58806	-1.37175	0.184276	0.528317	-5.22534	-0.0235591	7.58806	0.766554	0.451675	0.999494	-5.51124
540608	SUPT3H	NM_178652	Supt3	109115	-0.203227	9.60839	2.98091	0.00700171	0.198371	-2.51396	-0.140688	9.60839	1.79998	0.0859007	0.388258	-4.62335	-0.0416973	9.60839	0.552532	0.586278	0.999494	-5.64234
2710242	TBC1D7	NM_025935	Tbc1d7	67046	0.21431	8.6676	-2.98658	0.00691104	0.198371	-2.5021	-0.197704	8.6676	2.4032	0.0253343	0.228558	-3.58749	0.0190448	8.6676	-0.239767	0.81278	0.999494	-5.75896
5670707	4833406G21RIK	AK076457	Ttc12	235330	0.0977374	7.55327	-2.98056	0.0070073	0.198371	-2.51469	0.0144932	7.55327	-0.385518	0.703638	0.89135	-6.04911	-0.0118727	7.55327	0.327091	0.746759	0.999494	-5.73555
7150059	WHRN	NM_001008795	Whrn	73750	0.125162	7.72402	-2.98072	0.0070048	0.198371	-2.51436	-0.0636508	7.72402	1.3222	0.199986	0.54889	-5.28648	0.0914358	7.72402	-1.96719	0.062186	0.843935	-4.10965
2070148	XRCC1	NM_009532	Xrcc1	22594	0.130129	7.95534	-2.98421	0.00694871	0.198371	-2.50705	-0.0482511	7.95534	0.965177	0.345179	0.686447	-5.6687	0.0317879	7.95534	-0.658568	0.517158	0.999494	-5.58248
4250121	HMGN3	NM_026122	Hmgn3	94353	0.171573	8.07249	-2.97912	0.00703064	0.198608	-2.51771	-0.0883959	8.07249	1.33879	0.194612	0.541692	-5.26621	0.0230102	8.07249	-0.360943	0.721661	0.999494	-5.72455
5820242	RNF185	NM_145355	Rnf185	193670	-0.1577	8.33561	2.97696	0.00706555	0.199171	-2.52222	-0.0643694	8.33561	1.0599	0.300943	0.649378	-5.57762	0.0508779	8.33561	-0.867668	0.395149	0.999494	-5.43536
4060703	HPRT1	NM_013556	Hprt	15452	0.114336	7.87689	-2.97528	0.00709288	0.199517	-2.52573	-0.0239119	7.87689	0.542751	0.592879	0.841798	-5.97711	-0.0654111	7.87689	1.53772	0.138693	0.954701	-4.72604
6450719	LOC433745	XM_001475733	Gm12816	433745	0.292703	11.2843	-2.97428	0.00710915	0.199552	-2.52782	0.167919	11.2843	-1.48832	0.151174	0.490895	-5.07422	0.112594	11.2843	-1.03359	0.312803	0.999494	-5.29217
6480142	TMBIM6	NM_026669	Tmbim6	110213	-0.225879	11.2141	2.97155	0.00715397	0.200387	-2.53353	0.00299651	11.2141	-0.0343847	0.972887	0.99349	-6.12235	-0.0256765	11.2141	0.305158	0.763178	0.999494	-5.7421
7650451	SRI	NM_025618	Sri	109552	0.171134	8.22486	-2.96996	0.00717998	0.200692	-2.53684	-0.090283	8.22486	1.36667	0.185838	0.529139	-5.23168	-0.00306367	8.22486	0.048033	0.962133	0.999494	-5.78512
3190452	GBF1	NM_178930	Gbf1	107338	-0.199328	8.35065	2.96799	0.00721258	0.201064	-2.54096	0.0735675	8.35065	-0.955483	0.349945	0.689637	-5.67758	-0.071274	8.35065	0.958754	0.348332	0.999494	-5.35957
4210537	TACC2	NM_206856	Tacc2	57752	-0.144652	7.66618	2.96733	0.0072236	0.201064	-2.54234	-0.0376903	7.66618	0.674392	0.507243	0.797285	-5.89865	-0.0227969	7.66618	0.422471	0.676872	0.999494	-5.70184
2470600	FOXRED1	NM_172291	Foxred1	235169	-0.187984	8.10139	2.95971	0.00735098	0.202909	-2.55824	0.165607	8.10139	-2.27432	0.0332884	0.255337	-3.82428	-0.124759	8.10139	1.77452	0.0901277	0.910664	-4.39968
650594	9330155C01RIK	AK034086	Hmgxb3	106894	-0.199045	8.45828	2.96158	0.00731944	0.202909	-2.55433	0.0158067	8.45828	-0.205143	0.839388	0.947763	-6.10198	0.0455776	8.45828	-0.61264	0.546535	0.999494	-5.60965
3940575	IFT20	NM_018854	Ift20	55978	0.152202	9.64476	-2.96073	0.00733375	0.202909	-2.5561	-0.0868831	9.64476	1.4742	0.154908	0.495001	-5.09306	0.0427676	9.64476	-0.751578	0.460446	0.999494	-5.52173
430204	PSIP1	NM_133948	Psip1	101739	0.119417	8.01488	-2.96056	0.00733661	0.202909	-2.55646	-0.00202274	8.01488	0.0437412	0.965514	0.991546	-6.12199	0.0242231	8.01488	-0.542525	0.593032	0.999494	-5.64747
6860403	LOC383099	XM_356873	NA	NA	-0.279907	9.77367	2.95835	0.00737394	0.20312	-2.56107	0.586586	9.77367	-5.40766	2.12474e-05	0.010984	2.84157	0.0538717	9.77367	-0.514372	0.612234	0.999494	-5.6614
2630445	SFRS6	NM_026499	Srsf6	67996	0.212764	8.43923	-2.95695	0.00739768	0.203352	-2.564	-0.0286844	8.43923	0.347724	0.731426	0.898841	-6.06283	0.00167315	8.43923	-0.0210069	0.983434	0.999494	-5.78601
5130221	MID1IP1	NM_026524	Mid1ip1	68041	0.418715	8.76686	-2.95186	0.00748448	0.204315	-2.5746	-0.403409	8.76686	2.48065	0.0214414	0.213045	-3.44171	-0.122371	8.76686	0.779361	0.444255	0.999494	-5.50212
2850670	C030002B11RIK		NA	NA	0.138559	7.94626	-2.95197	0.00748265	0.204315	-2.57438	0.0771689	7.94626	-1.43404	0.165932	0.506095	-5.14583	-0.108103	7.94626	2.08065	0.04959	0.810077	-3.92961
730612	OPLAH	NM_153122	Oplah	75475	-0.131203	8.10583	2.95129	0.00749425	0.204315	-2.57578	0.0597551	8.10583	-1.17243	0.253841	0.605798	-5.45956	0.0141374	8.10583	-0.287291	0.776638	0.999494	-5.7471
4260019	PYCR2	NM_133705	Pycr2	69051	0.104803	8.15982	-2.95259	0.00747193	0.204315	-2.57307	-0.16283	8.15982	4.00136	0.000622698	0.0482562	-0.248177	-0.00191837	8.15982	0.048825	0.961509	0.999494	-5.78509
940577	2310035K24RIK	NM_027129	Ap5s1	69596	-0.178803	8.82426	2.94769	0.00755632	0.205164	-2.58328	0.0369738	8.82426	-0.531673	0.600399	0.84578	-5.98296	0.0641052	8.82426	-0.954734	0.350316	0.999494	-5.36306
2320600	WBP4	NM_018765	Wbp4	22380	0.129746	7.83622	-2.94785	0.00755358	0.205164	-2.58295	0.0887852	7.83622	-1.75953	0.0926996	0.399861	-4.6855	-0.0208465	7.83622	0.427885	0.672987	0.999494	-5.69967
2710152	HTATIP2	NM_016865	Htatip2	53415	-0.154677	8.68312	2.94551	0.0075941	0.205282	-2.58781	0.0614186	8.68313	-1.02018	0.318975	0.667564	-5.61675	0.0055425	8.68313	-0.0953505	0.924919	0.999494	-5.7819
4180050	MMP23	NM_011985	Mmp23	26561	0.133856	7.83491	-2.94616	0.00758295	0.205282	-2.58648	0.0576593	7.83491	-1.10695	0.280535	0.628828	-5.52954	0.0602139	7.83491	-1.19728	0.24422	0.999494	-5.12915
2030131	LOC100043822	XM_001481025	NA	NA	0.116056	7.71624	-2.94477	0.00760703	0.205282	-2.58936	0.0895374	7.71624	-1.98167	0.0604339	0.331089	-4.33194	-0.00473432	7.71624	0.108523	0.914586	0.999494	-5.78063
6370189	BCKDHA	NM_007533	Bckdha	12039	-0.270895	10.3533	2.94137	0.00766658	0.205635	-2.59644	0.158873	10.3533	-1.50467	0.146946	0.4842	-5.05223	-0.0307174	10.3533	0.30131	0.76607	0.999494	-5.7432
2070593	KRT10	NM_010660	Krt10	16661	0.119703	7.89017	-2.94177	0.00765953	0.205635	-2.59561	-0.0624907	7.89017	1.33956	0.194366	0.541692	-5.26527	-0.0118789	7.89017	0.263731	0.794496	0.999494	-5.75324
1440136	LOC386246	XM_359137	NA	NA	-0.213365	7.83728	2.94184	0.00765836	0.205635	-2.59547	-0.00570903	7.83728	0.0686593	0.945895	0.986152	-6.12059	-0.0795577	7.83728	0.990966	0.332715	0.999494	-5.33113
5870142	HSP90AA1	NM_010480	Hsp90aa1	15519	-0.172673	7.72078	2.93816	0.00772313	0.205904	-2.60312	-0.143289	7.72078	2.12669	0.0451672	0.295266	-4.08589	0.0534912	7.72078	-0.82227	0.419942	0.999494	-5.47051
610273	OBFC2A	NM_028696	Nabp1	109019	0.10043	7.53537	-2.93886	0.0077107	0.205904	-2.60165	-0.0329236	7.53537	0.840364	0.409945	0.735495	-5.77675	0.0433662	7.53537	-1.14644	0.264203	0.999494	-5.18203
2680092	NDUFB6	NM_001033305	Ndufb6	230075	0.243212	12.066	-2.93889	0.00771021	0.205904	-2.6016	-0.194457	12.066	2.04958	0.0527895	0.315801	-4.21814	-0.0851443	12.066	0.929471	0.362955	0.999494	-5.38469
7200168	MTCH2	NM_019758	Mtch2	56428	0.129958	7.94613	-2.93712	0.00774154	0.205981	-2.60528	-0.0947026	7.94613	1.86691	0.0755985	0.366723	-4.51829	0.0334099	7.94613	-0.682144	0.502425	0.999494	-5.5678
2650156	LIMK1	NM_010717	Limk1	16885	0.100748	7.5802	-2.93454	0.00778727	0.206664	-2.61063	0.0336752	7.58019	-0.855574	0.40166	0.728582	-5.76432	0.0160508	7.58019	-0.422361	0.676952	0.999494	-5.70188
3610170	TTLL1	NM_178869	Ttll1	319953	-0.232258	8.71373	2.93392	0.00779836	0.206664	-2.61192	-0.0127215	8.71373	0.140171	0.889829	0.964496	-6.11315	0.0648184	8.71373	-0.739704	0.467473	0.999494	-5.52991
1710465	4921518A06RIK	NM_198293	NA	NA	-0.158089	8.5484	2.93136	0.0078442	0.207465	-2.61724	0.0196294	8.5484	-0.31748	0.753939	0.909417	-6.07281	0.197466	8.5484	-3.30781	0.00327033	0.378125	-1.6742
6250433	ACTR3	NM_023735	Actr3	74117	-0.223652	8.86839	2.92359	0.00798476	0.209928	-2.63337	-0.0488886	8.86839	0.557435	0.582983	0.837964	-5.96917	-0.0622913	8.86839	0.73562	0.469905	0.999494	-5.5327
1500288	GM129	NM_001033302	Ciart	229599	0.119757	7.54206	-2.92516	0.00795617	0.209928	-2.63011	0.00671224	7.54206	-0.143008	0.887615	0.964213	-6.11275	0.0209383	7.54206	-0.462034	0.648694	0.999494	-5.68538
3450367	FAM13C	NM_024244	Fam13c	71721	0.134567	7.91604	-2.92407	0.00797612	0.209928	-2.63239	0.0448897	7.91604	-0.850823	0.404236	0.731201	-5.76823	-0.0421111	7.91604	0.826663	0.417501	0.999494	-5.46719
7510424	RABEP1	NM_019400	Rabep1	54189	0.099196	7.62179	-2.92129	0.00802686	0.210618	-2.63814	0.0458564	7.62179	-1.17794	0.251683	0.603595	-5.45351	0.0134055	7.62179	-0.356652	0.724826	0.999494	-5.726
1340450	LOC100043555	XM_001480194	NA	NA	0.193178	9.71736	-2.9196	0.00805793	0.211016	-2.64165	0.15838	9.71736	-2.0879	0.0488683	0.304466	-4.15282	0.122857	9.71736	-1.67745	0.107922	0.926126	-4.53768
4220162	STX11	XM_001472888	NA	NA	-0.133626	7.62928	2.91636	0.0081178	0.212165	-2.64837	-0.122406	7.62927	2.33022	0.0295916	0.241629	-3.72248	-0.0387582	7.62927	0.764181	0.453058	0.999494	-5.51292
1400672	AIF1	NM_019467	Aif1	11629	-0.114957	7.68677	2.9036	0.00835783	0.214004	-2.67481	-0.0262975	7.68677	0.579374	0.568353	0.831163	-5.95693	0.0169428	7.68677	-0.386605	0.702845	0.999494	-5.7155
5720577	APBB1	NM_009685	Apbb1	11785	-0.230587	9.57976	2.90669	0.0082991	0.214004	-2.66841	0.182413	9.57976	-2.00569	0.0576247	0.325429	-4.29198	0.176616	9.57976	-2.0113	0.0569858	0.834963	-4.04044
7160044	CYTH4	NM_028195	Cyth4	72318	-0.324552	8.22847	2.90698	0.00829356	0.214004	-2.6678	0.0304691	8.22847	-0.238045	0.814098	0.93845	-6.09473	0.0135973	8.22847	-0.110025	0.913409	0.999494	-5.78047
3310669	EVC2	NM_145920	Evc2	68525	0.0823649	7.6799	-2.90347	0.00836038	0.214004	-2.67508	0.0314891	7.6799	-0.968227	0.343688	0.685814	-5.66589	0.0627868	7.6799	-1.99951	0.0583358	0.840328	-4.05903
4390204	6230416J20RIK	NM_173400	Haus6	230376	0.0808323	7.52565	-2.90844	0.00826597	0.214004	-2.66478	0.00779644	7.52565	-0.244689	0.809015	0.936994	-6.09313	0.00830509	7.52565	-0.269961	0.789762	0.999494	-5.75167
670133	HMGN3	NM_175074	Hmgn3	94353	0.192987	8.18418	-2.90276	0.00837392	0.214004	-2.67655	0.00619806	8.18418	-0.0813168	0.935942	0.981323	-6.11965	-0.0492052	8.18418	0.668613	0.510852	0.999494	-5.57629
580682	IFNGR2	NM_008338	Ifngr2	15980	-0.187734	8.13395	2.90774	0.00827923	0.214004	-2.66624	-0.354521	8.13395	4.78958	9.27855e-05	0.0208799	1.49578	-0.00495489	8.13395	0.0693311	0.945366	0.999494	-5.78394
6020725	SETD8	NM_030241	Kmt5a	67956	-0.238286	8.72406	2.90236	0.00838159	0.214004	-2.67738	-0.103948	8.72406	1.10437	0.28163	0.629887	-5.53223	-0.21831	8.72406	2.4022	0.0253887	0.662252	-3.38677
2570669	MAPK1	NM_011949	Mapk1	26413	-0.201331	9.48113	2.90805	0.0082734	0.214004	-2.6656	-0.142463	9.48113	1.79488	0.0867333	0.389506	-4.63124	0.0526264	9.48113	-0.686716	0.499596	0.999494	-5.5649
4490554	SEMA4A	NM_013658	Sema4a	20351	-0.127274	7.85427	2.9061	0.0083102	0.214004	-2.66962	0.0117247	7.85427	-0.233516	0.817568	0.939335	-6.09579	0.026919	7.85427	-0.555282	0.584429	0.999494	-5.64092
3800228	TMEM23	NM_144792	Sgms1	208449	-0.324313	8.3085	2.90439	0.00834269	0.214004	-2.67316	0.0835	8.3085	-0.652259	0.521141	0.805775	-5.91299	-0.0203151	8.3085	0.164358	0.870983	0.999494	-5.7734
3400554	SLC4A4	NM_018760	Slc4a4	54403	-0.262122	8.23441	2.9116	0.00820653	0.214004	-2.65823	-0.222372	8.23441	2.15453	0.0426696	0.288142	-4.0374	-0.0551885	8.23441	0.553809	0.585419	0.999494	-5.64168
6250059	HNRNPUL1	NM_178089	Hnrnpul1	232989	0.0887262	7.56349	-2.89419	0.0085392	0.215542	-2.69428	-0.0286415	7.56349	0.814916	0.424048	0.742565	-5.79707	0.0428467	7.56349	-1.26262	0.220236	0.999494	-5.05829
2490523	KIF1B	NM_008441	Kif1b	16561	-0.306779	8.79207	2.89441	0.00853493	0.215542	-2.69382	0.0929384	8.79207	-0.764842	0.452672	0.760686	-5.83535	-0.15167	8.79207	1.29275	0.209805	0.99944	-5.02454
5130343	GTF2I	XM_289699	NA	NA	0.21365	11.2142	-2.89734	0.00847804	0.215542	-2.68776	0.0940343	11.2142	-1.11231	0.278279	0.627143	-5.52395	0.00811121	11.2142	-0.0993717	0.921763	0.999494	-5.78153
6940735	SLC11A1	NM_013612	Slc11a1	18173	-0.204817	8.5457	2.89458	0.00853163	0.215542	-2.69347	0.0371208	8.5457	-0.457594	0.651831	0.868663	-6.01907	-0.0810861	8.5457	1.03526	0.312044	0.999494	-5.29063
5720014	SORD	NM_146126	Sord	20322	-0.290833	9.11905	2.89497	0.00852401	0.215542	-2.69266	0.118251	9.11905	-1.02671	0.315962	0.664341	-5.61041	0.0873195	9.11905	-0.785224	0.440883	0.999494	-5.49789
6770671	VTN	NM_011707	Vtn	22370	-0.140915	8.15644	2.8943	0.00853699	0.215542	-2.69404	0.024607	8.15644	-0.440846	0.663722	0.874496	-6.0265	0.0479058	8.15644	-0.888904	0.383884	0.999494	-5.41831
4250427	LRRC48	NM_029044	Drc3	74665	0.0884381	7.64687	-2.88554	0.0087092	0.218909	-2.71215	-0.0728646	7.64687	2.0737	0.0502897	0.308976	-4.17711	0.0184628	7.64687	-0.54421	0.591892	0.999494	-5.64661
3890102	MRPS6	NM_080456	Mrps6	121022	0.195964	8.63327	-2.88323	0.00875502	0.218909	-2.7169	-0.0496343	8.63327	0.636983	0.530855	0.810569	-5.92261	0.0555496	8.63327	-0.738356	0.468275	0.999494	-5.53083
2260575	WDR89	XM_001479426	NA	NA	0.144818	8.19139	-2.8841	0.00873775	0.218909	-2.71511	-0.0333101	8.19139	0.578635	0.568843	0.831334	-5.95735	-0.015855	8.19139	0.285256	0.778176	0.999494	-5.74765
2600484	ZSWIM6	XM_358311	NA	NA	0.094209	7.62838	-2.8837	0.00874572	0.218909	-2.71594	0.00196174	7.62838	-0.0523771	0.958711	0.989893	-6.12157	0.0642077	7.62838	-1.77552	0.0899577	0.910664	-4.39822
2690259	WBP5	NM_011712	Tceal9	22381	0.220955	8.37588	-2.88379	0.00874398	0.218909	-2.71576	-0.206943	8.37588	2.35588	0.0280248	0.236925	-3.67529	-0.0874603	8.37588	1.03122	0.313889	0.999494	-5.29438
840240	ACSF3	NM_144932	Acsf3	257633	0.11438	7.87072	-2.874	0.00894084	0.221584	-2.73593	-0.00216873	7.87072	0.047532	0.962528	0.991499	-6.12182	0.0381915	7.87072	-0.866935	0.395542	0.999494	-5.43594
5860347	C3	NM_009778	C3	12266	-0.474442	10.0506	2.87681	0.00888392	0.221584	-2.73015	0.200948	10.0506	-1.06281	0.299652	0.648594	-5.57471	-0.0385609	10.0506	0.211231	0.834695	0.999494	-5.76505
1010010	DHRS4	NM_001037938	Dhrs4	28200	-0.136869	8.01981	2.87441	0.00893254	0.221584	-2.73509	-0.0123758	8.01981	0.226704	0.822793	0.942069	-6.09735	-0.0884438	8.01981	1.67801	0.107812	0.926126	-4.53691
4070093	LOC665181	XM_979372	Gm11964	665181	-0.150058	8.39997	2.87448	0.00893121	0.221584	-2.73496	0.154287	8.39997	-2.57794	0.0173406	0.193147	-3.25518	0.0253278	8.39997	-0.438308	0.665532	0.999494	-5.69542
360373	FAM134B	NM_025459	Retreg1	66270	-0.537148	10.5169	2.87296	0.00896217	0.221584	-2.73809	-0.146278	10.5168	0.682427	0.50225	0.793665	-5.89334	-0.1392	10.5168	0.672598	0.508362	0.999494	-5.57381
4150019	ZFP644	NM_026856	Zfp644	52397	0.174579	8.02278	-2.87311	0.00895895	0.221584	-2.73777	-0.0515921	8.02278	0.740603	0.466939	0.769748	-5.85306	0.181099	8.02278	-2.69251	0.0134566	0.550486	-2.86199
60601	2900024C23RIK	NM_026062	Dipk1a	67266	0.150912	7.74099	-2.87199	0.00898186	0.221658	-2.74008	0.00703423	7.74099	-0.116766	0.908128	0.970159	-6.11615	0.143676	7.74099	-2.47015	0.0219343	0.645723	-3.26657
3830601	ENO3	NM_007933	Eno3	13808	0.303593	12.2728	-2.86992	0.00902418	0.221878	-2.74434	-0.0512682	12.2728	0.422737	0.676682	0.878067	-6.03423	-0.0405809	12.2728	0.346563	0.732285	0.999494	-5.72935
6840241	TRIP12	NM_133975	Trip12	14897	-0.25179	8.74356	2.87044	0.00901351	0.221878	-2.74327	-0.0254865	8.74356	0.253433	0.802339	0.935346	-6.09097	0.0648131	8.74356	-0.667504	0.511546	0.999494	-5.57698
5910039	LAMA2	NM_008481	Lama2	16773	-0.126134	7.74895	2.86681	0.00908829	0.223041	-2.75075	0.00752435	7.74895	-0.149169	0.882809	0.963208	-6.11186	-0.155511	7.74895	3.19309	0.00428077	0.401469	-1.90144
2750682	CHD1	AK042202	Chd1	12648	-0.15964	7.85198	2.86575	0.00911022	0.223167	-2.75293	-0.493326	7.85198	7.72457	1.21977e-07	0.000539832	7.4458	0.0135082	7.85198	-0.219066	0.828663	0.999494	-5.76346
6330446	BIRC1CL		NA	NA	-0.18575	8.09431	2.86337	0.00915953	0.22355	-2.75782	-0.0889677	8.09431	1.19626	0.244612	0.597452	-5.43323	-0.0400084	8.09431	0.557162	0.583167	0.999494	-5.63994
2060707	SIRT4	XM_988059	NA	NA	0.118862	7.80525	-2.86382	0.00915036	0.22355	-2.75691	0.0431058	7.80525	-0.905896	0.375023	0.708472	-5.72174	-0.0818737	7.80525	1.78208	0.0888547	0.908878	-4.38869
4920424	JMJD3	NM_001017426	Kdm6b	216850	-0.201997	7.94214	2.85903	0.00925039	0.22446	-2.76676	0.0699687	7.94215	-0.863816	0.397215	0.725559	-5.7575	0.0109784	7.94215	-0.140376	0.889668	0.999494	-5.77686
7000435	EG243642	XM_145024	NA	NA	-0.228111	11.8588	2.85715	0.00929003	0.22446	-2.77063	-0.0742469	11.8588	0.811162	0.426154	0.743795	-5.80002	-0.112656	11.8588	1.27474	0.215993	0.999494	-5.04479
5290059	1700008H02RIK	XM_359179	NA	NA	-0.195099	8.15186	2.85691	0.00929506	0.22446	-2.77112	-0.0128034	8.15186	0.163535	0.871623	0.959581	-6.10962	-0.160181	8.15186	2.11902	0.0458789	0.786519	-3.86728
5050445	2610002J02RIK	NM_001033134	NA	NA	0.115226	7.62783	-2.85877	0.00925594	0.22446	-2.7673	0.016886	7.62783	-0.365425	0.718361	0.896003	-6.05658	0.0157669	7.62783	-0.353394	0.727232	0.999494	-5.7271
5700541	SFRS7	NM_146083	Srsf7	225027	-0.215257	8.25399	2.85749	0.00928278	0.22446	-2.76992	-0.166901	8.25399	1.93255	0.0665608	0.346288	-4.41264	-0.00559558	8.25399	0.067105	0.947118	0.999494	-5.78408
1500341	THAP4	NM_025920	Thap4	67026	-0.216054	9.07841	2.85676	0.00929828	0.22446	-2.77143	-0.157765	9.07841	1.81955	0.0827703	0.380388	-4.59292	0.0863301	9.07841	-1.03123	0.313887	0.999494	-5.29438
4120343	GIT1	NM_001004144	Git1	216963	-0.109167	7.57729	2.85337	0.00937008	0.22526	-2.77839	-0.0357839	7.57729	0.815823	0.42354	0.742427	-5.79636	0.0532175	7.57729	-1.25661	0.222364	0.999494	-5.06494
5090079	HDAC11	NM_144919	Hdac11	232232	0.120416	7.61341	-2.85279	0.00938231	0.22526	-2.77958	0.00720674	7.61341	-0.148925	0.883	0.963224	-6.11189	0.0249118	7.61341	-0.53318	0.599373	0.999494	-5.65217
3800470	PSMB2	NM_011970	Psmb2	26445	0.231604	9.87237	-2.85348	0.00936776	0.22526	-2.77817	-0.109618	9.87237	1.17802	0.251653	0.603595	-5.45343	0.0882058	9.87237	-0.981762	0.337127	0.999494	-5.33934
6110392	RCAN2	NM_207649	Rcan2	53901	-0.343935	9.44741	2.85107	0.00941899	0.225733	-2.78311	-0.598344	9.44741	4.32638	0.000283793	0.0345642	0.471679	-0.392656	9.44741	2.94053	0.00768133	0.471323	-2.39335
7610113	CHKB	NM_007692	Chkb	12651	-0.219284	8.73093	2.84911	0.009461	0.225924	-2.78713	0.329838	8.73093	-3.73805	0.00117413	0.0618403	-0.828173	-0.117756	8.73093	1.38219	0.181093	0.983433	-4.92045
4560139	CNIH	NM_009919	Cnih1	12793	0.167962	7.818	-2.84936	0.00945567	0.225924	-2.78662	-0.100708	7.818	1.49019	0.150686	0.489997	-5.07172	0.106768	7.818	-1.63628	0.116325	0.938264	-4.59448
3290468	ATP5G2	NM_026468	Atp5g2	67942	-0.284275	10.1458	2.84471	0.00955587	0.227371	-2.79616	0.0676695	10.1458	-0.590658	0.560902	0.827302	-5.95045	-0.0293864	10.1458	0.265662	0.793028	0.999494	-5.75276
3800605	LUC7L2	NM_138680	Luc7l2	192196	-0.263234	8.31581	2.84519	0.00954554	0.227371	-2.79518	-0.321284	8.31581	3.02902	0.00626725	0.121693	-2.3482	-0.246721	8.31581	2.40911	0.0250153	0.660294	-3.37461
1780647	2310016M24RIK	NM_183256	Cox14	66379	0.237057	11.0546	-2.83963	0.00966667	0.229596	-2.80659	-0.105512	11.0546	1.10244	0.28245	0.630796	-5.53424	-0.050757	11.0546	0.549271	0.588475	0.999494	-5.64403
3460070	RIOK1	NM_024242	Riok1	71340	-0.133478	7.93681	2.83851	0.00969127	0.22977	-2.80889	-0.126282	7.93681	2.34243	0.0288362	0.238793	-3.70006	-0.0726788	7.93681	1.39627	0.17687	0.981734	-4.90354
1980131	RARS2	NM_181406	Rars2	109093	0.112736	7.89953	-2.83709	0.00972248	0.230099	-2.8118	0.0200786	7.89953	-0.440746	0.663793	0.874496	-6.02654	0.104635	7.89953	-2.37886	0.0266869	0.667272	-3.42763
360088	VAMP1	NM_001080557	Vamp1	22317	0.0927975	7.66838	-2.83429	0.00978436	0.231151	-2.81754	0.0176365	7.66838	-0.469853	0.643186	0.864928	-6.01346	0.0031918	7.66838	-0.0880695	0.930636	0.999494	-5.78254
6020402	ABCA8	AK043744	Abca8b	27404	0.101005	7.55378	-2.83114	0.00985442	0.232393	-2.82399	-0.0237557	7.55378	0.580801	0.567408	0.830645	-5.95612	-0.00745346	7.55378	0.188737	0.852068	0.999494	-5.76932
5270747	1110007L15RIK	NM_026269	Get4	67604	-0.162293	8.58928	2.82759	0.00993395	0.232616	-2.83125	0.166827	8.58928	-2.53529	0.0190385	0.20094	-3.3374	0.110549	8.58928	-1.74002	0.0961404	0.916966	-4.44938
2510364	UTX	NM_009483	Kdm6a	22289	-0.228181	8.69136	2.8285	0.00991354	0.232616	-2.8294	-0.227486	8.69136	2.45965	0.0224379	0.217769	-3.48148	-0.0305137	8.69136	0.341706	0.735886	0.999494	-5.73093
5960594	LIN54	NM_172714	Lin54	231506	0.144368	7.89114	-2.82814	0.00992155	0.232616	-2.83013	0.0591748	7.89114	-1.01114	0.323185	0.67277	-5.62547	0.00230655	7.89114	-0.0408202	0.967816	0.999494	-5.78543
150241	ZFP467	NM_001085416	Zfp467	68910	0.0917161	7.53887	-2.82946	0.00989196	0.232616	-2.82742	0.0626728	7.53887	-1.68648	0.10615	0.421205	-4.79508	0.0251255	7.53887	-0.700254	0.491271	0.999494	-5.5562
4040386	HSPB6	NM_001012401	Hspb6	243912	0.252332	13.5334	-2.82137	0.0100747	0.23467	-2.84397	0.123537	13.5334	-1.20484	0.24135	0.594781	-5.42363	-0.0910681	13.5334	0.919892	0.367827	0.999494	-5.39275
6350192	2310005L22RIK		NA	NA	-0.113322	7.64583	2.82201	0.0100603	0.23467	-2.84268	0.0226125	7.64583	-0.491172	0.628277	0.858988	-6.00336	-0.0599384	7.64583	1.34844	0.191541	0.990091	-4.96041
4780427	PTRH2	NM_001098810	Ptrh2	217057	0.0977331	7.6286	-2.82172	0.0100669	0.23467	-2.84327	0.0194816	7.6286	-0.490613	0.628666	0.859255	-6.00363	-0.0457894	7.6286	1.19431	0.245354	0.999494	-5.13229
1980427	PLXNA2	NM_008882	Plxna2	18845	-0.24716	8.59529	2.81892	0.0101309	0.235564	-2.84899	-0.186156	8.59529	1.85192	0.0778074	0.369632	-4.54206	-0.0136309	8.59529	0.140446	0.889614	0.999494	-5.77686
160386	TSN	NM_011650	Tsn	22099	0.142639	7.71584	-2.81597	0.0101987	0.236727	-2.85502	-0.0526719	7.71584	0.907007	0.374449	0.707896	-5.72077	0.0876578	7.71584	-1.56337	0.132554	0.94872	-4.69241
780050	ARMCX1	NM_030066	Armcx1	78248	0.113451	7.55841	-2.8116	0.0102999	0.23783	-2.86395	0.0334565	7.55841	-0.723214	0.477336	0.777142	-5.86542	0.0189955	7.55841	-0.425282	0.674854	0.999494	-5.70072
2060059	PCDH7	XM_132034	NA	NA	-0.217364	8.12928	2.81217	0.0102865	0.23783	-2.86277	-0.202731	8.12928	2.2878	0.0323598	0.252433	-3.79986	-0.0166251	8.12928	0.194312	0.847754	0.999494	-5.7683
4070114	BC003266	NM_030252	Smim12	80284	0.146614	8.81522	-2.81304	0.0102663	0.23783	-2.86099	-0.109338	8.81522	1.82984	0.0811629	0.376113	-4.57681	0.0341958	8.81522	-0.592728	0.559541	0.999494	-5.62084
1570075	DIS3L2	NM_153530	Dis3l2	208718	0.0829642	7.71144	-2.80745	0.0103969	0.239515	-2.87241	-0.0570374	7.71144	1.68354	0.106723	0.422289	-4.79941	0.017476	7.71144	-0.53425	0.598646	0.999494	-5.65164
2450553	RSHL2A	NM_025789	Rsph3a	66832	-0.226988	8.51322	2.80693	0.010409	0.239515	-2.87346	0.216261	8.51322	-2.33266	0.0294391	0.24129	-3.718	-0.213079	8.51322	2.38041	0.0265985	0.666328	-3.42492
4640187	ACAA2	NM_177470	Acaa2	52538	-0.376685	10.1102	2.80142	0.0105394	0.240544	-2.8847	0.444272	10.1102	-2.88199	0.00877978	0.144987	-2.6506	-0.254252	10.1102	1.70823	0.101981	0.91921	-4.49453
3710368	CSPP1	NM_026493	Cspp1	211660	0.0844379	7.50952	-2.80231	0.0105183	0.240544	-2.88289	-0.0904212	7.50952	2.61753	0.0158926	0.18789	-3.17825	0.0377435	7.50952	-1.13163	0.270246	0.999494	-5.19706
5870435	ERLIN2	NM_153592	Erlin2	244373	0.122184	7.83275	-2.79951	0.0105849	0.240544	-2.8886	0.0400575	7.83275	-0.800561	0.432136	0.74766	-5.80828	0.0728952	7.83275	-1.50886	0.145878	0.956935	-4.76336
5090037	KCNJ12	NM_010603	Kcnj12	16515	-0.146092	7.71826	2.79834	0.010613	0.240544	-2.89099	-0.232293	7.71826	3.88109	0.000832294	0.0523714	-0.51366	-0.0321285	7.71826	0.555965	0.58397	0.999494	-5.64056
4670612	LOC380908	XM_358459	NA	NA	0.11838	7.73518	-2.79928	0.0105904	0.240544	-2.88907	-0.0297173	7.73518	0.612945	0.546337	0.819665	-5.93731	-0.102768	7.73518	2.19539	0.0392291	0.748415	-3.74114
1770039	A630053N20RIK	AK042036	Qsox2	227638	0.0815094	7.61685	-2.80111	0.0105468	0.240544	-2.88534	0.0436445	7.61685	-1.30826	0.204587	0.553331	-5.30333	-0.0129653	7.61685	0.402519	0.691273	0.999494	-5.70959
2760465	RRAGB	NM_001004154	Rragb	245670	0.128014	7.58645	-2.79862	0.0106062	0.240544	-2.89041	-0.0128296	7.58645	0.244649	0.809046	0.936994	-6.09314	0.0021587	7.58645	-0.0426345	0.966386	0.999494	-5.78536
5960047	4432405B04RIK	AK083080	Tctn2	67978	0.0783152	7.53325	-2.79818	0.0106168	0.240544	-2.89131	0.0170293	7.53325	-0.530726	0.601044	0.845986	-5.98346	-0.0146435	7.53325	0.47267	0.641208	0.999494	-5.68071
4280041	WRB	NM_207301	Wrb	71446	0.104384	7.9281	-2.80373	0.0104846	0.240544	-2.88	-0.138928	7.9281	3.25488	0.00370381	0.097658	-1.87347	0.0356674	7.9281	-0.865475	0.396325	0.999494	-5.43709
6620519	FZD5	NM_022721	Fzd5	14367	0.129405	7.63324	-2.79575	0.0106752	0.240699	-2.89626	0.0245106	7.63324	-0.461895	0.648792	0.867299	-6.01712	-0.0205344	7.63324	0.400784	0.692531	0.999494	-5.71024
4640600	ISCU	NM_025526	Iscu	66383	0.279938	11.067	-2.79552	0.0106807	0.240699	-2.89673	-0.107953	11.067	0.940323	0.357488	0.695799	-5.69131	0.212893	11.067	-1.92063	0.0681284	0.85116	-4.18162
780021	D9WSU20E	NM_133718	Tmem30a	69981	0.142366	8.34968	-2.79488	0.0106961	0.240699	-2.89803	-0.000374612	8.34968	0.0064148	0.994941	0.998174	-6.12292	0.0391724	8.34968	-0.694736	0.494654	0.999494	-5.55976
3800068	TRAFD1	NM_172275	Trafd1	231712	-0.0848149	7.64305	2.79616	0.0106654	0.240699	-2.89544	-0.177051	7.64305	5.09131	4.50264e-05	0.0155488	2.15685	0.0310542	7.64305	-0.924893	0.365278	0.999494	-5.38856
1780626	FXN	NM_008044	Fxn	14297	-0.170083	9.60006	2.79376	0.0107233	0.240901	-2.90032	-0.0722509	9.60006	1.03518	0.31208	0.66129	-5.60213	0.0665809	9.60006	-0.988008	0.334129	0.999494	-5.33377
6520139	LOC666904	XM_986932	NA	NA	-0.328193	12.9726	2.79273	0.0107481	0.241051	-2.90241	0.135038	12.9726	-1.0023	0.327337	0.675797	-5.63392	-0.264677	12.9726	2.03469	0.054388	0.830842	-4.00333
5550538	BAG4	NM_026121	Bag4	67384	0.097793	7.57149	-2.78944	0.0108283	0.241568	-2.90912	-0.130109	7.57149	3.23713	0.00386133	0.0995474	-1.91117	-0.0399264	7.57149	1.02885	0.314978	0.999494	-5.29658
7570703	FTL1	NM_010240	Ftl1	14325	-0.332532	10.0328	2.79001	0.0108143	0.241568	-2.90795	0.142288	10.0328	-1.04132	0.309286	0.658287	-5.59609	-0.0450739	10.0328	0.341648	0.73593	0.999494	-5.73095
4880037	NDUFS6	NM_010888	Ndufs6	407785	-0.258775	9.53429	2.79042	0.0108044	0.241568	-2.90712	0.237111	9.53429	-2.23018	0.0365005	0.266457	-3.90362	-0.28317	9.53429	2.75851	0.0116088	0.531481	-2.73891
5420685	NUDT7	NM_024437	Nudt7	67528	0.274556	10.3683	-2.7888	0.0108439	0.241568	-2.91042	-0.275441	10.3683	2.44038	0.0233902	0.222777	-3.51782	-0.082859	10.3683	0.76034	0.455302	0.999494	-5.51562
6550465	GM114	NM_001033298	Kiz	228730	-0.163959	8.62846	2.78668	0.0108958	0.241812	-2.91473	-0.110918	8.62846	1.64436	0.114634	0.438325	-4.85667	0.109769	8.62846	-1.68544	0.106352	0.926126	-4.52654
4260152	RORC	NM_011281	Rorc	19885	-0.157264	8.0193	2.78612	0.0109095	0.241812	-2.91586	0.0333687	8.0193	-0.515646	0.611359	0.849772	-5.99122	-0.118617	8.0193	1.89845	0.0711301	0.85116	-4.21548
1410367	GTRGEO22	NM_148934	Tpgs1	110012	0.0904848	7.55127	-2.78752	0.0108753	0.241812	-2.91302	0.0126532	7.55126	-0.340006	0.737149	0.902138	-6.06546	-0.000649809	7.55126	0.0180846	0.985738	0.999494	-5.78606
6040360	CCRL1	NM_145700	Ackr4	252837	0.0908242	7.50513	-2.78416	0.0109578	0.242138	-2.91984	-0.0419751	7.50513	1.12235	0.274083	0.623749	-5.51341	0.00295134	7.50513	-0.0817323	0.935615	0.999494	-5.78305
5720609	LYZ	NM_013590	Lyz1	17110	-0.373778	11.3226	2.78404	0.0109607	0.242138	-2.92008	-0.141059	11.3226	0.916444	0.369591	0.70317	-5.71253	0.0557029	11.3226	-0.374819	0.711464	0.999494	-5.71974
2350324	GSTT3	NM_133994	Gstt3	103140	0.106924	7.74435	-2.78157	0.0110219	0.243086	-2.92511	0.08258	7.74435	-1.87383	0.0745974	0.364728	-4.50727	-0.0639915	7.74435	1.5039	0.147144	0.958133	-4.76972
4200075	C330049H01RIK	AK021230	Gsk3b	56637	0.172079	8.2552	-2.78048	0.0110491	0.243281	-2.92733	-0.132598	8.2552	1.86884	0.0753188	0.365944	-4.51523	0.0323354	8.2552	-0.47201	0.641671	0.999494	-5.681
6620180	FNBP1	NM_001038700	Fnbp1	14269	0.154484	9.11562	-2.77843	0.0111001	0.243999	-2.93148	0.0222947	9.11562	-0.349754	0.729923	0.89834	-6.06213	0.124333	9.11562	-2.02016	0.0559886	0.833453	-4.02641
5490026	EMILIN2	NM_145158	Emilin2	246707	0.14893	8.08307	-2.7767	0.0111435	0.244145	-2.935	-0.0607852	8.08307	0.988525	0.333881	0.679287	-5.64697	0.0984039	8.08307	-1.65745	0.111936	0.933938	-4.5654
4780093	ZFP318	NM_207671	Zfp318	57908	-0.117341	8.01319	2.77743	0.0111252	0.244145	-2.93352	-0.132137	8.01319	2.7281	0.0124282	0.169954	-2.96042	-0.0222913	8.01319	0.476661	0.638408	0.999494	-5.67893
2470754	WIPF3	XM_620310	NA	NA	0.199261	8.301	-2.7733	0.0112291	0.245615	-2.9419	-0.134351	8.301	1.63102	0.117437	0.440723	-4.87592	-0.0931272	8.301	1.17094	0.254428	0.999494	-5.1568
1500246	GBP10	NM_001039646	Gbp10	626578	-0.0987564	7.49988	2.7718	0.011267	0.245863	-2.94494	0.0390052	7.49988	-0.954911	0.350228	0.689805	-5.67811	0.0695084	7.49988	-1.76245	0.0921934	0.911506	-4.41714
6620020	LOC639086	XR_034245	NA	NA	-0.186436	8.53568	2.77139	0.0112774	0.245863	-2.94578	-0.0180939	8.53568	0.234608	0.816731	0.939258	-6.09554	-0.0314684	8.53568	0.422595	0.676784	0.999494	-5.70179
2190128	FAP	NM_007986	Fap	14089	0.101907	7.50714	-2.76824	0.0113576	0.247204	-2.95216	0.032892	7.50714	-0.779354	0.444258	0.755433	-5.82449	0.05788	7.50714	-1.42041	0.169818	0.976519	-4.87423
6940386	H2-Q7	NM_010394	H2-Q7	15018	-0.117695	7.74918	2.76535	0.0114318	0.248079	-2.95803	0.0794319	7.74918	-1.62791	0.118098	0.440817	-4.88039	0.0651889	7.74918	-1.38372	0.18063	0.983433	-4.91862
60768	HSD17B10	NM_016763	Hsd17b10	15108	-0.212067	10.8098	2.76376	0.0114725	0.248079	-2.96124	0.0549927	10.8097	-0.625138	0.538454	0.815242	-5.92992	-0.131438	10.8097	1.5475	0.136325	0.954031	-4.71327
5050427	LAMC1	NM_010683	Lamc1	226519	0.175159	8.17923	-2.76462	0.0114505	0.248079	-2.95951	0.203992	8.17923	-2.8084	0.0103747	0.156023	-2.79967	0.0177474	8.17923	-0.253057	0.802626	0.999494	-5.75586
3610128	D10ERTD516E	XM_125901	NA	NA	0.0866503	7.66676	-2.76412	0.0114633	0.248079	-2.96051	0.00295445	7.66676	-0.0822067	0.935242	0.981257	-6.11957	-0.0252872	7.66676	0.728735	0.474021	0.999494	-5.53736
10402	TRIM25	NM_009546	Trim25	217069	-0.274623	8.7247	2.76203	0.0115172	0.248641	-2.96475	0.0306712	8.7247	-0.26907	0.790439	0.929664	-6.08691	0.0994506	8.7247	-0.903611	0.376206	0.999494	-5.40628
1990494	PIBF1	NM_029320	Pibf1	52023	0.0772349	7.53887	-2.76051	0.0115567	0.249088	-2.96783	0.0415357	7.53887	-1.29491	0.209072	0.557137	-5.31933	0.0252545	7.53887	-0.815449	0.42375	0.999494	-5.47564
6270050	6530401D06RIK	AK018306	Gpatch4	66614	-0.0853022	7.53461	2.75975	0.0115766	0.249113	-2.96938	0.00460304	7.53461	-0.129896	0.897855	0.96705	-6.11453	0.0382806	7.53461	-1.11884	0.275541	0.999494	-5.2099
2230039	FCER1G	NM_010185	Fcer1g	14127	-0.231851	8.14275	2.75703	0.0116474	0.250231	-2.97487	-0.0621132	8.14275	0.644256	0.526218	0.808635	-5.91806	0.114338	8.14275	-1.2283	0.2326	0.999494	-5.09591
6040376	BRE	NM_181279	Babam2	107976	0.128863	7.67067	-2.75124	0.0117999	0.252588	-2.98659	0.106508	7.67068	-1.98346	0.0602207	0.330803	-4.32897	0.0489225	7.67068	-0.943607	0.355845	0.999494	-5.37265
1470167	1700129I04RIK		NA	NA	0.0909844	7.53289	-2.7507	0.0118142	0.252588	-2.98768	0.0265772	7.53289	-0.700856	0.490903	0.785945	-5.88092	0.000516358	7.53289	-0.0141029	0.988878	0.999494	-5.78613
3520576	LOC333751	XM_289869	NA	NA	-0.142577	8.14473	2.75143	0.0117949	0.252588	-2.98621	0.0813981	8.14473	-1.37014	0.184769	0.528359	-5.22734	-0.0385903	8.14473	0.672774	0.508252	0.999494	-5.57369
1770519	TCF25	NM_001037877	Tcf25	66855	0.171581	10.3304	-2.74959	0.0118437	0.252812	-2.98993	0.0172013	10.3304	-0.240439	0.812266	0.938147	-6.09416	0.0374783	10.3304	-0.542577	0.592997	0.999494	-5.64744
360524	2700087H15RIK	NM_027422	Mier2	70427	-0.163864	8.56039	2.74769	0.0118942	0.253482	-2.99376	0.117528	8.56039	-1.71898	0.099973	0.413917	-4.74675	0.0446113	8.56039	-0.67579	0.506372	0.999494	-5.57181
4880736	C8B	NM_133882	C8b	110382	-0.115192	7.63978	2.74499	0.0119665	0.2538	-2.99922	0.053009	7.63978	-1.10183	0.282709	0.630952	-5.53487	-0.00516131	7.63978	0.111112	0.912557	0.999494	-5.78036
1510133	COX6A1	NM_007748	Cox6a1	12861	0.244568	9.87697	-2.74505	0.0119649	0.2538	-2.9991	0.00533808	9.87697	-0.0522611	0.958803	0.989893	-6.12158	0.144083	9.87697	-1.46098	0.15847	0.968077	-4.82404
5050575	TFB2M	NM_008249	Tfb2m	15278	-0.118009	8.71568	2.74624	0.011933	0.2538	-2.99669	0.0389885	8.71568	-0.791408	0.437343	0.751858	-5.81533	-0.105929	8.71568	2.22699	0.0367433	0.727035	-3.68817
4490639	AI481316	XM_148986	NA	NA	-0.265829	9.13774	2.74383	0.0119978	0.254059	-3.00157	0.0557103	9.13774	-0.501571	0.621062	0.854757	-5.99827	0.181678	9.13774	-1.69409	0.104674	0.926126	-4.51442
6550523	CCNYL1	NM_001097644	Ccnyl1	227210	0.115278	7.76286	-2.73324	0.012286	0.254215	-3.02294	0.0168435	7.76286	-0.348343	0.730968	0.898699	-6.06262	-0.0208377	7.76286	0.446337	0.659813	0.999494	-5.69208
6450066	CDC2L1	NM_007661	Cdk11b	12537	-0.10875	7.61615	2.73967	0.0121102	0.254215	-3.00997	0.00181405	7.61615	-0.039862	0.968571	0.992338	-6.12215	-0.0456687	7.61615	1.03936	0.310174	0.999494	-5.28679
3120072	SUI1-RS1	NM_011508	Eif1	20918	-0.208434	12.4796	2.73561	0.0122208	0.254215	-3.01815	0.237007	12.4796	-2.71325	0.012848	0.171864	-2.98992	-0.147043	12.4796	1.74347	0.0955245	0.915907	-4.44444
3520491	EPHX2	NM_007940	Ephx2	13850	-0.272848	9.43426	2.73993	0.0121031	0.254215	-3.00944	0.468699	9.43426	-4.10541	0.000484284	0.044003	-0.0179779	-0.191956	9.43426	1.74141	0.0958905	0.916966	-4.44738
4900112	KCNV2	NM_183179	Kcnv2	240595	-0.146792	7.93206	2.74091	0.0120767	0.254215	-3.00747	0.0327572	7.93206	-0.533507	0.599151	0.844856	-5.982	-0.0536651	7.93206	0.905242	0.375362	0.999494	-5.40494
4180475	LUM	NM_008524	Lum	17022	0.227459	8.5411	-2.73334	0.0122833	0.254215	-3.02274	0.108155	8.5411	-1.13365	0.269415	0.620951	-5.50144	-0.317142	8.5411	3.44291	0.002376	0.339891	-1.40423
5700619	1110065P20RIK	XM_149496	NA	NA	0.146592	7.71495	-2.73892	0.0121307	0.254215	-3.01149	-0.0942298	7.71495	1.53567	0.139192	0.474299	-5.01001	0.106227	7.71495	-1.79302	0.087039	0.906121	-4.37274
460184	9430029L20RIK		NA	NA	0.107481	7.70851	-2.73595	0.0122117	0.254215	-3.01748	-0.0252945	7.70851	0.561624	0.580175	0.836645	-5.96687	0.045301	7.70851	-1.04175	0.309089	0.999494	-5.28455
1450053	9030418K01RIK		NA	NA	0.109144	7.9781	-2.73456	0.0122496	0.254215	-3.02027	0.156429	7.9781	-3.41861	0.00251699	0.0848176	-1.52304	-0.0191505	7.9781	0.433464	0.668992	0.999494	-5.69741
5720241	PFN2	NM_019410	Pfn2	18645	0.153938	8.32971	-2.73544	0.0122256	0.254215	-3.0185	-0.277984	8.32971	4.30867	0.000296215	0.0347255	0.432422	-0.102111	8.32971	1.63921	0.115709	0.937171	-4.59047
6400138	PTPRE	NM_011212	Ptpre	19267	-0.366483	10.2914	2.73656	0.0121949	0.254215	-3.01624	0.369242	10.2914	-2.40494	0.0252399	0.228558	-3.58423	-0.180174	10.2914	1.21542	0.237374	0.999494	-5.10981
7200348	RAPSN	NM_009023	Rapsn	19400	0.101641	7.62147	-2.73301	0.0122924	0.254215	-3.02341	0.0131335	7.62147	-0.308032	0.76102	0.912795	-6.07574	0.0246022	7.62147	-0.597625	0.556328	0.999494	-5.61812
430017	STOML2	NM_023231	Stoml2	66592	0.0934502	7.53939	-2.73791	0.0121581	0.254215	-3.01352	-0.0108216	7.53939	0.276549	0.784766	0.92636	-6.08488	0.0288265	7.53939	-0.76298	0.453759	0.999494	-5.51376
3890202	TRPC4AP	NM_019828	Trpc4ap	56407	-0.121981	8.17124	2.74192	0.0120493	0.254215	-3.00542	0.0670533	8.17124	-1.3147	0.202451	0.551035	-5.29556	-0.0931169	8.17124	1.89092	0.0721751	0.854073	-4.22691
6060192	VPS8	NM_001081366	Vps8	209018	-0.103967	7.92353	2.73355	0.0122774	0.254215	-3.02231	0.198648	7.92353	-4.55576	0.000163016	0.0253025	0.979695	0.0706166	7.92353	-1.67735	0.107943	0.926126	-4.53783
4220053	GALT	NM_016658	Galt	14430	-0.1714	9.96097	2.73218	0.0123151	0.254289	-3.02507	0.194868	9.96097	-2.70946	0.0129571	0.172376	-2.99743	0.0548577	9.96097	-0.789986	0.438155	0.999494	-5.49444
3400440	CCDC88A	NM_176841	Ccdc88a	108686	0.076645	7.55388	-2.7232	0.0125651	0.259049	-3.04315	-0.055809	7.55388	1.72959	0.0980241	0.410819	-4.73083	-0.0158715	7.55388	0.509444	0.615626	0.999494	-5.66377
1850543	OPTN	NM_181848	Optn	71648	-0.183304	8.2651	2.72226	0.0125918	0.259195	-3.04506	0.135752	8.2651	-1.75852	0.0928736	0.400352	-4.68703	0.156232	8.2651	-2.09609	0.0480654	0.801715	-3.90461
5050326	D0HXS9928E	NM_138607	Fam50a	108160	0.0886504	7.60883	-2.72156	0.0126113	0.259196	-3.04645	0.0605406	7.60883	-1.62117	0.119544	0.443225	-4.89007	-0.0351483	7.60883	0.974819	0.340482	0.999494	-5.34549
5890615	BLVRA	NM_026678	Blvra	109778	0.135807	9.15818	-2.71404	0.0128252	0.259228	-3.06157	0.0408886	9.15818	-0.712757	0.483654	0.781772	-5.87273	-0.0848794	9.15818	1.53243	0.139988	0.954701	-4.73292
4640368	DUSP22	NM_001037955	Dusp22	105352	0.104238	7.64395	-2.71304	0.012854	0.259228	-3.06359	0.040591	7.64395	-0.921513	0.366999	0.701241	-5.70807	-0.0542682	7.64395	1.27602	0.215551	0.999494	-5.04337
4850082	ENPP5	NM_032003	Enpp5	83965	-0.0956583	8.08085	2.71323	0.0128485	0.259228	-3.06321	-0.207124	8.08085	5.12433	4.16164e-05	0.0153484	2.22875	-0.231053	8.08085	5.92047	6.41483e-06	0.0191122	3.51893
3360279	EXDL2	NM_133798	Exd2	97827	-0.150332	8.10631	2.7127	0.0128637	0.259228	-3.06427	0.103381	8.10631	-1.62717	0.118257	0.440823	-4.88146	-0.0423498	8.10631	0.69037	0.497341	0.999494	-5.56257
4180703	GIGYF1	NM_031408	Gigyf1	57330	-0.190429	8.23275	2.71978	0.0126617	0.259228	-3.05003	0.103955	8.23275	-1.29506	0.209024	0.557137	-5.31916	-0.00361402	8.23275	0.0466308	0.963237	0.999494	-5.78519
2120280	HNRPH1	NM_021510	Hnrnph1	59013	-0.0943364	7.50445	2.71515	0.0127935	0.259228	-3.05935	0.0854377	7.50446	-2.1449	0.0435189	0.290054	-4.05421	-0.0218323	7.50446	0.567669	0.576135	0.999494	-5.63442
1820470	KRBA1	NM_133922	Krba1	77827	0.125137	7.8131	-2.71764	0.0127225	0.259228	-3.05434	-0.00556845	7.8131	0.105483	0.91697	0.973465	-6.1174	-0.00591238	7.8131	0.115998	0.90873	0.999494	-5.77983
1580187	MAT2A	NM_145569	Mat2a	232087	0.331228	10.8184	-2.71285	0.0128594	0.259228	-3.06397	-0.152346	10.8184	1.08836	0.288474	0.637372	-5.54876	0.196347	10.8184	-1.4528	0.160708	0.96985	-4.83425
2000541	2610207P08RIK	XM_127746	NA	NA	0.115294	7.89102	-2.71843	0.0126999	0.259228	-3.05275	0.0518565	7.89102	-1.06649	0.298021	0.646752	-5.571	0.0173352	7.89102	-0.369252	0.715548	0.999494	-5.72169
6280767	PBX1	NM_183355	Pbx1	18514	0.0887442	7.76325	-2.71319	0.0128496	0.259228	-3.06329	0.0409694	7.76325	-1.09255	0.286671	0.635839	-5.54445	0.066829	7.76325	-1.84581	0.0787239	0.876588	-4.29478
7160021	PHLDB1	NM_153537	Phldb1	102693	0.149905	8.12933	-2.71192	0.0128862	0.259228	-3.06584	-0.0131216	8.12933	0.207058	0.837912	0.947249	-6.10159	-0.0467404	8.12933	0.763898	0.453223	0.999494	-5.51312
1190411	PTPDC1	NM_207232	Ptpdc1	218232	0.103065	7.61994	-2.71968	0.0126646	0.259228	-3.05025	0.142356	7.61994	-3.2766	0.00351953	0.0958315	-1.82725	0.0303336	7.61994	-0.723123	0.477392	0.999494	-5.54113
5910519	UNC45A	NM_133952	Unc45a	101869	-0.148618	8.34004	2.71354	0.0128397	0.259228	-3.06259	0.166002	8.34004	-2.64375	0.014997	0.183177	-3.12698	0.0311132	8.34004	-0.513205	0.613037	0.999494	-5.66197
1850327	2900010M23RIK	NM_026063	Uqcc2	67267	0.180634	11.8599	-2.71239	0.0128727	0.259228	-3.0649	0.0191159	11.8599	-0.250374	0.804673	0.93574	-6.09173	-0.226775	11.8599	3.07631	0.00561805	0.437191	-2.13047
5720100	CD151	NM_009842	Cd151	12476	0.254813	10.7445	-2.71039	0.0129304	0.259331	-3.06892	-0.167849	10.7445	1.5573	0.133986	0.46446	-4.98015	0.151225	10.7445	-1.45317	0.160605	0.96985	-4.83379
6840672	ZRSR2	NM_178794	Zrsr2	22184	0.090023	7.49231	-2.71069	0.0129216	0.259331	-3.0683	-0.0537526	7.49231	1.41179	0.17231	0.513412	-5.17457	-0.00376848	7.49231	0.102512	0.919299	0.999494	-5.78123
6840292	2410026K10RIK	NM_025584	Cd99	673094	-0.082996	7.5686	2.70259	0.0131574	0.259473	-3.08456	0.076157	7.5686	-2.1631	0.041926	0.286934	-4.02238	-0.0287458	7.5686	0.845628	0.407065	0.999494	-5.45264
3830068	COX5B	NM_009942	Cox5b	12859	-0.316327	11.5305	2.70207	0.0131728	0.259473	-3.08561	0.012988	11.5305	-0.0967709	0.923804	0.976087	-6.11827	-0.11144	11.5305	0.859972	0.399285	0.999494	-5.44144
6330592	DHX58	NM_030150	Dhx58	80861	-0.146341	7.50043	2.70261	0.0131569	0.259473	-3.08453	-0.159864	7.50043	2.57521	0.0174449	0.193497	-3.26047	0.00796902	7.50043	-0.132955	0.895464	0.999494	-5.77783
5390242	FIGN	NM_021716	Fign	60344	0.134704	7.66069	-2.70836	0.012989	0.259473	-3.07298	-0.118732	7.66069	2.08227	0.0494273	0.305839	-4.16246	0.0343234	7.66069	-0.623445	0.539545	0.999494	-5.60343
5340129	D10JHU81E	NM_138601	Gatd3a	28295	0.216107	11.2993	-2.70231	0.0131657	0.259473	-3.08513	-0.145407	11.2993	1.58597	0.127332	0.455072	-4.94006	-0.0698921	11.2993	0.789545	0.438407	0.999494	-5.49476
2350300	HIVEP3	NM_010657	Hivep3	16656	0.105477	7.54448	-2.70335	0.0131353	0.259473	-3.08305	-0.0299656	7.54448	0.6699	0.510047	0.798711	-5.9016	0.00799768	7.54448	-0.185178	0.854824	0.999494	-5.76995
6590630	GPR23	NM_175271	Lpar4	78134	0.114383	7.62107	-2.70353	0.01313	0.259473	-3.08269	-0.113596	7.62107	2.34193	0.0288667	0.238793	-3.70098	-0.0530587	7.62107	1.13294	0.269707	0.999494	-5.19574
2190626	MRPS31	NM_020560	Mrps31	57312	0.16005	10.1914	-2.70201	0.0131747	0.259473	-3.08574	-0.211675	10.1914	3.11705	0.0051111	0.111342	-2.16452	0.0559034	10.1913	-0.852611	0.403265	0.999494	-5.44721
2940376	5730406M06RIK	XM_920534	NA	NA	0.11651	7.79403	-2.70295	0.0131469	0.259473	-3.08384	-0.0316813	7.79403	0.641091	0.528233	0.809843	-5.92005	0.000525073	7.79403	-0.0110046	0.991321	0.999494	-5.78616
4390184	NCOA5	NM_144892	Ncoa5	228869	-0.135521	8.22517	2.70329	0.0131369	0.259473	-3.08316	0.172583	8.22517	-3.00281	0.00665773	0.124734	-2.40253	-0.0584114	8.22517	1.05261	0.304198	0.999494	-5.27433
1430138	PCP2	AK013674	Pet100	100503890	-0.153209	8.00282	2.7064	0.013046	0.259473	-3.07691	0.122616	8.00282	-1.88929	0.0724039	0.359451	-4.48256	-0.125443	8.00282	2.00187	0.0580638	0.840328	-4.05532
4480292	RBMX	NM_011252	Rbmx	19655	0.170597	7.9773	-2.70495	0.0130885	0.259473	-3.07984	0.0729575	7.9773	-1.00902	0.324176	0.673459	-5.6275	-0.0297809	7.9773	0.426587	0.673918	0.999494	-5.70019
3830743	TSFM	NM_025537	Tsfm	66399	0.138087	8.25079	-2.70143	0.0131915	0.259473	-3.08689	-0.0568966	8.25079	0.970892	0.342389	0.685247	-5.66343	0.0609932	8.25079	-1.07797	0.292985	0.999494	-5.25007
4250349	ADPRHL1	NM_172750	Adprhl1	234072	-0.219543	10.8156	2.69982	0.013239	0.259638	-3.09012	0.277826	10.8156	-2.9801	0.0070147	0.127932	-2.44945	0.109231	10.8155	-1.21351	0.238088	0.999494	-5.11185
1440270	ZFP263	NM_148924	Zfp263	74120	-0.148121	8.25827	2.70027	0.0132257	0.259638	-3.08921	0.00683227	8.25827	-0.108642	0.914493	0.972212	-6.11706	0.0120312	8.25827	-0.198144	0.844792	0.999494	-5.76759
4250343	1110059E24RIK	NM_025423	1110059E24Rik	66206	0.117529	7.94059	-2.69862	0.0132746	0.259951	-3.09252	-0.0779523	7.94059	1.56123	0.133056	0.463033	-4.97469	-0.0257632	7.94059	0.534414	0.598534	0.999494	-5.65156
1430600	ACOT2	NM_134188	Acot2	171210	-0.115873	7.62666	2.69663	0.0133338	0.260726	-3.09652	0.0331148	7.62666	-0.672211	0.508603	0.797912	-5.90009	-0.0445018	7.62666	0.93562	0.359851	0.999494	-5.37948
2000338	LUZP1	NM_024452	Luzp1	269593	-0.130153	8.88088	2.69264	0.013453	0.262669	-3.10451	0.0445015	8.88088	-0.803048	0.430728	0.74713	-5.80635	0.0534178	8.88088	-0.998373	0.329194	0.999494	-5.32446
1570670	ZFP639	NM_144519	Zfp639	67778	-0.146673	9.24392	2.69166	0.0134822	0.262853	-3.10646	0.116659	9.24392	-1.86738	0.0755304	0.366527	-4.51754	0.0827728	9.24392	-1.37227	0.184116	0.985075	-4.93228
6130575	ANKRD46	NM_175134	Ankrd46	68839	0.180763	8.01163	-2.6909	0.0135051	0.262914	-3.10799	-0.154778	8.01163	2.00975	0.0571613	0.325134	-4.2852	-0.0122779	8.01163	0.165118	0.870392	0.999494	-5.77328
5720180	ALAS1	NM_020559	Alas1	11655	0.306105	11.7357	-2.68285	0.0137496	0.26341	-3.1241	-0.191759	11.7357	1.46597	0.157117	0.496915	-5.10397	-0.185486	11.7357	1.46865	0.156395	0.965851	-4.81442
50037	BBS4	NM_175325	Bbs4	102774	0.0925416	7.60926	-2.68377	0.0137214	0.26341	-3.12225	0.081255	7.60926	-2.05542	0.0521743	0.314374	-4.20824	0.00104212	7.60926	-0.0273027	0.97847	0.999494	-5.78587
6520403	CLTB	NM_028870	Cltb	74325	0.12363	7.71474	-2.68448	0.0136998	0.26341	-3.12084	-0.0538973	7.71474	1.02081	0.318684	0.667434	-5.61614	0.0900222	7.71474	-1.7659	0.0915982	0.910973	-4.41215
3130661	FGFBP3	NM_028263	Fgfbp3	72514	0.113782	7.59943	-2.68056	0.0138199	0.26341	-3.12867	-0.0146137	7.59943	0.300298	0.766832	0.915907	-6.07808	0.0171097	7.59943	-0.364145	0.719303	0.999494	-5.72346
3310438	GNPTAB	NM_001004164	Gnptab	432486	-0.0951179	7.55878	2.68562	0.0136648	0.26341	-3.11854	-0.171072	7.55878	4.21313	0.00037323	0.0386441	0.220649	-0.0608995	7.55878	1.55338	0.134917	0.950462	-4.70556
430564	GSTT1	NM_008185	Gstt1	14871	0.102434	7.77363	-2.68419	0.0137085	0.26341	-3.12141	0.123814	7.77363	-2.82996	0.00988076	0.153256	-2.75616	-0.0133736	7.77363	0.316592	0.754604	0.999494	-5.73874
990195	LSM6	NM_030145	Lsm6	78651	-0.169488	8.85821	2.68397	0.0137152	0.26341	-3.12184	-0.00583603	8.85821	0.0806121	0.936496	0.981643	-6.1197	0.00813711	8.85821	-0.11641	0.908407	0.999494	-5.77979
5220440	LOC100047651	XM_001478602	NA	NA	-0.185798	9.3574	2.68226	0.0137675	0.26341	-3.12526	0.155726	9.3574	-1.96094	0.0629565	0.33841	-4.36617	0.0675799	9.3574	-0.881371	0.387856	0.999494	-5.4244
940646	NAPRT1	NM_172607	Naprt	223646	-0.134405	7.831	2.68321	0.0137383	0.26341	-3.12336	-0.00867671	7.831	0.151091	0.881311	0.962588	-6.11157	0.1075	7.831	-1.93879	0.0657539	0.848739	-4.15369
6520561	PIBF1	NM_029320	Pibf1	52023	0.0804103	7.55326	-2.68105	0.0138047	0.26341	-3.12769	0.00660484	7.55326	-0.192087	0.849475	0.951257	-6.10456	0.000944502	7.55326	-0.0284497	0.977566	0.999494	-5.78583
2570095	PSMB8	NM_010724	Psmb8	16913	-0.274778	8.06469	2.68198	0.0137762	0.26341	-3.12583	-0.114235	8.06469	0.972553	0.341582	0.684845	-5.66189	0.0981735	8.06469	-0.865663	0.396224	0.999494	-5.43694
6110612	SH3RF2	NM_172966	Sh3rf2	269016	0.17101	8.04549	-2.68029	0.0138282	0.26341	-3.12921	0.133717	8.04549	-1.82806	0.081439	0.376551	-4.57961	0.0241112	8.04549	-0.341398	0.736115	0.999494	-5.73103
1500041	OBFC1	NM_175360	Stn1	108689	0.0949139	7.61605	-2.68038	0.0138253	0.26341	-3.12902	0.0665831	7.61605	-1.64011	0.11552	0.439095	-4.86281	0.0200727	7.61605	-0.5121	0.613797	0.999494	-5.6625
6860593	TTN	NM_011652	Ttn	22138	-0.204285	7.89967	2.68244	0.013762	0.26341	-3.1249	-0.17524	7.89967	2.0071	0.0574629	0.325207	-4.28962	0.0204933	7.89967	-0.243102	0.810229	0.999494	-5.75819
1010091	CCDC132	NM_024260	Vps50	73288	0.117779	7.68136	-2.68489	0.0136872	0.26341	-3.12001	-0.0189973	7.68136	0.377739	0.709325	0.893266	-6.05205	0.0627024	7.68136	-1.29129	0.210303	0.99944	-5.0262
4860646	GUCY1A3	NM_021896	Gucy1a1	60596	0.0897348	7.49296	-2.67806	0.0138968	0.264338	-3.13365	0.0051137	7.49296	-0.133118	0.895337	0.966384	-6.11411	-0.019987	7.49296	0.538876	0.595504	0.999494	-5.64932
7400259	GTF2H4	NM_010364	Gtf2h4	14885	-0.127759	8.12266	2.67719	0.0139238	0.264473	-3.1354	-0.0904603	8.12266	1.65344	0.112758	0.433939	-4.84349	-0.0106173	8.12266	0.200993	0.842592	0.999494	-5.76705
2850010	CD86	NM_019388	Cd86	12524	-0.137626	7.66466	2.67379	0.0140295	0.26513	-3.14218	0.0131334	7.66466	-0.22256	0.825977	0.943139	-6.09828	0.00580703	7.66466	-0.101921	0.919763	0.999494	-5.78129
7050300	EIF4A2	NM_013506	Eif4a2	13682	-0.246298	11.4711	2.67287	0.0140583	0.26513	-3.14402	0.0169771	11.4711	-0.160702	0.873827	0.959984	-6.11008	-0.161242	11.4711	1.5808	0.128512	0.946372	-4.66931
5890634	PPAT	XM_001002886	NA	NA	0.155781	7.80616	-2.67447	0.0140083	0.26513	-3.14082	-0.143876	7.80616	2.15455	0.0426678	0.288142	-4.03736	-0.0612877	7.80616	0.95056	0.352383	0.999494	-5.36667
2230400	2310076L09RIK	NM_025874	Plin5	66968	-0.307488	9.69478	2.67312	0.0140504	0.26513	-3.14352	0.33978	9.69478	-2.5765	0.0173955	0.193272	-3.25797	-0.220394	9.69478	1.7309	0.0977855	0.916966	-4.46239
4780523	PRDX2	NM_011563	Prdx2	21672	0.181524	11.5838	-2.67393	0.0140251	0.26513	-3.14189	-0.0270454	11.5838	0.347499	0.731593	0.898841	-6.06291	0.000977758	11.5838	-0.0130116	0.989738	0.999494	-5.78614
150601	SLC9A2	XM_129721	NA	NA	0.0834769	7.64289	-2.67176	0.0140929	0.265406	-3.14622	-0.00935628	7.64288	0.261203	0.79642	0.933072	-6.08898	-0.0150621	7.64288	0.435512	0.667528	0.999494	-5.69657
1400722	GTF2H3	NM_181410	Gtf2h3	209357	0.212758	8.62626	-2.6686	0.0141924	0.266148	-3.15254	-0.105207	8.62626	1.15103	0.262349	0.614137	-5.48282	-0.0337213	8.62626	0.382106	0.70613	0.999494	-5.71713
3710544	MGST3	NM_025569	Mgst3	66447	-0.243687	10.6118	2.6693	0.0141702	0.266148	-3.15113	0.0897717	10.6118	-0.857723	0.400498	0.727707	-5.76255	0.0854058	10.6118	-0.84515	0.407326	0.999494	-5.45301
110706	PPIC	NM_008908	Ppic	19038	0.119562	7.72096	-2.66863	0.0141914	0.266148	-3.15247	0.0435057	7.72096	-0.846999	0.406318	0.732973	-5.77135	-0.0711399	7.72096	1.43446	0.165814	0.975433	-4.85697
4070201	VLDLR	NM_013703	Vldlr	22359	-0.348521	10.581	2.66742	0.0142296	0.266469	-3.15488	0.153839	10.581	-1.027	0.315827	0.664341	-5.61013	-0.255858	10.581	1.76907	0.0910561	0.910664	-4.40758
3450717	LOC383077	XM_356845	NA	NA	-0.149664	7.84716	2.66131	0.0144241	0.269731	-3.16706	-0.209461	7.84716	3.24882	0.00375691	0.09847	-1.88636	-0.00571074	7.84716	0.0917388	0.927754	0.999494	-5.78222
3310564	SCARB2	NM_007644	Scarb2	12492	-0.164783	8.65885	2.65948	0.0144829	0.270448	-3.1707	0.180147	8.65885	-2.53603	0.019008	0.20094	-3.336	-0.0806642	8.65885	1.1761	0.252401	0.999494	-5.15142
1170132	EG432721	XM_484210	NA	NA	-0.300587	9.60751	2.65715	0.0145581	0.271044	-3.17534	0.0598805	9.60751	-0.461714	0.64892	0.867382	-6.0172	0.0359515	9.60751	-0.287107	0.776777	0.999494	-5.74715
6280414	TBC1D5	NM_028162	Tbc1d5	72238	-0.127946	8.11442	2.6576	0.0145434	0.271044	-3.17444	-0.0497864	8.11442	0.902018	0.377034	0.709895	-5.7251	0.0478537	8.11442	-0.897965	0.379142	0.999494	-5.41092
1010017	WASL	NM_028459	Wasl	73178	0.179073	8.84582	-2.65659	0.014576	0.271044	-3.17645	-0.11893	8.84581	1.53896	0.13839	0.472948	-5.00549	0.0472183	8.84581	-0.632829	0.533513	0.999494	-5.59794
1010435	GSTO1	NM_010362	Gsto1	14873	0.225246	9.86654	-2.65557	0.014609	0.271278	-3.17847	-0.0545043	9.86654	0.560499	0.580929	0.836913	-5.96749	0.0851466	9.86654	-0.906881	0.374514	0.999494	-5.40358
7160373	RPL41	NM_018860	Rpl41	67945	0.171364	13.473	-2.65433	0.0146494	0.271648	-3.18095	-0.0718767	13.473	0.971101	0.342288	0.685246	-5.66323	0.0866118	13.473	-1.21197	0.238663	0.999494	-5.1135
1780450	ADCY4	NM_080435	Adcy4	104110	-0.173153	8.75814	2.65088	0.014762	0.272117	-3.18781	0.0654838	8.75814	-0.874452	0.391528	0.721498	-5.74861	0.055524	8.75814	-0.76793	0.450874	0.999494	-5.51027
6280392	HMGCS2	NM_008256	Hmgcs2	15360	-0.329058	8.17547	2.65041	0.0147771	0.272117	-3.18873	0.571873	8.17547	-4.01775	0.000598523	0.0481612	-0.211927	-0.15313	8.17547	1.11425	0.277463	0.999494	-5.21448
3710356	D830007F02RIK	NM_175441	Mylk3	213435	-0.214569	8.234	2.65256	0.0147069	0.272117	-3.18446	-0.207588	8.234	2.23843	0.0358794	0.264812	-3.88886	0.170822	8.234	-1.90776	0.0698566	0.85116	-4.2013
580445	LOC100046963	XM_001477151	NA	NA	-0.218469	8.30177	2.65071	0.0147675	0.272117	-3.18815	-0.455126	8.30177	4.81667	8.69352e-05	0.0202498	1.55538	-0.0218948	8.30177	0.239991	0.812609	0.999494	-5.75891
3180397	PTEN	NM_008960	Pten	19211	-0.126888	7.65388	2.65158	0.014739	0.272117	-3.18641	-0.085959	7.65388	1.56682	0.131745	0.460794	-4.9669	0.00918355	7.65388	-0.173372	0.86398	0.999494	-5.77196
7160167	EMP1	NM_010128	Emp1	13730	0.194173	9.22915	-2.64905	0.014822	0.272565	-3.19145	0.0312762	9.22915	-0.372184	0.713396	0.89391	-6.05411	0.191492	9.22915	-2.36011	0.0277737	0.669328	-3.4603
520072	H2-EB1	NM_010382	H2-Eb1	14969	-0.27115	8.39523	2.64332	0.0150113	0.275034	-3.20281	-0.139801	8.39523	1.18876	0.247488	0.599835	-5.44156	-0.114397	8.39523	1.00748	0.3249	0.999494	-5.31621
3400372	MTUS1	NM_001005864	Mtus1	102103	-0.197611	8.90578	2.64248	0.0150392	0.275034	-3.20447	-0.190934	8.90578	2.22704	0.0367396	0.266859	-3.90923	0.0193326	8.90578	-0.233547	0.817544	0.999494	-5.76035
6510270	SEMA6D	NM_172537	Sema6d	214968	0.112088	7.52322	-2.64299	0.0150222	0.275034	-3.20346	-0.0684005	7.52322	1.40682	0.17376	0.51547	-5.18094	0.0247545	7.52322	-0.527317	0.603368	0.999494	-5.65509
1240739	UBA2	NM_016682	Uba2	50995	0.134702	8.08082	-2.64318	0.0150159	0.275034	-3.20309	0.132015	8.08082	-2.25953	0.0343342	0.259156	-3.85096	0.0402303	8.08082	-0.713162	0.483409	0.999494	-5.54775
3390053	BNIP3L	NM_009761	Bnip3l	12177	0.222276	8.98255	-2.63964	0.0151341	0.276011	-3.21011	0.147454	8.98255	-1.5274	0.141229	0.47742	-5.02135	0.104389	8.98255	-1.11992	0.275092	0.999494	-5.20882
7040681	XPO6	NM_028816	Xpo6	74204	0.142616	7.94636	-2.63972	0.0151315	0.276011	-3.20996	0.121202	7.94636	-1.95679	0.063472	0.339682	-4.37299	0.0258378	7.94636	-0.432044	0.670008	0.999494	-5.69799
4760379	C230043G09RIK	AK048752	Pogk	71592	-0.160619	7.99756	2.63664	0.0152351	0.276712	-3.21606	-0.0116235	7.99756	0.166431	0.869372	0.958723	-6.10914	0.00168651	7.99756	-0.0250107	0.980277	0.999494	-5.78592
3520064	KTELC1	NM_172380	Poglut1	224143	0.137509	8.07123	-2.63741	0.0152091	0.276712	-3.21454	-0.0190467	8.07123	0.318647	0.753067	0.909325	-6.07244	-0.0615688	8.07123	1.06682	0.297877	0.999494	-5.2608
4280156	THUMPD1	NM_145585	Thumpd1	233802	-0.108552	8.09197	2.63686	0.0152278	0.276712	-3.21563	-0.156998	8.09197	3.32649	0.00312947	0.0922076	-1.72078	0.0544233	8.09197	-1.1943	0.245358	0.999494	-5.1323
4810132	LRBA	NM_030695	Lrba	80877	0.133979	8.26795	-2.63525	0.015282	0.276807	-3.21882	-0.0819801	8.26795	1.40649	0.173856	0.515586	-5.18135	0.0156768	8.26795	-0.278565	0.783238	0.999494	-5.74944
4890086	RHOBTB1	NM_001081347	Rhobtb1	69288	-0.297826	7.96082	2.63529	0.0152808	0.276807	-3.21874	-0.314032	7.96082	2.42371	0.024244	0.224938	-3.54912	0.00156371	7.96082	-0.0124998	0.990142	0.999494	-5.78615
6380338	ATG16L1	NM_029846	Atg16l1	77040	0.169797	8.90684	-2.63299	0.0153587	0.277817	-3.2233	-0.0335542	8.90683	0.453847	0.654483	0.869544	-6.02076	0.0688097	8.90683	-0.963943	0.345783	0.999494	-5.35505
7550066	ABRA	NM_175456	Abra	223513	-0.365979	8.88245	2.63165	0.0154044	0.277886	-3.22596	-0.254731	8.88245	1.5977	0.124691	0.451217	-4.92349	-0.035348	8.88245	0.229624	0.820552	0.999494	-5.76121
2190521	NAPG	NM_028017	Napg	108123	0.165806	8.72975	-2.63191	0.0153954	0.277886	-3.22543	-0.0461301	8.72975	0.638701	0.529757	0.810321	-5.92154	0.0877788	8.72975	-1.25876	0.221603	0.999494	-5.06257
1990487	BACH1	NM_007520	Bach1	12013	-0.182132	7.835	2.62979	0.0154676	0.278041	-3.22962	-0.179933	7.835	2.26616	0.0338615	0.25734	-3.839	-0.0158315	7.835	0.206509	0.838334	0.999494	-5.76599
2490019	GSTT2	NM_010361	Gstt2	14872	0.103609	7.71574	-2.63047	0.0154444	0.278041	-3.22828	0.0228535	7.71574	-0.506097	0.617934	0.853017	-5.99603	-0.0295268	7.71574	0.67723	0.505477	0.999494	-5.5709
4150296	UFSP2	NM_138668	Ufsp2	192169	0.113135	7.85838	-2.62956	0.0154758	0.278041	-3.2301	-0.0279007	7.85838	0.565644	0.577487	0.835464	-5.96465	0.0811477	7.85838	-1.70389	0.102801	0.923466	-4.50065
4150753	RXRB	NM_011306	Rxrb	20182	-0.164676	9.50651	2.62857	0.0155094	0.278268	-3.23204	-0.0371561	9.50651	0.517325	0.610206	0.849323	-5.99037	-0.0745196	9.50651	1.07459	0.29446	0.999494	-5.25333
4230377	INTS7	NM_178632	Ints7	77065	0.0928703	7.69517	-2.62465	0.0156445	0.279277	-3.2398	-0.0225083	7.69517	0.554857	0.584715	0.838829	-5.97058	0.0374032	7.69517	-0.95496	0.350204	0.999494	-5.36287
5860154	LST1	XM_359281	NA	NA	-0.139416	7.53603	2.6253	0.0156221	0.279277	-3.23852	0.0410086	7.53603	-0.673574	0.507753	0.797493	-5.89919	0.0447799	7.53603	-0.761785	0.454457	0.999494	-5.51461
3830553	ST8SIA4	NM_009183	St8sia4	20452	0.110369	7.61501	-2.6245	0.0156498	0.279277	-3.2401	-0.0588282	7.61501	1.22019	0.235599	0.589307	-5.40632	-0.0459166	7.61501	0.986392	0.334903	0.999494	-5.33522
7150685	TCAP	NM_011540	Tcap	21393	0.349768	13.2169	-2.62554	0.0156138	0.279277	-3.23804	-0.0899919	13.2169	0.58923	0.561842	0.827555	-5.95128	0.23011	13.2169	-1.56047	0.133235	0.950062	-4.69623
6900040	ALG5	NM_025442	Alg5	66248	-0.190345	8.78872	2.62349	0.0156848	0.279398	-3.2421	0.136649	8.78872	-1.64281	0.114955	0.438824	-4.8589	0.261319	8.78872	-3.2538	0.00371319	0.379406	-1.78143
6220692	PTPRS	NM_011218	Ptprs	19280	0.129804	8.21226	-2.62248	0.0157197	0.279398	-3.24409	0.0787738	8.21227	-1.3882	0.179283	0.521886	-5.20463	-0.0292184	8.21227	0.53329	0.599298	0.999494	-5.65212
770327	RAF1	NM_029780	Raf1	110157	-0.158091	8.48924	2.62306	0.0156997	0.279398	-3.24295	-0.0363612	8.48924	0.526236	0.604106	0.84758	-5.98579	0.0123386	8.48924	-0.184947	0.855003	0.999494	-5.76999
6420296	POLR3B	NM_027423	Polr3b	70428	0.109956	7.99038	-2.62123	0.0157632	0.279796	-3.24656	0.0860759	7.99038	-1.78983	0.0875647	0.391442	-4.63904	-0.0565674	7.99038	1.21825	0.236318	0.999494	-5.10676
4640259	1700088E04RIK	NM_138581	1700088E04Rik	27660	0.0931526	7.66537	-2.61962	0.0158196	0.280048	-3.24975	0.0704518	7.66537	-1.72813	0.0982892	0.410819	-4.73301	0.00466629	7.66537	-0.118549	0.906733	0.999494	-5.77955
1470343	HNRPDL	NM_016690	Hnrnpdl	50926	0.0932878	7.81749	-2.6201	0.0158028	0.280048	-3.2488	-0.0123565	7.81749	0.302713	0.765016	0.915055	-6.07736	0.0411752	7.81749	-1.04475	0.307736	0.999494	-5.28174
7040445	1110012L19RIK	NM_026787	1110012L19Rik	68618	0.113718	7.63528	-2.61231	0.0160768	0.282343	-3.26417	-0.0566655	7.63528	1.13542	0.268687	0.620951	-5.49955	0.0351468	7.63528	-0.729398	0.473624	0.999494	-5.53691
2690373	GALNTL1	NM_001081421	Galnt16	108760	0.0899768	7.61004	-2.61282	0.0160586	0.282343	-3.26316	0.0308304	7.61004	-0.78091	0.443362	0.754682	-5.82332	0.00634301	7.61004	-0.166401	0.869395	0.999494	-5.77308
3180025	MS4A6D	NM_026835	Ms4a6d	68774	-0.202911	7.80199	2.61302	0.0160517	0.282343	-3.26278	0.00597548	7.80199	-0.0671199	0.947106	0.986652	-6.1207	0.18443	7.80199	-2.1456	0.0434564	0.776543	-3.82367
2630278	LEPRE1	NM_001042411	P3h1	56401	-0.113178	7.5993	2.61452	0.0159986	0.282343	-3.25982	0.104441	7.59931	-2.10449	0.0472538	0.299612	-4.1243	0.00136169	7.59931	-0.0284179	0.977591	0.999494	-5.78584
1710202	PSMG2	NM_134138	Psmg2	107047	-0.148084	7.94565	2.61327	0.0160429	0.282343	-3.26229	0.112484	7.94565	-1.73145	0.0976861	0.410436	-4.72803	-0.0765368	7.94565	1.22019	0.235595	0.999494	-5.10467
6020524	OPRS1	NM_011014	Sigmar1	18391	0.0784909	7.55878	-2.61245	0.0160718	0.282343	-3.2639	0.096213	7.55878	-2.79322	0.0107362	0.158881	-2.83021	0.0367009	7.55878	-1.10354	0.281982	0.999494	-5.22509
6520240	1110059G02RIK		NA	NA	0.0837246	7.56815	-2.60965	0.0161713	0.283629	-3.26942	-0.0816634	7.56815	2.22024	0.0372619	0.268361	-3.92135	0.00301635	7.56815	-0.0849362	0.933097	0.999494	-5.78279
3610239	2810003C17RIK	NM_145144	Aif1l	108897	0.0874601	7.52522	-2.60582	0.0163085	0.285656	-3.27696	0.00389652	7.52522	-0.101264	0.920279	0.975766	-6.11783	-0.0159058	7.52522	0.428127	0.672813	0.999494	-5.69957
5960259	RPL10A	NM_011287	Rpl10a	19896	0.181486	11.8344	-2.60468	0.0163498	0.286004	-3.27923	-0.00146617	11.8344	0.0183544	0.985525	0.996407	-6.12277	-0.0485156	11.8344	0.629034	0.535948	0.999494	-5.60017
6620195	TMEM135	NM_028343	Tmem135	72759	0.100471	7.52088	-2.6037	0.0163852	0.286245	-3.28116	-0.0079855	7.52088	0.180507	0.858444	0.954409	-6.10671	-0.0235926	7.52088	0.552342	0.586406	0.999494	-5.64244
2630653	LOC383981	XM_357361	NA	NA	-0.242403	10.2631	2.60203	0.0164454	0.28692	-3.28444	0.0596959	10.2631	-0.558936	0.581976	0.83767	-5.96835	0.17762	10.2631	-1.72246	0.09933	0.916966	-4.4744
5130170	EIF3S5	NM_025344	Eif3f	66085	-0.204032	11.6561	2.60122	0.0164747	0.287053	-3.28602	0.0223762	11.6561	-0.248832	0.80585	0.93574	-6.09212	0.181501	11.6561	-2.09045	0.0486172	0.806682	-3.91375
2680040	BSDC1	NM_133889	Bsdc1	100383	-0.193077	8.56923	2.60018	0.0165125	0.287334	-3.28807	-0.197784	8.56923	2.3233	0.0300275	0.243391	-3.73515	0.0854171	8.56923	-1.0392	0.310248	0.999494	-5.28694
520168	PHKA1	NM_173021	Phka1	18679	0.169636	7.66004	-2.59797	0.0165931	0.287982	-3.29242	0.018409	7.66004	-0.245918	0.808076	0.936883	-6.09283	0.0381846	7.66004	-0.528308	0.602692	0.999494	-5.6546
5260703	RPAP3	NM_028003	Rpap3	71919	-0.0822278	7.52354	2.59826	0.0165825	0.287982	-3.29185	-0.0141833	7.52354	0.390918	0.699702	0.889729	-6.04703	-0.073697	7.52354	2.10376	0.0473233	0.797576	-3.89214
6330025	D17WSU92E	NM_001033279	Ilrun	224647	-0.0908843	7.61157	2.59544	0.0166861	0.289218	-3.29742	0.0127099	7.61157	-0.316598	0.754599	0.909544	-6.07309	-0.00545051	7.61157	0.140618	0.88948	0.999494	-5.77683
6040433	COPE	NM_021538	Cope	59042	-0.129437	8.38372	2.59106	0.0168475	0.290508	-3.30601	0.0774673	8.38372	-1.35264	0.190215	0.534392	-5.24914	0.07797	8.38372	-1.41003	0.172821	0.978541	-4.88688
650711	DGAT2	NM_026384	Dgat2	67800	0.305303	11.2521	-2.59044	0.0168704	0.290508	-3.30723	-0.323948	11.2521	2.39752	0.0256441	0.229587	-3.59808	-0.125542	11.2521	0.962309	0.346585	0.999494	-5.35648
6280408	2410018G20RIK	NM_029354	Mzt2	72083	0.139731	8.24451	-2.59008	0.0168839	0.290508	-3.30794	-0.0280423	8.24451	0.453395	0.654803	0.869556	-6.02096	0.0234526	8.24451	-0.392728	0.698384	0.999494	-5.71326
430471	LOC100045312	XM_001473900	NA	NA	-0.167043	8.93742	2.58987	0.0168918	0.290508	-3.30836	0.14698	8.93742	-1.98769	0.0597187	0.329128	-4.32195	-0.0564383	8.93742	0.790504	0.437859	0.999494	-5.49406
6770066	A130075K23RIK	AK038067	Phc3	241915	-0.176025	7.78417	2.59199	0.0168132	0.290508	-3.30419	-0.0116985	7.78417	0.150256	0.881962	0.96274	-6.11169	-0.0306425	7.78417	0.407629	0.687573	0.999494	-5.70764
1510025	TLE2	NM_019725	Tle2	21886	0.0938848	7.54405	-2.59073	0.0168597	0.290508	-3.30666	-0.000891064	7.54405	0.0214476	0.983086	0.996294	-6.12271	-0.061226	7.54405	1.52632	0.141496	0.954701	-4.74085
4560600	HS2ST1	NM_011828	Hs2st1	23908	0.0916691	7.56684	-2.58852	0.0169418	0.290992	-3.311	0.00570837	7.56684	-0.1406	0.889494	0.964496	-6.11309	0.0366271	7.56684	-0.934359	0.360486	0.999494	-5.38055
2470551	LOC386270	XM_359149	NA	NA	-0.137938	7.70093	2.58723	0.0169903	0.291447	-3.31355	0.0513592	7.70093	-0.840255	0.410005	0.735495	-5.77684	-0.0578215	7.70093	0.979763	0.338091	0.999494	-5.34112
2070707	1110012F10RIK	AK003630	Atf7	223922	0.103708	7.76397	-2.58593	0.0170389	0.291904	-3.3161	-0.03836	7.76397	0.834307	0.413274	0.737903	-5.78164	-0.0034589	7.76397	0.0779156	0.938615	0.999494	-5.78334
7200242	HAK-PENDING	XM_128981	NA	NA	-0.246922	10.3703	2.58449	0.0170929	0.292451	-3.31892	0.0716494	10.3703	-0.654139	0.519952	0.805062	-5.91179	0.11653	10.3703	-1.10189	0.282684	0.999494	-5.22672
670626	GMPR	NM_025508	Gmpr	66355	0.323445	10.0079	-2.58342	0.017133	0.29276	-3.32101	-0.197485	10.0079	1.37585	0.18302	0.527072	-5.22019	0.123478	10.0079	-0.890978	0.382795	0.999494	-5.41662
3870300	GMCL1	NM_011818	Gmcl1	23885	0.167648	7.77553	-2.58219	0.0171796	0.292803	-3.32344	-0.047	7.77553	0.631438	0.534405	0.813028	-5.92605	0.00340186	7.77553	-0.0473357	0.962682	0.999494	-5.78515
3190242	SLC25A16	NM_175194	Slc25a16	73132	0.148292	8.07533	-2.5824	0.0171715	0.292803	-3.32302	-0.148539	8.07533	2.25625	0.0345701	0.259755	-3.85686	0.0594434	8.07533	-0.935171	0.360077	0.999494	-5.37986
3610192	CALU	NM_007594	Calu	12321	-0.179917	9.46049	2.58126	0.0172146	0.292964	-3.32525	0.0744993	9.46049	-0.932297	0.361526	0.697688	-5.6985	0.010489	9.46049	-0.135949	0.893125	0.999494	-5.77745
4060504	RPL36A	NM_019865	Rpl36a	19982	-0.314523	10.324	2.58077	0.0172332	0.292964	-3.32622	0.241589	10.324	-1.72908	0.0981163	0.410819	-4.73159	-0.181429	10.324	1.34488	0.192667	0.990188	-4.96457
5820369	MEF2C	NM_025282	Mef2c	17260	-0.235339	8.63959	2.5786	0.0173155	0.293306	-3.33047	-0.0482481	8.63959	0.461119	0.64934	0.867501	-6.01747	-0.108455	8.63959	1.07355	0.294916	0.999494	-5.25433
6280521	LOC675594	XM_001477076	NA	NA	-0.116538	7.51744	2.57849	0.0173196	0.293306	-3.33068	0.00714878	7.51744	-0.137966	0.89155	0.964958	-6.11346	0.0861788	7.51744	-1.72259	0.0993066	0.916966	-4.47422
5870398	PSMB10	NM_013640	Psmb10	19171	-0.276894	9.30691	2.57867	0.0173127	0.293306	-3.33033	-0.201571	9.30691	1.63739	0.116091	0.439844	-4.86674	0.122333	9.30691	-1.02921	0.314809	0.999494	-5.29624
7400343	COG2	NM_029746	Cog2	76332	-0.12742	7.66129	2.57645	0.0173977	0.293506	-3.33469	-0.0654123	7.66129	1.15368	0.261283	0.613124	-5.47996	-0.026721	7.66129	0.488113	0.630407	0.999494	-5.67375
5720612	RETSAT	NM_026159	Retsat	67442	-0.337382	10.296	2.57751	0.0173569	0.293506	-3.3326	0.0400929	10.296	-0.267171	0.791881	0.930448	-6.08742	-0.086946	10.296	0.600082	0.554719	0.999494	-5.61675
3170053	RGS5	NM_009063	Rgs5	19737	-0.237811	8.66947	2.57698	0.0173772	0.293506	-3.33365	-0.37196	8.66947	3.51575	0.00199822	0.0768994	-1.31309	0.0332613	8.66947	-0.325612	0.747863	0.999494	-5.736
940674	PSME1	NM_011189	Psme1	19186	-0.267096	10.1333	2.57513	0.0174481	0.293899	-3.33728	-0.00824908	10.1333	0.0693713	0.945335	0.985878	-6.12054	-0.0366134	10.1333	0.318899	0.752878	0.999494	-5.73805
2340066	VARS2	NM_175137	Vars2	68915	0.146153	8.16674	-2.57468	0.0174653	0.293899	-3.33815	0.22416	8.16674	-3.44442	0.00236748	0.0828027	-1.46737	0.0574142	8.16674	-0.913728	0.370985	0.999494	-5.3979
6180356	CYB561D1	XM_485295	NA	NA	0.0946573	7.60156	-2.574	0.0174914	0.293967	-3.33949	0.0488172	7.60156	-1.1579	0.259597	0.611979	-5.4754	-0.0542163	7.60156	1.33188	0.196835	0.992429	-4.97971
5960471	AMZ2	NM_025275	Amz2	13929	-0.164352	9.30504	2.57084	0.017613	0.295635	-3.34567	-0.241558	9.30504	3.29583	0.00336389	0.0945267	-1.78627	0.0334368	9.30504	-0.472506	0.641323	0.999494	-5.68079
610121	GPATCH2	NM_026367	Gpatch2	67769	0.13168	7.80251	-2.56855	0.0177016	0.296748	-3.35014	-0.014301	7.80251	0.243321	0.810061	0.937598	-6.09347	0.0318071	7.80251	-0.560501	0.580928	0.999494	-5.6382
5570379	ACAD10	NM_028037	Acad10	71985	0.0934154	7.55365	-2.56236	0.0179438	0.29786	-3.36226	0.0171684	7.55365	-0.410766	0.685305	0.883233	-6.03916	-0.00312978	7.55365	0.0775564	0.938898	0.999494	-5.78336
1770477	6720456B07RIK	NM_133937	Brk1	101314	0.203491	9.73085	-2.56225	0.0179479	0.29786	-3.36246	-0.160798	9.73085	1.76603	0.0915758	0.398118	-4.67558	-0.0820349	9.73085	0.933162	0.36109	0.999494	-5.38157
2600601	D630004N19RIK	NM_207274	D630004N19Rik	402747	0.0927655	7.59217	-2.5617	0.0179698	0.29786	-3.36355	-0.0653702	7.59217	1.57458	0.129943	0.45804	-4.95606	-0.109539	7.59217	2.73269	0.012301	0.539672	-2.78721
2760301	LRRC2	NM_028838	Lrrc2	74249	-0.288501	9.46536	2.56317	0.017912	0.29786	-3.36068	-0.16333	9.46536	1.26572	0.219147	0.568504	-5.35384	-0.157415	9.46536	1.26345	0.219945	0.999494	-5.05737
3170220	LOC639931	XM_916567	NA	NA	0.214811	9.37717	-2.56294	0.017921	0.29786	-3.36112	-0.0334918	9.37717	0.348548	0.730816	0.89863	-6.06255	-0.164473	9.37717	1.77279	0.0904203	0.910664	-4.40218
1240259	COMT	XM_147265	NA	NA	-0.302867	8.92811	2.56469	0.0178523	0.29786	-3.3577	0.0221	8.92811	-0.163237	0.871855	0.959676	-6.10967	-0.085595	8.92811	0.654808	0.51953	0.999494	-5.58477
4590341	AI115600	XM_001476259	NA	NA	0.123458	7.76277	-2.56297	0.0179197	0.29786	-3.36106	0.0597918	7.76277	-1.0827	0.290924	0.639397	-5.55455	-0.00244926	7.76277	0.0459348	0.963786	0.999494	-5.78522
5690369	PUM1	AK052145	Pum1	80912	-0.141895	7.77207	2.56279	0.0179268	0.29786	-3.36141	0.00958447	7.77207	-0.150994	0.881387	0.962588	-6.11158	-0.0338471	7.77207	0.55227	0.586455	0.999494	-5.64248
7380546	SFT2D2	NM_145512	Sft2d2	108735	0.0923943	8.16643	-2.56581	0.0178086	0.29786	-3.35552	0.0475135	8.16643	-1.1509	0.262401	0.614137	-5.48296	0.000563644	8.16643	-0.0141405	0.988848	0.999494	-5.78612
5130703	FOXN3	NM_183186	Foxn3	71375	-0.191227	8.63477	2.55929	0.0180649	0.298317	-3.36825	-0.109627	8.63477	1.27977	0.214253	0.562386	-5.33732	0.161381	8.63477	-1.95121	0.0641721	0.848739	-4.13448
730138	RASSF4	NM_178045	Rassf4	213391	-0.111527	7.84034	2.55975	0.0180468	0.298317	-3.36736	0.0556716	7.84034	-1.11454	0.277342	0.626469	-5.52162	0.0121042	7.84034	-0.250978	0.804212	0.999494	-5.75635
5270731	TRP53BP1	NM_013735	Trp53bp1	27223	0.090346	7.47665	-2.56035	0.0180228	0.298317	-3.36617	0.0258997	7.47665	-0.64022	0.528788	0.809865	-5.92059	0.0653266	7.47665	-1.67249	0.108906	0.926297	-4.54458
1240392	EXDL2	NM_133798	Exd2	97827	-0.110913	8.04352	2.55819	0.0181084	0.298665	-3.3704	0.170436	8.04352	-3.42888	0.00245639	0.0842732	-1.50089	0.0160593	8.04352	-0.334624	0.741149	0.999494	-5.73319
6840440	COMMD3	NM_147778	Commd3	12238	0.176297	8.97288	-2.55011	0.0184316	0.29953	-3.38616	-0.00587624	8.97288	0.0741409	0.941583	0.984108	-6.1202	-0.00787156	8.97288	0.102863	0.919024	0.999494	-5.7812
460056	ORAOV1	NM_028184	LTO1	72284	0.18228	8.15113	-2.55093	0.0183986	0.29953	-3.38456	-0.18804	8.15113	2.29538	0.0318486	0.250357	-3.7861	-0.0997702	8.15113	1.26137	0.220678	0.999494	-5.05968
4150463	MRPL33	NM_025796	Mrpl33	66845	0.154267	11.0298	-2.55127	0.0183848	0.29953	-3.38389	-0.0915119	11.0298	1.32009	0.200675	0.549352	-5.28903	0.0363155	11.0298	-0.542572	0.593	0.999494	-5.64745
2570451	MRPS23	NM_024174	Mrps23	64656	0.191241	9.60645	-2.55562	0.0182109	0.29953	-3.37542	-0.0819614	9.60645	0.95536	0.350006	0.689637	-5.6777	0.0368194	9.60645	-0.444501	0.661119	0.999494	-5.69285
510521	5430406J06RIK		NA	NA	-0.23091	8.24643	2.55448	0.0182564	0.29953	-3.37765	-0.241329	8.24643	2.32869	0.0296877	0.242264	-3.72529	-0.00778603	8.24643	0.0778139	0.938695	0.999494	-5.78334
2900681	MYEOV2	XM_888711	NA	NA	0.215832	10.8407	-2.55445	0.0182576	0.29953	-3.37771	-0.171578	10.8407	1.77127	0.09068	0.39673	-4.66757	-0.06072	10.8407	0.649224	0.523063	0.999494	-5.58816
5960431	TEX10	XM_485378	NA	NA	-0.0939108	7.63116	2.55127	0.0183849	0.29953	-3.3839	0.00658779	7.63116	-0.156108	0.877404	0.961076	-6.1108	-0.0519719	7.63116	1.27553	0.21572	0.999494	-5.04391
6620187	NDRG1	NM_008681	Ndrg1	17988	-0.15315	7.96511	2.55388	0.0182803	0.29953	-3.37881	0.33801	7.96511	-4.9165	6.84064e-05	0.0186973	1.77465	0.00758299	7.96511	-0.114237	0.910109	0.999494	-5.78002
430181	RHOU	NM_133955	Rhou	69581	-0.114002	7.54564	2.55153	0.0183744	0.29953	-3.38339	0.079492	7.54565	-1.55187	0.135278	0.467121	-4.98768	0.0193443	7.54565	-0.391133	0.699545	0.999494	-5.71385
2190403	SGCB	NM_011890	Sgcb	24051	-0.174224	8.63047	2.55221	0.0183472	0.29953	-3.38207	0.0491001	8.63047	-0.627383	0.537009	0.81433	-5.92855	-0.132045	8.63047	1.74747	0.0948125	0.915907	-4.4387
2970327	A230057M07RIK	AK038731	Zbtb20	56490	-0.243538	9.96542	2.55028	0.0184247	0.29953	-3.38582	0.0653449	9.96542	-0.596865	0.556826	0.825332	-5.94684	-0.23271	9.96542	2.2015	0.0387368	0.742149	-3.73093
3850520	ZFP592	NM_178707	Zfp592	233410	-0.102508	7.82745	2.55145	0.0183779	0.29953	-3.38356	-0.0263779	7.82745	0.572677	0.572799	0.833332	-5.96072	0.0513699	7.82745	-1.15509	0.260718	0.999494	-5.17317
160471	ADAP1	NM_172723	Adap1	231821	-0.0979712	7.69146	2.54742	0.0185405	0.300932	-3.39141	0.0610294	7.69146	-1.38415	0.1805	0.523644	-5.20974	-0.0277869	7.69146	0.652715	0.520853	0.999494	-5.58605
5390110	C1QTNF9	NM_183175	C1qtnf9	239126	-0.166125	8.76643	2.54532	0.0186258	0.301947	-3.39549	0.105759	8.76643	-1.41341	0.171839	0.512805	-5.17249	-0.212414	8.76643	2.94017	0.00768755	0.471323	-2.39403
870437	BRI3	NM_018772	Bri3	55950	-0.16632	11.8603	2.54249	0.0187415	0.302346	-3.40101	0.148155	11.8603	-1.97549	0.0611769	0.332888	-4.34218	-0.137024	11.8603	1.89231	0.0719815	0.853716	-4.22481
2360064	PUM2	NM_030723	Pum2	80913	-0.122889	8.12598	2.54283	0.0187275	0.302346	-3.40034	-0.0606436	8.12598	1.09455	0.285816	0.634686	-5.5424	0.129279	8.12598	-2.41666	0.0246139	0.66015	-3.36134
6980379	TOR1A	NM_144884	Tor1a	30931	0.076944	7.5446	-2.54273	0.0187315	0.302346	-3.40053	-0.0375655	7.5446	1.08282	0.290871	0.639387	-5.55443	0.0301605	7.5446	-0.900423	0.377862	0.999494	-5.4089
3130433	TTC27	NM_152817	Ttc27	74196	-0.159711	8.22674	2.54278	0.0187297	0.302346	-3.40045	-0.106047	8.22674	1.47269	0.155311	0.495687	-5.09506	-0.0537004	8.22674	0.772383	0.448288	0.999494	-5.50711
7210687	APOE	NM_009696	Apoe	11816	-0.176643	8.36769	2.54013	0.0188384	0.302881	-3.4056	0.299501	8.36769	-3.75665	0.00112283	0.060601	-0.787367	0.0748259	8.36769	-0.97206	0.341822	0.999494	-5.34793
2100497	LOC621823	XM_886229	NA	NA	-0.124623	7.70656	2.54002	0.0188431	0.302881	-3.40582	-0.0609679	7.70656	1.08389	0.290411	0.639192	-5.55335	-0.044608	7.70656	0.821361	0.420448	0.999494	-5.4712
3190376	SIAH1B	NM_009173	Siah1b	20438	-0.0924063	7.49473	2.5408	0.0188109	0.302881	-3.4043	0.128545	7.49473	-3.08295	0.0055322	0.115489	-2.23589	0.00144026	7.49473	-0.035776	0.971791	0.999494	-5.78561
60681	CD86	NM_019388	Cd86	12524	-0.119913	7.58137	2.53505	0.0190484	0.304214	-3.41546	0.131617	7.58137	-2.42704	0.0240713	0.224278	-3.54288	-0.0197546	7.58137	0.377289	0.709655	0.999494	-5.71886
5420315	CNOT4	NM_016877	Cnot4	53621	-0.121487	7.76953	2.53523	0.019041	0.304214	-3.41512	-0.251417	7.76953	4.57641	0.000155086	0.025144	1.02538	-0.0635139	7.76954	1.1974	0.244175	0.999494	-5.12902
60066	IDH3A	NM_029573	Idh3a	67834	0.204068	10.8684	-2.53667	0.0189813	0.304214	-3.41232	-0.451939	10.8684	4.90018	7.11375e-05	0.0186973	1.73885	0.0877202	10.8684	-0.98508	0.335532	0.999494	-5.33639
2650113	SMPD1	NM_011421	Smpd1	20597	0.175036	11.1954	-2.53565	0.0190237	0.304214	-3.41431	0.0768174	11.1954	-0.970652	0.342506	0.685247	-5.66365	0.336478	11.1954	-4.40351	0.000235504	0.115807	0.54726
5310360	STAT3	NM_213659	Stat3	20848	-0.334863	9.41223	2.53469	0.0190635	0.304214	-3.41617	-0.184614	9.41222	1.21889	0.236079	0.589508	-5.40778	-0.199981	9.41222	1.3675	0.185582	0.986746	-4.93794
2030397	TMOD4	NM_016712	Tmod4	50874	-0.248208	9.36089	2.53659	0.0189848	0.304214	-3.41249	-0.172047	9.36089	1.53364	0.139691	0.474978	-5.0128	-0.0580674	9.36089	0.536103	0.597387	0.999494	-5.65071
1980148	KIFAP3	NM_010629	Kifap3	16579	0.168009	8.17434	-2.53328	0.0191222	0.304419	-3.4189	-0.019036	8.17434	0.250363	0.804682	0.93574	-6.09174	-0.0229623	8.17434	0.312787	0.757454	0.999494	-5.73987
3870270	BC004022	XM_894155	NA	NA	-0.153447	7.84378	2.53372	0.0191038	0.304419	-3.41805	-0.213917	7.84378	3.08099	0.00555735	0.115823	-2.23998	0.0378565	7.84378	-0.564709	0.578112	0.999494	-5.63598
4880717	D5ERTD40E	NM_001010825	Ficd	231630	0.139338	7.60589	-2.53159	0.019193	0.304527	-3.42219	0.00773554	7.60589	-0.12259	0.903569	0.968731	-6.11545	0.0943245	7.60589	-1.54821	0.136155	0.954031	-4.71234
1580259	ARD1	NM_019870	Naa10	56292	0.125082	8.02474	-2.53124	0.0192079	0.304527	-3.42288	0.044799	8.02473	-0.790768	0.437709	0.752052	-5.81582	-0.00191201	8.02473	0.034955	0.972438	0.999494	-5.78564
3360041	POLR2D	NM_027101	Polr2d	69241	0.122618	8.0649	-2.53114	0.0192117	0.304527	-3.42306	-0.177711	8.0649	3.19979	0.00421424	0.103616	-1.99028	0.0692835	8.0649	-1.29204	0.210048	0.99944	-5.02535
940382	TRIM56	NM_201373	Trim56	384309	-0.123026	7.83283	2.53093	0.0192207	0.304527	-3.42348	-0.103545	7.83283	1.85804	0.0768994	0.368406	-4.53238	0.0218911	7.83283	-0.406849	0.688137	0.999494	-5.70794
990639	KBTBD4	NM_025991	Kbtbd4	67136	0.0734686	7.69976	-2.52997	0.0192609	0.304527	-3.42534	0.00109444	7.69975	-0.0328736	0.974078	0.993679	-6.1224	0.0045281	7.69975	-0.140868	0.889285	0.999494	-5.7768
6860504	ZNHIT1	NM_027318	Znhit1	70103	-0.14658	8.09787	2.52984	0.0192666	0.304527	-3.4256	-0.0863322	8.09787	1.29967	0.207465	0.556354	-5.31364	0.110827	8.09787	-1.728	0.0983139	0.916966	-4.46652
6060576	TMEM60	NM_177601	Tmem60	212090	0.149812	8.71353	-2.52889	0.0193063	0.304791	-3.42743	-0.256818	8.71353	3.78139	0.00105801	0.0580464	-0.733039	-0.0222652	8.71353	0.33954	0.737495	0.999494	-5.73163
4760072	OTUD6B	NM_152812	Otud6b	72201	0.116902	7.78586	-2.52728	0.0193745	0.304844	-3.43056	-0.0670122	7.78585	1.26365	0.219875	0.569394	-5.35626	0.0710342	7.78585	-1.38733	0.179544	0.983433	-4.9143
2510484	POLE4	NM_025882	Pole4	66979	0.117055	7.83439	-2.52707	0.0193832	0.304844	-3.43096	-0.100833	7.83439	1.89878	0.0710848	0.356361	-4.46732	-0.109404	7.83439	2.13373	0.0445232	0.778301	-3.84318
3710719	RBM38	NM_019547	Rbm38	56190	-0.0950181	7.56161	2.52664	0.0194015	0.304844	-3.4318	0.0489255	7.56161	-1.13479	0.268946	0.620951	-5.50022	-0.0179955	7.56161	0.432299	0.669826	0.999494	-5.69788
4210113	ZFP608	NM_175751	Zfp608	269023	0.100062	7.74293	-2.52735	0.0193713	0.304844	-3.43042	0.0111999	7.74293	-0.246746	0.807443	0.936561	-6.09263	0.0399102	7.74293	-0.91067	0.372558	0.999494	-5.40044
6180554	ACTC1	NM_009608	Actc1	11464	0.32922	11.8067	-2.51379	0.0199526	0.305708	-3.4567	-0.394543	11.8067	2.62772	0.0155388	0.186207	-3.15836	-0.232369	11.8067	1.60288	0.123539	0.943472	-4.63976
1030411	EMR1	NM_010130	Adgre1	13733	-0.157148	7.79526	2.51471	0.0199123	0.305708	-3.45491	-0.0587261	7.79526	0.819696	0.421376	0.742122	-5.7933	-0.0261958	7.79526	0.378698	0.708623	0.999494	-5.71836
4880224	CABYR	NM_001042419	Cabyr	71132	-0.0818329	7.53429	2.51482	0.0199078	0.305708	-3.45471	0.039483	7.53429	-1.05836	0.30163	0.650331	-5.57917	-0.0087416	7.53429	0.24269	0.810544	0.999494	-5.75829
6280709	SCL0001416.1_21	AK085517	Ctns	83429	-0.091409	7.54555	2.51249	0.0200091	0.305708	-3.45922	0.0267725	7.54555	-0.64187	0.527737	0.809843	-5.91956	0.00538213	7.54555	-0.133645	0.894926	0.999494	-5.77774
2260131	DHX57	NM_198942	Dhx57	106794	0.0866641	7.5721	-2.52111	0.0196368	0.305708	-3.44252	-0.0243591	7.5721	0.618097	0.542998	0.817844	-5.93421	-0.0134746	7.5721	0.354121	0.726695	0.999494	-5.72685
5390608	GPBP1	NM_028487	Gpbp1	73274	-0.140301	8.83947	2.51404	0.0199417	0.305708	-3.45622	-0.11927	8.83947	1.86416	0.0759995	0.367066	-4.52266	0.0278262	8.83947	-0.45045	0.656892	0.999494	-5.69035
1570546	HBB-B1	AK005442	Hbb-bs	100503605	1.16789	9.85238	-2.51427	0.0199317	0.305708	-3.45577	0.399206	9.85238	-0.749633	0.461593	0.766263	-5.84652	0.425035	9.85238	-0.826638	0.417514	0.999494	-5.4672
4900053	IER5L	NM_030244	Ier5l	72500	-0.179711	8.082	2.51262	0.0200032	0.305708	-3.45895	0.320729	8.082	-3.91141	0.000773637	0.0512172	-0.446806	-0.0960039	8.082	1.21262	0.238422	0.999494	-5.11281
1090139	IFI47	NM_008330	Ifi47	15953	-0.160353	7.6206	2.52076	0.0196518	0.305708	-3.4432	-0.0737605	7.6206	1.0114	0.323064	0.672623	-5.62522	0.099766	7.6206	-1.41684	0.170846	0.976519	-4.87859
4260639	IMPDH2	NM_011830	Impdh2	23918	-0.117504	8.92479	2.51933	0.0197131	0.305708	-3.44597	0.13001	8.92479	-2.43138	0.0238478	0.224278	-3.53474	0.0265159	8.92479	-0.513595	0.612769	0.999494	-5.66178
6270750	MICAL1	NM_138315	Mical1	171580	0.0774929	7.58315	-2.52043	0.0196661	0.305708	-3.44385	0.0463008	7.58315	-1.31354	0.202834	0.551708	-5.29696	0.0222442	7.58315	-0.653599	0.520294	0.999494	-5.58551
5670743	LOC632684	XR_031426	NA	NA	-0.305772	8.34325	2.51691	0.0198172	0.305708	-3.45065	-0.16399	8.34325	1.17742	0.251887	0.603666	-5.45409	0.0782153	8.34325	-0.581627	0.566862	0.999494	-5.62692
4560292	LOC100047936	XR_033905	NA	NA	0.0948805	7.47961	-2.52084	0.0196484	0.305708	-3.44305	0.0217031	7.47961	-0.50296	0.620101	0.853878	-5.99758	-0.0162074	7.47961	0.389013	0.70109	0.999494	-5.71462
4250280	NAPRT1	NM_172607	Naprt	223646	-0.251778	8.86593	2.51559	0.0198745	0.305708	-3.45322	0.133579	8.86593	-1.16413	0.257117	0.609669	-5.46863	-0.0561227	8.86593	0.506573	0.617606	0.999494	-5.66514
6280672	NEU2	NM_015750	Neu2	23956	0.073084	7.63993	-2.52022	0.0196749	0.305708	-3.44425	0.0773498	7.63993	-2.32658	0.0298203	0.242555	-3.72915	0.0243262	7.63993	-0.757831	0.456772	0.999494	-5.51738
6270411	PCDH17	NM_001013753	Pcdh17	219228	0.12121	7.63383	-2.5212	0.019633	0.305708	-3.44235	-0.0864615	7.63383	1.56868	0.131311	0.459954	-4.96431	0.00236447	7.63383	-0.0444308	0.964971	0.999494	-5.78528
3120020	PDXDC1	NM_001039533	Pdxdc1	94184	-0.167084	8.68496	2.51571	0.0198693	0.305708	-3.45299	0.124085	8.68496	-1.62963	0.117732	0.440723	-4.87792	-0.00649741	8.68496	0.0883788	0.930393	0.999494	-5.78251
2970307	RHBDL2	NM_183163	Rhbdl2	230726	-0.288862	8.54497	2.51947	0.0197073	0.305708	-3.44571	0.183251	8.54497	-1.39414	0.177505	0.520824	-5.19709	-0.138742	8.54497	1.09322	0.286385	0.999494	-5.23523
3890259	2410016F01RIK	NM_022423	Rnf187	108660	-0.214911	10.0826	2.51949	0.0197062	0.305708	-3.44566	-0.132969	10.0826	1.35971	0.187999	0.531567	-5.24036	-0.0574479	10.0826	0.608429	0.549272	0.999494	-5.61205
3940082	THOC2	NM_001033422	Thoc2	331401	-0.115068	7.5113	2.52128	0.0196297	0.305708	-3.4422	-0.0398511	7.5113	0.761639	0.454542	0.762275	-5.83772	0.0186092	7.5113	-0.368362	0.716202	0.999494	-5.722
5550592	TRSPAP1	NM_027925	Trnau1ap	71787	-0.109278	7.84795	2.51295	0.019989	0.305708	-3.45832	0.0836265	7.84795	-1.6774	0.107932	0.424974	-4.80845	-0.0715219	7.84795	1.48583	0.151828	0.962662	-4.79273
450739	TYROBP	NM_011662	Tyrobp	22177	-0.115901	7.6256	2.5145	0.0199216	0.305708	-3.45532	0.0651309	7.6256	-1.23252	0.231052	0.583541	-5.39226	-0.0404618	7.6256	0.793032	0.436416	0.999494	-5.49222
830687	ZBTB17	NM_009541	Zbtb17	22642	-0.188212	9.14464	2.5204	0.0196672	0.305708	-3.4439	-0.0818274	9.14464	0.955795	0.349791	0.689637	-5.6773	-0.00862256	9.14464	0.104314	0.917887	0.999494	-5.78105
4480053	ZFP428	NM_146183	Zfp428	232969	-0.0877587	7.52633	2.51821	0.0197614	0.305708	-3.44815	-0.00163094	7.52633	0.0408209	0.967815	0.992147	-6.12211	-0.0390109	7.52633	1.01127	0.323122	0.999494	-5.31275
6510162	LOC100047200	XM_001477632	NA	NA	-0.158316	8.01646	2.51143	0.0200551	0.306059	-3.46126	0.0181979	8.01646	-0.251804	0.803582	0.93574	-6.09138	0.0720054	8.01646	-1.03191	0.313571	0.999494	-5.29373
7550050	LOC100045542	XM_001473941	NA	NA	0.0893791	7.59692	-2.50975	0.0201286	0.306665	-3.46451	-0.000878966	7.59692	0.0215283	0.983023	0.996294	-6.12271	-0.0219664	7.59692	0.557232	0.58312	0.999494	-5.6399
7650458	ZFP810	NM_145612	Zfp810	235050	0.0887718	7.49474	-2.50947	0.020141	0.306665	-3.46506	0.0215095	7.49474	-0.530371	0.601286	0.846224	-5.98364	0.0463449	7.49474	-1.18356	0.249498	0.999494	-5.14362
2120377	LOC100045280	XM_001473988	NA	NA	0.117287	8.39322	-2.5088	0.0201701	0.306757	-3.46634	0.120752	8.39322	-2.25298	0.0348074	0.260653	-3.86275	0.125237	8.39322	-2.42009	0.0244331	0.66015	-3.35528
4760398	COQ4	NM_178693	Coq4	227683	0.0926704	7.76901	-2.508	0.0202052	0.306939	-3.46788	0.0194119	7.76901	-0.458246	0.65137	0.868559	-6.01877	-0.00364527	7.76901	0.0891248	0.929807	0.999494	-5.78245
670195	LOC667609	XR_032582	NA	NA	0.092286	7.81941	-2.50667	0.0202638	0.307477	-3.47045	-0.0603883	7.81941	1.43073	0.16687	0.50702	-5.15014	-0.00991726	7.81941	0.243352	0.810037	0.999494	-5.75814
4200647	LOC100039496	XM_001472995	NA	NA	0.139007	7.63485	-2.50131	0.0205014	0.310727	-3.48081	0.0208558	7.63485	-0.327343	0.746572	0.906966	-6.06966	-0.0149055	7.63485	0.242305	0.810838	0.999494	-5.75838
2120372	LOC212399	XM_137003	NA	NA	0.107208	7.59217	-2.49989	0.0205648	0.311333	-3.48355	0.130709	7.59217	-2.65853	0.0145136	0.181064	-3.09799	-0.0785763	7.59217	1.65526	0.112384	0.934385	-4.56842
2100386	NDUFB10	XM_128594	NA	NA	0.191301	11.1037	-2.49902	0.0206038	0.311568	-3.48523	0.104589	11.1037	-1.19174	0.246342	0.598793	-5.43826	-0.127152	11.1037	1.50058	0.147996	0.958704	-4.77397
3870097	1810063B07RIK	XM_484351	NA	NA	-0.119746	8.35112	2.49731	0.0206806	0.312373	-3.48853	-0.0680116	8.35112	1.23719	0.229348	0.582887	-5.38691	-0.0110545	8.35112	0.208273	0.836974	0.999494	-5.76564
1400152	EFNB1	NM_010110	Efnb1	13641	-0.171341	7.95659	2.49667	0.0207094	0.312452	-3.48977	0.139521	7.95659	-1.7733	0.0903337	0.396352	-4.66445	-0.00723762	7.95659	0.0952746	0.924978	0.999494	-5.78191
1850564	NFE2L1	NM_008686	Nfe2l1	18023	0.194944	10.9311	-2.49512	0.0207788	0.312754	-3.49274	-0.071821	10.9311	0.801818	0.431424	0.747381	-5.80731	-0.0240651	10.9311	0.278261	0.783469	0.999494	-5.74952
650731	PAQR9	NM_198414	Paqr9	75552	0.166013	8.37075	-2.49465	0.0208	0.312754	-3.49364	-0.14645	8.37075	1.91955	0.0682711	0.350899	-4.43376	-0.0880955	8.37075	1.19592	0.24474	0.999494	-5.13059
7610348	4933425L21RIK	AK019858	Pqlc1	66943	0.09297	7.61844	-2.49498	0.0207852	0.312754	-3.49301	0.0232662	7.61844	-0.54462	0.591615	0.841051	-5.97611	0.0209271	7.61844	-0.507358	0.617064	0.999494	-5.66476
4760176	DNAJC13	XM_135146	NA	NA	-0.0749005	7.86659	2.49146	0.0209446	0.314572	-3.49979	-0.0879349	7.86658	2.55137	0.0183808	0.198981	-3.30648	-0.00101807	7.86658	0.0305935	0.975876	0.999494	-5.78578
5220070	C330023M02RIK	NM_172722	Naa25	231713	-0.245792	8.3832	2.49093	0.0209688	0.31458	-3.50082	-0.00490189	8.3832	0.0433311	0.965837	0.991546	-6.12201	-0.113037	8.3832	1.03489	0.312209	0.999494	-5.29096
7400725	MGP	NM_008597	Mgp	17313	0.250541	11.2932	-2.48907	0.0210536	0.3153	-3.5044	-0.0630126	11.2932	0.546046	0.590651	0.840996	-5.97535	0.098729	11.2932	-0.886105	0.385356	0.999494	-5.42058
360497	GLE1L	XM_130106	NA	NA	-0.0866696	7.67072	2.48884	0.0210643	0.3153	-3.50485	-0.00961739	7.67072	0.240896	0.811916	0.938147	-6.09405	0.0158905	7.67072	-0.412238	0.684243	0.999494	-5.70586
840475	TAX1BP1	NM_025816	Tax1bp1	52440	-0.319612	9.65937	2.48778	0.0211126	0.315666	-3.50688	-0.299808	9.65937	2.03552	0.0542973	0.319537	-4.24191	-0.0908047	9.65937	0.638527	0.529869	0.999494	-5.59457
360725	CHORDC1	NM_025844	Chordc1	66917	-0.21444	9.06976	2.48602	0.0211936	0.316521	-3.51028	-0.247089	9.06976	2.49859	0.020623	0.209007	-3.4076	-0.0753731	9.06976	0.7894	0.438491	0.999494	-5.49487
6200121	DARS	NM_145507	Dars	226414	0.128677	7.6674	-2.4849	0.0212449	0.316931	-3.51242	0.00633897	7.66739	-0.106775	0.915957	0.972944	-6.11726	0.01099	7.66739	-0.191729	0.849752	0.999494	-5.76878
3520148	BCKDHB	NM_199195	Bckdhb	12040	-0.255343	8.57949	2.48389	0.0212917	0.31698	-3.51437	0.204155	8.57949	-1.73225	0.0975401	0.409952	-4.72682	-0.206093	8.57949	1.81114	0.0841034	0.898619	-4.34616
5390193	CD59B	NM_181858	Cd59b	333883	0.141608	8.24861	-2.48361	0.0213045	0.31698	-3.51491	-0.219449	8.24861	3.35715	0.00291098	0.0900912	-1.65511	-0.166186	8.24861	2.63312	0.0153542	0.586031	-2.97164
6110576	LOC381255	XM_355197	NA	NA	-0.0966001	7.54197	2.48285	0.0213395	0.31698	-3.51636	0.0201638	7.54197	-0.452052	0.655755	0.870385	-6.02156	-0.0183976	7.54197	0.427185	0.673489	0.999494	-5.69995
3290053	TXNDC13	NM_029148	Tmx4	52837	0.143964	8.74711	-2.48276	0.0213437	0.31698	-3.51654	-0.147602	8.7471	2.22033	0.0372547	0.268361	-3.92119	-0.0252774	8.7471	0.393818	0.697591	0.999494	-5.71285
3140471	ATXN1L	NM_001080930	Atxn1l	52335	0.0757532	7.71192	-2.48199	0.0213794	0.317156	-3.51802	0.0270919	7.71192	-0.77425	0.447207	0.75744	-5.82833	-0.0126512	7.71192	0.374466	0.711723	0.999494	-5.71986
450521	EIF2B5	NM_172265	Eif2b5	224045	-0.116909	8.09025	2.48144	0.0214048	0.317178	-3.51907	-0.029236	8.09025	0.541271	0.593881	0.84232	-5.9779	0.0613738	8.09025	-1.17684	0.252112	0.999494	-5.15064
6520022	1300013J15RIK	NM_026183	Slc47a1	67473	-0.241377	10.1446	2.47793	0.0215682	0.319243	-3.52582	0.0458079	10.1446	-0.410181	0.685728	0.883378	-6.0394	0.0963172	10.1446	-0.89326	0.381599	0.999494	-5.41477
6100554	CCNC	AK009615	Ccnc	51813	0.103206	7.75129	-2.47572	0.0216718	0.319807	-3.53006	-0.0914796	7.75129	1.91409	0.0690008	0.351653	-4.44261	0.05122	7.75129	-1.10998	0.279256	0.999494	-5.21871
4860450	IGSF3	NM_207205	Igsf3	78908	0.0780748	7.57496	-2.47557	0.0216786	0.319807	-3.53034	0.0222583	7.57496	-0.615601	0.544615	0.818625	-5.93572	0.00971185	7.57496	-0.278194	0.783519	0.999494	-5.74954
5560411	LAPTM4A	NM_008640	Laptm4a	17775	-0.241179	10.0456	2.47577	0.0216692	0.319807	-3.52996	-0.0987202	10.0456	0.883936	0.3865	0.718003	-5.7406	-0.205416	10.0456	1.90497	0.0702363	0.85116	-4.20556
3060435	USP47	NM_133758	Usp47	74996	-0.136682	8.22249	2.47477	0.0217162	0.320007	-3.53188	0.0975401	8.22249	-1.54046	0.138026	0.47254	-5.00343	-0.0461648	8.22249	0.755122	0.458362	0.999494	-5.51927
2070243	ALDH5A1	NM_172532	Aldh5a1	214579	-0.201033	9.12805	2.46959	0.0219608	0.321048	-3.5418	-0.0537933	9.12805	0.576408	0.57032	0.832195	-5.95861	0.0123788	9.12805	-0.137378	0.892009	0.999494	-5.77726
5670475	DNAJC5	NM_016775	Dnajc5	13002	-0.188498	8.55008	2.46586	0.0221388	0.321048	-3.54895	-0.320004	8.55008	3.6514	0.00144524	0.0688268	-1.01781	-0.00313487	8.55008	0.0370479	0.970788	0.999494	-5.78557
6290132	DRCTNNB1A	NM_053090	Fam126a	84652	0.219811	9.33919	-2.47019	0.0219324	0.321048	-3.54065	-0.0172239	9.33919	0.168833	0.867505	0.958333	-6.10874	0.155239	9.33919	-1.57603	0.129607	0.946484	-4.67564
7160364	FNDC3B	NM_173182	Fndc3b	72007	-0.148533	8.16566	2.46851	0.0220122	0.321048	-3.54388	0.0173782	8.16566	-0.251919	0.803494	0.93574	-6.09135	-0.0157123	8.16566	0.235904	0.815738	0.999494	-5.75983
5700639	GDE1	NM_019580	Gde1	56209	0.103298	7.91311	-2.46707	0.0220813	0.321048	-3.54665	-0.0748913	7.91311	1.56014	0.133315	0.463286	-4.97621	0.0650932	7.91311	-1.40445	0.174455	0.978633	-4.89365
2230685	MPHOSPH9	NM_001081323	Mphosph9	269702	0.0878045	7.79497	-2.46643	0.0221116	0.321048	-3.54787	0.124572	7.79497	-3.05223	0.00594011	0.117361	-2.29996	0.0897606	7.79497	-2.27782	0.0330446	0.708595	-3.60204
6510603	MRPS17	NM_025450	Mrps17	66258	0.234079	10.2882	-2.47036	0.0219245	0.321048	-3.54034	-0.137492	10.2882	1.26566	0.219167	0.568504	-5.35391	0.0780579	10.2882	-0.744212	0.464798	0.999494	-5.52682
2030110	D16BWG1494E	XM_358773	NA	NA	0.0776541	7.57718	-2.46685	0.0220916	0.321048	-3.54706	-0.0492449	7.57718	1.36453	0.186502	0.529976	-5.23436	0.0052642	7.57718	-0.151075	0.881324	0.999494	-5.77539
5360253	B830007D08RIK	XM_150222	NA	NA	-0.116965	7.97095	2.47139	0.0218756	0.321048	-3.53836	-0.030569	7.97096	0.563389	0.578994	0.83589	-5.96589	0.00591486	7.97096	-0.112905	0.911153	0.999494	-5.78017
5260524	2900001A12RIK	XM_484180	NA	NA	0.0781018	7.5344	-2.46659	0.022104	0.321048	-3.54756	0.00770724	7.53439	-0.212313	0.833861	0.945458	-6.10049	0.0137028	7.53439	-0.390955	0.699674	0.999494	-5.71391
20615	PPM1L	NM_178726	Ppm1l	242083	-0.0915841	7.58955	2.47088	0.0219001	0.321048	-3.53935	-0.141213	7.58955	3.32314	0.00315432	0.0922076	-1.72795	0.0187624	7.58955	-0.4573	0.652039	0.999494	-5.68743
4390639	PTPRS	NM_011218	Ptprs	19280	0.141771	9.5308	-2.47087	0.0219004	0.321048	-3.53936	0.0764237	9.5308	-1.1618	0.25804	0.610151	-5.47116	0.00120956	9.5308	-0.0190445	0.984981	0.999494	-5.78605
10364	REEP6	NM_139292	Reep6	70335	0.0884339	7.55707	-2.46608	0.0221283	0.321048	-3.54854	0.0831985	7.55707	-2.0237	0.0555943	0.322326	-4.2618	-0.0203981	7.55707	0.513879	0.612573	0.999494	-5.66164
5560477	TUBA8	NM_017379	Tuba8	53857	-0.380087	9.09359	2.46564	0.0221496	0.321048	-3.54939	0.23584	9.09359	-1.33446	0.196002	0.54385	-5.27152	-0.314936	9.09359	1.84566	0.0787472	0.876588	-4.29501
1230215	UHRF1BP1	NM_001080769	Uhrf1bp1	224648	0.0901019	7.75861	-2.46634	0.0221161	0.321048	-3.54805	0.0999913	7.75861	-2.38739	0.0262053	0.230263	-3.61692	-0.0165518	7.75861	0.409303	0.686362	0.999494	-5.70699
2030259	DEPDC5	NM_001025426	Depdc5	277854	0.0643431	7.5504	-2.46444	0.0222071	0.32153	-3.55168	0.0119569	7.55039	-0.399464	0.693488	0.886781	-6.04369	0.0174609	7.55039	-0.604177	0.552043	0.999494	-5.61445
4540497	SLC4A3	NM_009208	Slc4a3	20536	-0.168109	9.71796	2.46265	0.022293	0.322423	-3.5551	0.0453852	9.71796	-0.579919	0.567992	0.831082	-5.95662	0.175521	9.71796	-2.32286	0.030056	0.684749	-3.52482
4780730	2610037P13RIK		NA	NA	0.0881643	7.55299	-2.46195	0.0223269	0.322562	-3.55645	0.0153376	7.55299	-0.373582	0.71237	0.893698	-6.05359	0.0111572	7.55299	-0.281465	0.781043	0.999494	-5.74867
1780524	TFRC	NM_011638	Tfrc	22042	0.429489	8.53304	-2.45872	0.0224831	0.324466	-3.56262	-0.035677	8.53304	0.178151	0.860271	0.955241	-6.10713	-0.40427	8.53304	2.09079	0.0485836	0.806682	-3.9132
4150541	MYH9	NM_022410	Myh9	17886	-0.200152	8.78592	2.45818	0.0225091	0.324488	-3.56365	0.214367	8.78592	-2.29644	0.0317771	0.250235	-3.78416	-0.13239	8.78592	1.4689	0.156328	0.965851	-4.81411
150196	2010305C02RIK	AK008522	Tlcd2	380712	0.11734	7.64288	-2.45765	0.0225353	0.324514	-3.56468	-0.0313504	7.64288	0.572742	0.572756	0.833332	-5.96068	-0.0940963	7.64288	1.78044	0.0891293	0.909585	-4.39108
1940021	GM129	NM_001033302	Ciart	229599	0.229014	7.81435	-2.45567	0.0226317	0.324566	-3.56845	0.0786736	7.81435	-0.735833	0.469778	0.772126	-5.85648	0.0683652	7.81435	-0.662254	0.514839	0.999494	-5.58022
5550176	GM129	NM_001033302	Ciart	229599	0.344518	7.93707	-2.45445	0.0226913	0.324566	-3.57078	0.135759	7.93707	-0.843637	0.408153	0.734189	-5.77409	0.0969237	7.93707	-0.623813	0.539308	0.999494	-5.60321
6370020	SCL0001849.1_2273	AK031598	Masp1	17174	-0.0876133	7.6254	2.45606	0.0226127	0.324566	-3.56771	0.0285481	7.6254	-0.698053	0.492619	0.786956	-5.88283	0.0130376	7.6254	-0.330177	0.744459	0.999494	-5.73459
580162	B930075F07		NA	NA	0.069372	7.53715	-2.45459	0.0226844	0.324566	-3.57051	-0.000410487	7.53715	0.0126689	0.990009	0.99724	-6.12286	-9.68152e-05	7.53715	0.00309471	0.997559	0.999793	-5.78622
4880364	D030017L14RIK		NA	NA	-0.100014	7.8278	2.45407	0.0227101	0.324566	-3.57152	0.0109397	7.8278	-0.234139	0.81709	0.939335	-6.09565	0.0771914	7.8278	-1.71111	0.10144	0.91921	-4.49047
6770553	NIPA1	NM_153578	Nipa1	233280	0.125288	7.86057	-2.45443	0.0226922	0.324566	-3.57082	-0.121813	7.86057	2.08151	0.0495037	0.305845	-4.16377	-0.0333282	7.86057	0.589842	0.561439	0.999494	-5.62243
10184	PPME1	NM_028292	Ppme1	72590	-0.171198	9.50504	2.45519	0.0226552	0.324566	-3.56937	0.0349327	9.50504	-0.436981	0.666479	0.874942	-6.02818	-0.0795971	9.50504	1.03126	0.313873	0.999494	-5.29435
4280025	1110001N06RIK	AK003256	Wdr33	74320	-0.128353	9.05544	2.44972	0.0229239	0.32727	-3.57981	-0.19934	9.05544	3.31856	0.00318853	0.0922313	-1.73773	-0.0863703	9.05545	1.48922	0.150941	0.962097	-4.78844
4780332	LRRC48	NM_029044	Drc3	74665	0.0848293	7.55745	-2.44726	0.0230459	0.327602	-3.5845	0.0339501	7.55745	-0.854316	0.402341	0.729267	-5.76536	0.0263543	7.55745	-0.686859	0.499507	0.999494	-5.56481
7330435	LOC100040573	XM_001475112	NA	NA	-0.244813	8.70225	2.44808	0.0230052	0.327602	-3.58294	-0.079151	8.70225	0.690383	0.497333	0.79041	-5.88801	0.0548371	8.70225	-0.49539	0.625346	0.999494	-5.67039
6370669	LOC232890	XM_145374	NA	NA	-0.243726	11.8127	2.44865	0.022977	0.327602	-3.58185	0.27399	11.8127	-2.40106	0.0254507	0.228687	-3.59148	-0.267205	11.8127	2.42522	0.0241653	0.66015	-3.34623
7320181	SLC39A11	NM_027216	Slc39a11	69806	0.0888689	7.63984	-2.44766	0.0230261	0.327602	-3.58374	-0.0675273	7.63983	1.62227	0.119306	0.442958	-4.88849	-0.0453182	7.63983	1.1276	0.271904	0.999494	-5.20112
3830139	XRCC2	NM_020570	Xrcc2	57434	0.109401	7.50159	-2.44498	0.0231593	0.328862	-3.58885	0.0247215	7.50159	-0.481917	0.63473	0.860984	-6.0078	0.0355945	7.50159	-0.718654	0.480086	0.999494	-5.54411
7380296	2310022B05RIK	NM_175149	2310022B05Rik	69551	-0.159186	9.588	2.4439	0.0232137	0.32893	-3.59092	0.255441	9.588	-3.42068	0.00250467	0.0848176	-1.51858	0.1086	9.588	-1.50622	0.146551	0.956935	-4.76675
5290475	1110020P15RIK	NM_197979	Uqcr10	66152	0.184157	13.8029	-2.44431	0.0231932	0.32893	-3.59014	-0.301985	13.8029	3.4962	0.0020934	0.0796391	-1.35545	0.145538	13.8029	-1.74513	0.0952287	0.915907	-4.44206
840639	A530075A22RIK	AK080168	Gm9961	791359	-0.0675069	7.49558	2.43978	0.0234202	0.329397	-3.59876	-0.0190168	7.49558	0.599492	0.555105	0.824595	-5.9453	0.0447428	7.49558	-1.46086	0.158503	0.968077	-4.82419
2480086	LOC100047670	XM_001476942	NA	NA	0.148611	9.26711	-2.43991	0.0234137	0.329397	-3.59851	-0.082389	9.26711	1.17987	0.250931	0.603115	-5.45139	-0.0216893	9.26711	0.3217	0.750784	0.999494	-5.7372
1440554	5730406M06RIK	XM_283936	NA	NA	0.111738	7.81762	-2.44189	0.023314	0.329397	-3.59474	0.00739544	7.81762	-0.140972	0.889203	0.964381	-6.11304	-0.0626463	7.81762	1.23681	0.229486	0.999494	-5.08666
4760433	2810004N20RIK	NM_025576	Ptpmt1	66461	-0.131653	8.46329	2.43978	0.0234203	0.329397	-3.59876	0.0685769	8.46329	-1.10851	0.279878	0.628436	-5.52792	-0.0960007	8.46329	1.60722	0.122581	0.942394	-4.63392
450133	TGFBI	NM_009369	Tgfbi	21810	-0.172734	8.36569	2.4408	0.0233689	0.329397	-3.59682	0.0798981	8.36569	-0.984767	0.335682	0.680393	-5.6505	0.157589	8.36569	-2.01169	0.0569412	0.834963	-4.03982
580215	TMED4	NM_134020	Tmed4	103694	0.173769	9.39965	-2.44214	0.0233016	0.329397	-3.59426	-0.127959	9.39965	1.56859	0.131331	0.459954	-4.96443	0.174359	9.39965	-2.21372	0.0377687	0.735072	-3.71046
620021	ZC3H3	NM_172121	Zc3h3	223642	-0.117868	7.86419	2.44172	0.023323	0.329397	-3.59508	0.021728	7.86419	-0.392609	0.69847	0.889126	-6.04638	-0.0504725	7.86419	0.944573	0.355363	0.999494	-5.37183
6110138	2210410E06RIK		NA	NA	0.107083	8.26044	-2.4392	0.0234498	0.329463	-3.59987	0.0103306	8.26044	-0.205255	0.839302	0.947763	-6.10196	0.09944	8.26044	-2.0463	0.0531377	0.822271	-3.98479
6280632	PUF60	NM_133691	Puf60	67959	0.133627	10.3105	-2.43686	0.0235682	0.330777	-3.60432	-0.00995462	10.3105	0.158344	0.875662	0.96036	-6.11045	0.186395	10.3105	-3.07079	0.00569031	0.437191	-2.14123
4860601	C030024L24RIK	AK081245	Abhd17c	70178	-0.144632	7.79343	2.43	0.0239187	0.330943	-3.61737	0.123165	7.79343	-1.80497	0.0850933	0.385855	-4.61562	-0.0698535	7.79343	1.06025	0.300785	0.999494	-5.26706
20600	ATP6V1A	NM_007508	Atp6v1a	11964	-0.101424	7.82302	2.4302	0.0239081	0.330943	-3.61698	-0.16123	7.82302	3.36967	0.00282612	0.0886505	-1.62826	-0.0114268	7.82302	0.247347	0.806984	0.999494	-5.75721
3390221	BACE2	NM_019517	Bace2	56175	0.0785985	7.57059	-2.43015	0.0239106	0.330943	-3.61707	-0.0167178	7.57059	0.45086	0.656601	0.870985	-6.02209	0.0387026	7.57059	-1.08104	0.291647	0.999494	-5.2471
4900725	BC005537	NM_024473	BC005537	79555	0.125628	7.81252	-2.43108	0.0238628	0.330943	-3.6153	0.0432567	7.81252	-0.730149	0.473174	0.774831	-5.86052	0.0042068	7.81252	-0.0735443	0.942052	0.999494	-5.78365
3420041	SCL0001118.1_0	AK002910	Cbx3	12417	-0.132723	7.68519	2.4298	0.023929	0.330943	-3.61775	-0.0480285	7.68519	0.766946	0.451446	0.759916	-5.83379	-0.017608	7.68519	0.291215	0.773675	0.999494	-5.74603
2970324	HDC	NM_008230	Hdc	15186	-0.214034	7.912	2.43194	0.0238188	0.330943	-3.61367	0.152727	7.912	-1.51367	0.14466	0.481494	-5.04005	0.168152	7.912	-1.72605	0.09867	0.916966	-4.46929
430553	CCNT1	XM_286697	NA	NA	-0.166932	8.91768	2.43203	0.0238141	0.330943	-3.6135	-0.0257149	8.91768	0.326782	0.74699	0.90716	-6.06984	-0.01688	8.91768	0.22217	0.826277	0.999494	-5.76281
430470	EG622236	XM_917756	NA	NA	0.189968	12.5406	-2.43559	0.0236329	0.330943	-3.60674	0.0222604	12.5406	-0.248942	0.805767	0.93574	-6.09209	-0.00632228	12.5406	0.0732282	0.942301	0.999494	-5.78367
430543	A730063M14RIK		NA	NA	0.133486	7.93139	-2.43295	0.023767	0.330943	-3.61175	0.173192	7.93139	-2.75341	0.0117425	0.165857	-2.90998	0.0683229	7.93139	-1.12499	0.272987	0.999494	-5.20374
4560070	MYO18B	XM_912851	NA	NA	-0.167926	10.4819	2.43448	0.0236893	0.330943	-3.60885	0.201921	10.4819	-2.55335	0.0183015	0.198919	-3.30268	0.0656011	10.4819	-0.859171	0.399717	0.999494	-5.44207
2260519	NIPBL	NM_027707	Nipbl	71175	-0.314767	8.70067	2.43017	0.0239096	0.330943	-3.61704	-0.396583	8.70067	2.6707	0.0141263	0.179366	-3.07404	-0.159384	8.70067	1.11166	0.27855	0.999494	-5.21705
1240424	NUPR1	NM_019738	Nupr1	56312	-0.0844088	7.78848	2.43155	0.0238391	0.330943	-3.61442	0.00922933	7.78848	-0.231904	0.818804	0.939623	-6.09616	0.100747	7.78848	-2.62185	0.0157418	0.586031	-2.99233
6200360	TMED4	NM_134020	Tmed4	103694	0.12527	7.6857	-2.4321	0.0238106	0.330943	-3.61337	-0.0391108	7.6857	0.662327	0.514793	0.801937	-5.90652	0.225671	7.6857	-3.95814	0.000691166	0.20639	-0.360022
1110468	UBE2Q2	NM_180600	Ube2q2	109161	0.151799	7.88123	-2.4347	0.0236779	0.330943	-3.60843	0.0157219	7.88123	-0.219951	0.827983	0.943326	-6.09885	0.0471733	7.88123	-0.683525	0.501569	0.999494	-5.56693
5340358	CCL27	NM_011336	Ccl27a	20301	-0.0815296	7.61676	2.4275	0.0240474	0.331545	-3.62211	0.0755479	7.61676	-1.96205	0.0628194	0.338084	-4.36435	-0.0513554	7.61676	1.38138	0.18134	0.983433	-4.92143
4590064	HSD17B1	NM_010475	Hsd17b1	15485	-0.0748771	7.53095	2.42777	0.0240334	0.331545	-3.6216	0.0272468	7.53095	-0.770578	0.449335	0.758335	-5.83108	-0.0346174	7.53095	1.01399	0.321852	0.999494	-5.31027
6550600	PKIG	NM_011106	Pkig	18769	0.260659	8.58968	-2.42811	0.0240161	0.331545	-3.62096	-0.0237888	8.58968	0.19329	0.848545	0.950768	-6.10433	0.187332	8.58968	-1.57648	0.129504	0.946484	-4.67505
5550019	RPS6	NM_009096	Rps6	20104	-0.232078	9.39051	2.42645	0.0241018	0.33195	-3.62411	-0.0861025	9.39051	0.785229	0.44088	0.753957	-5.82004	-0.156294	9.39051	1.47626	0.154359	0.963528	-4.80484
6980672	BTLA	NM_177584	Btla	208154	0.0986586	7.54941	-2.42254	0.024305	0.334055	-3.63152	0.0353856	7.54941	-0.757889	0.456738	0.763549	-5.84048	-0.00549629	7.54941	0.121923	0.904091	0.999494	-5.77916
4390022	LRRC28	NM_175124	Lrrc28	67867	0.143167	7.90805	-2.42301	0.0242803	0.334055	-3.63062	0.0308197	7.90805	-0.454971	0.653687	0.869431	-6.02025	-0.0155366	7.90805	0.237548	0.814479	0.999494	-5.75946
4850470	PRR15	NM_030024	Prr15	78004	0.0918984	7.504	-2.42118	0.0243763	0.334343	-3.63411	0.0165701	7.504	-0.380792	0.707091	0.892158	-6.0509	0.00987759	7.504	-0.235099	0.816355	0.999494	-5.76001
6420753	4932416C15RIK	AK030022	Tanc1	66860	-0.101532	7.66017	2.42162	0.0243528	0.334343	-3.63326	-0.0181033	7.66017	0.37662	0.710144	0.893611	-6.05246	0.0195301	7.66017	-0.420813	0.678065	0.999494	-5.70249
2000451	B9D1	NM_013717	B9d1	27078	0.0874108	7.72873	-2.42004	0.0244358	0.334469	-3.63626	0.0601489	7.72873	-1.45254	0.160779	0.500976	-5.12168	0.0229469	7.72873	-0.573934	0.571963	0.999494	-5.63108
130224	PDE1C	NM_001025568	Pde1c	18575	-0.133907	7.8691	2.4204	0.0244168	0.334469	-3.63558	-0.126762	7.8691	1.99856	0.0584467	0.327563	-4.30389	0.0427591	7.8691	-0.698225	0.492514	0.999494	-5.55751
7510475	ANO10	NM_133979	Ano10	102566	-0.222655	8.54144	2.41697	0.0245972	0.335494	-3.64208	-0.212132	8.54144	2.00858	0.0572943	0.325134	-4.28715	0.0753149	8.54144	-0.738589	0.468137	0.999494	-5.53067
2000128	DNAJA3	NM_023646	Dnaja3	83945	0.164466	10.5831	-2.41637	0.0246288	0.335494	-3.64321	0.0335755	10.5831	-0.430282	0.671269	0.877088	-6.03104	-0.148589	10.5831	1.97223	0.061572	0.843935	-4.1018
3890082	GKAP1	NM_019832	Gkap1	56278	-0.30247	8.66982	2.41632	0.0246318	0.335494	-3.64332	-0.46939	8.66982	3.27076	0.00356822	0.0960297	-1.8397	-0.173691	8.66982	1.25352	0.223465	0.999494	-5.06835
6760390	H2-D1	NM_010380	H2-D1	14964	-0.372478	9.51237	2.41526	0.0246877	0.335494	-3.64532	0.0978953	9.51237	-0.553692	0.585498	0.839076	-5.97122	0.243683	9.51237	-1.42748	0.167793	0.975731	-4.86556
1690131	HMG20A	AK051678	Hmg20a	66867	0.101146	7.60568	-2.41575	0.0246621	0.335494	-3.6444	-0.115219	7.60567	2.40033	0.0254904	0.228687	-3.59284	0.0195232	7.60567	-0.421247	0.677753	0.999494	-5.70232
2490288	LOC100047935	XR_033756	NA	NA	-0.241198	11.8277	2.41754	0.0245674	0.335494	-3.641	0.368818	11.8277	-3.22444	0.00397789	0.100599	-1.93808	-0.247104	11.8277	2.23749	0.0359498	0.722096	-3.67047
3460762	RASGRP4	NM_145149	Rasgrp4	233046	-0.141887	8.66178	2.41559	0.0246701	0.335494	-3.64469	0.195107	8.66178	-2.89733	0.00847818	0.142347	-2.61932	-0.0538719	8.66178	0.828566	0.416446	0.999494	-5.46574
2490201	GNA13	NM_010303	Gna13	14674	-0.330376	8.5305	2.41469	0.0247181	0.335565	-3.6464	-0.139456	8.5305	0.889061	0.383802	0.715794	-5.73624	0.109462	8.5305	-0.722767	0.477606	0.999494	-5.54136
5910220	OSMR	NM_011019	Osmr	18414	-0.10808	7.84616	2.41287	0.0248147	0.336532	-3.64985	0.119214	7.84616	-2.32145	0.0301457	0.243811	-3.73856	0.157977	7.84616	-3.18614	0.00435087	0.401469	-1.91513
7050605	UPF3A	NM_025924	Upf3a	67031	-0.0800352	7.45562	2.41218	0.0248514	0.336686	-3.65115	-0.00916101	7.45562	0.240832	0.811965	0.938147	-6.09406	0.00355856	7.45562	-0.0968912	0.92371	0.999494	-5.78176
5690373	5830404H04RIK	NM_174847	C2cd2	207781	-0.104093	7.74156	2.40992	0.0249719	0.337974	-3.65542	-0.0182783	7.74156	0.369116	0.715649	0.895201	-6.05524	0.0247886	7.74156	-0.518462	0.609427	0.999494	-5.65942
3370286	LOC226017	XM_129164	NA	NA	0.194108	10.4795	-2.40911	0.0250157	0.33821	-3.65697	0.0846994	10.4795	-0.916931	0.369342	0.70317	-5.7121	-0.196388	10.4795	2.20196	0.0386999	0.742149	-3.73016
130433	TRIM32	NM_053084	Trim32	69807	0.160479	8.29694	-2.40865	0.0250403	0.33821	-3.65783	0.135273	8.29694	-1.77095	0.0907339	0.39673	-4.66805	0.0206222	8.29694	-0.279622	0.782438	0.999494	-5.74916
3870128	KCNG2	XM_140499	NA	NA	-0.155299	9.04689	2.40786	0.0250827	0.338438	-3.65932	0.246401	9.04689	-3.33233	0.00308663	0.0922076	-1.70827	0.0532195	9.04689	-0.745444	0.464069	0.999494	-5.52597
50608	2210412D01RIK	NM_133722	Abhd17c	70178	0.121598	7.72508	-2.40681	0.0251391	0.338855	-3.66131	-0.0925033	7.72508	1.59704	0.124839	0.451279	-4.92443	0.0655758	7.72508	-1.17258	0.253784	0.999494	-5.1551
6580279	B130017I01RIK	NM_172525	Arhgap29	214137	0.0814536	7.60552	-2.40437	0.0252708	0.339982	-3.66592	0.0298597	7.60552	-0.768809	0.450363	0.759201	-5.8324	-0.00986856	7.60552	0.263164	0.794928	0.999494	-5.75339
2600086	SMYD2	NM_026796	Smyd2	226830	0.121913	7.92411	-2.40431	0.0252739	0.339982	-3.66603	-0.0673862	7.92411	1.15919	0.259082	0.611652	-5.474	-0.00469561	7.92411	0.0836593	0.934101	0.999494	-5.7829
4810497	AQR	NM_009702	Aqr	11834	0.0833556	7.57006	-2.40033	0.0254904	0.340795	-3.67355	0.0450313	7.57006	-1.13108	0.270471	0.621515	-5.50417	0.030244	7.57006	-0.786786	0.439987	0.999494	-5.49676
2570373	COX5B	NM_009942	Cox5b	12859	-0.118389	13.6257	2.40107	0.02545	0.340795	-3.67215	0.0828417	13.6257	-1.4655	0.157246	0.496965	-5.1046	0.0614767	13.6257	-1.12638	0.272409	0.999494	-5.20234
6370678	HEATR3	NM_172757	Heatr3	234549	-0.151765	7.92901	2.39989	0.0255141	0.340795	-3.67436	0.0841704	7.92901	-1.16097	0.25837	0.610496	-5.47206	0.0706608	7.92901	-1.00944	0.32398	0.999494	-5.31442
6650021	LUM	NM_008524	Lum	17022	0.170862	7.98339	-2.40195	0.025402	0.340795	-3.67048	0.0134669	7.98339	-0.165131	0.870382	0.959089	-6.10936	-0.0837552	7.98339	1.06368	0.299263	0.999494	-5.26379
130201	LOC382163	XM_356263	NA	NA	0.107261	7.82232	-2.40131	0.0254369	0.340795	-3.67169	0.154503	7.82232	-3.01708	0.00644237	0.123072	-2.37298	-0.03781	7.82232	0.764708	0.452751	0.999494	-5.51255
1770201	SERINC3	NM_012032	Serinc3	26943	-0.204356	9.16791	2.40021	0.0254967	0.340795	-3.67376	0.144574	9.16791	-1.48113	0.153067	0.492843	-5.08383	-0.0195881	9.16791	0.207843	0.837306	0.999494	-5.76573
1430634	ZFP101	NM_009542	Zfp101	22643	-0.112316	7.55671	2.40176	0.0254125	0.340795	-3.67085	-0.100198	7.55671	1.86892	0.0753067	0.365944	-4.51509	-0.0447661	7.55671	0.864806	0.396684	0.999494	-5.43762
2710753	LOC100042405	XM_001478555	NA	NA	0.110537	9.43036	-2.39867	0.025581	0.341003	-3.67668	0.00970253	9.43036	-0.18365	0.856007	0.953937	-6.10614	0.161782	9.43036	-3.17159	0.00450124	0.401469	-1.94378
6510431	TRAK2	NM_172406	Trak2	70827	0.131545	9.99731	-2.39869	0.0255801	0.341003	-3.67664	0.0392641	9.99731	-0.624508	0.53886	0.815242	-5.93031	0.157329	9.99731	-2.59173	0.0168226	0.59634	-3.04739
6370494	PSME1	NM_011189	Psme1	19186	-0.17678	9.09937	2.39814	0.0256103	0.341051	-3.67768	0.100872	9.09937	-1.19359	0.245631	0.598402	-5.4362	0.0858957	9.09937	-1.05267	0.304168	0.999494	-5.27426
2480373	TAF10	NM_020024	Taf10	24075	0.141449	8.83301	-2.39648	0.0257009	0.341915	-3.6808	0.127178	8.83301	-1.87945	0.0737937	0.363008	-4.49831	0.0381264	8.83301	-0.583555	0.565586	0.999494	-5.62588
1170474	FBXO33	NM_001033156	Fbxo33	70611	0.101321	7.49675	-2.3946	0.0258048	0.342268	-3.68435	-0.0327325	7.49675	0.674765	0.507011	0.797203	-5.89841	0.0234186	7.49675	-0.500005	0.622147	0.999494	-5.66824
1470154	MB	NM_013593	Mb	17189	-0.150796	14.0481	2.39507	0.0257788	0.342268	-3.68346	-0.106014	14.0481	1.4687	0.156381	0.496402	-5.10036	0.0565695	14.0481	-0.811694	0.425855	0.999494	-5.47845
1170059	STXBP4	NM_011505	Stxbp4	20913	0.0972397	7.6066	-2.3948	0.0257934	0.342268	-3.68396	-0.0459376	7.6066	0.986818	0.334699	0.679583	-5.64857	0.016876	7.6066	-0.375471	0.710986	0.999494	-5.7195
1410730	9430023L20RIK	NM_026566	Atg101	68118	-0.183501	8.44908	2.39383	0.0258471	0.342487	-3.68579	0.0103068	8.44908	-0.117279	0.907727	0.970109	-6.11609	0.0168204	8.44908	-0.198232	0.844724	0.999494	-5.76757
2230446	2700094K13RIK	NM_001037279	Selenoh	72657	0.192632	9.99268	-2.39273	0.0259079	0.342609	-3.68787	-0.0186216	9.99268	0.201756	0.842003	0.948232	-6.10267	0.11175	9.99268	-1.254	0.223294	0.999494	-5.06783
6380634	ZFHX2	NM_001039198	Zfhx2	239102	-0.170571	8.08267	2.39313	0.025886	0.342609	-3.68712	0.0613197	8.08267	-0.75042	0.461129	0.766229	-5.84595	-0.0379269	8.08267	0.480718	0.635568	0.999494	-5.67711
5090524	ARHGAP6	AK048162	Arhgap6	11856	0.074682	7.53607	-2.39156	0.0259729	0.343126	-3.69007	0.0291833	7.53607	-0.815159	0.423912	0.742565	-5.79688	-0.0412911	7.53607	1.19455	0.245264	0.999494	-5.13204
2690661	TMED7	XM_990639	NA	NA	0.168337	7.94086	-2.39081	0.0260143	0.343332	-3.69148	0.0331687	7.94086	-0.410901	0.685208	0.883233	-6.0391	0.0986438	7.94086	-1.26566	0.219167	0.999494	-5.05492
5270110	DIDO1	NM_011805	Dido1	23856	0.101249	7.62672	-2.38867	0.0261336	0.343881	-3.69551	0.0804163	7.62672	-1.65482	0.112474	0.433337	-4.84148	-0.0280226	7.62672	0.597247	0.556576	0.999494	-5.61833
7570367	LSM12	NM_172947	Lsm12	268490	-0.105482	7.50243	2.38924	0.0261018	0.343881	-3.69444	-0.0789369	7.50243	1.55956	0.13345	0.463463	-4.97701	0.000694976	7.50243	-0.014221	0.988785	0.999494	-5.78612
3390088	0610010E21RIK	NM_001033140	Sdhaf1	68332	0.129137	8.70996	-2.38898	0.0261166	0.343881	-3.69494	0.0760287	8.70996	-1.22682	0.233144	0.586637	-5.39877	0.0528342	8.70996	-0.882995	0.386997	0.999494	-5.42309
2680408	PGRMC1	NM_016783	Pgrmc1	53328	0.106615	7.57117	-2.38742	0.0262038	0.344463	-3.69787	0.0642099	7.57117	-1.25416	0.223236	0.574066	-5.36731	-0.00184526	7.57117	0.0373293	0.970567	0.999494	-5.78556
620110	TFRC	NM_011638	Tfrc	22042	0.464996	8.557	-2.38644	0.0262586	0.344842	-3.69971	-0.273291	8.557	1.22341	0.234405	0.587984	-5.40266	-0.302879	8.557	1.40427	0.174507	0.978633	-4.89386
2760255	RPA3	NM_026632	Rpa3	68240	0.127015	8.11794	-2.3858	0.0262947	0.344934	-3.70092	-0.11815	8.11794	1.93578	0.0661413	0.345596	-4.40737	-0.03406	8.11794	0.577971	0.569283	0.999494	-5.6289
4560047	TBCA	NM_009321	Tbca	21371	0.173593	10.5052	-2.38531	0.0263219	0.344934	-3.70183	-0.205992	10.5052	2.46891	0.0219935	0.215656	-3.46397	0.0406535	10.5052	-0.504652	0.618932	0.999494	-5.66605
2650129	TMEM117	NM_178789	Tmem117	320709	0.095763	7.88246	-2.38493	0.0263435	0.344934	-3.70256	0.0536179	7.88246	-1.16474	0.256873	0.609255	-5.46796	0.200054	7.88246	-4.50096	0.000186083	0.0988249	0.744945
2340537	PEX6	NM_145488	Pex6	224824	-0.188795	10.0887	2.3836	0.0264183	0.345573	-3.70505	-0.0914221	10.0887	1.00679	0.325225	0.674268	-5.62964	-0.117068	10.0887	1.33525	0.195749	0.992429	-4.9758
6100333	3632413B07RIK	NM_172270	Zmynd8	228880	0.133415	8.19167	-2.38274	0.026467	0.345869	-3.70667	-0.0942687	8.19167	1.46853	0.156428	0.496402	-5.10059	0.0496564	8.19167	-0.801178	0.431787	0.999494	-5.48625
7040762	ERGIC3	NM_025516	Ergic3	66366	0.158007	8.63965	-2.38209	0.0265034	0.346003	-3.70788	-0.181686	8.63965	2.38916	0.0261066	0.230158	-3.61364	0.10503	8.63965	-1.43046	0.166945	0.975731	-4.86189
1110465	AFG3L1	NM_054070	Afg3l1	114896	-0.184429	8.62299	2.38138	0.0265438	0.346191	-3.70923	0.033197	8.62299	-0.373888	0.712146	0.893698	-6.05348	-0.00184565	8.62299	0.0215293	0.983022	0.999494	-5.786
5670020	PECAM1	NM_001032378	Pecam1	18613	-0.12136	8.10878	2.37934	0.0266593	0.347356	-3.71305	0.0947411	8.10878	-1.62017	0.119758	0.443647	-4.89149	-0.045943	8.10878	0.813731	0.424712	0.999494	-5.47693
940630	CCDC137	NM_152807	Ccdc137	67291	0.10147	7.7034	-2.37684	0.0268022	0.34739	-3.71776	-0.0318515	7.7034	0.650779	0.522078	0.80613	-5.91393	0.0268604	7.7034	-0.568401	0.575647	0.999494	-5.63403
6450682	H2-D1	NM_010380	H2-D1	14964	-0.278762	9.05627	2.37807	0.0267315	0.34739	-3.71543	0.0319066	9.05627	-0.237419	0.814578	0.93845	-6.09488	0.095063	9.05627	-0.732632	0.471689	0.999494	-5.53472
1660220	TNS1	XM_984786	NA	NA	-0.500137	9.85617	2.37654	0.0268189	0.34739	-3.7183	-0.417027	9.85617	1.72848	0.0982264	0.410819	-4.7325	-0.221047	9.85617	0.948908	0.353204	0.999494	-5.3681
5890139	PDK2	NM_133667	Pdk2	18604	-0.184765	8.11982	2.3775	0.026764	0.34739	-3.7165	-0.0843424	8.11982	0.946654	0.354325	0.693554	-5.6856	-0.0244472	8.11982	0.284193	0.778979	0.999494	-5.74794
7040088	TAF12	NM_025579	Taf12	66464	-0.11272	8.21165	2.37719	0.0267821	0.34739	-3.71709	0.0466254	8.21165	-0.857688	0.400517	0.727707	-5.76258	-0.0742382	8.21165	1.4144	0.17155	0.976644	-4.88156
6110068	TIMM10	NM_013899	Timm10	30059	0.136712	8.64704	-2.37774	0.0267507	0.34739	-3.71606	0.00709501	8.64704	-0.107635	0.915282	0.97278	-6.11717	-0.069735	8.64704	1.0957	0.285322	0.999494	-5.2328
1070674	TMEM93	NM_025318	Emc6	66048	0.176367	9.29957	-2.3731	0.0270163	0.347476	-3.72476	-0.200726	9.29957	2.35584	0.0280272	0.236925	-3.67536	0.070708	9.29957	-0.859507	0.399535	0.999494	-5.4418
4070402	EG241041	NR_002858	Gm4956	241041	0.137314	7.59857	-2.37233	0.0270611	0.347476	-3.72621	0.0276286	7.59857	-0.416353	0.681275	0.881124	-6.03687	-0.0468147	7.59857	0.730674	0.47286	0.999494	-5.53605
5050138	KLHDC9	NM_001033039	Klhdc9	68874	0.0774659	7.55996	-2.37335	0.0270022	0.347476	-3.7243	-0.0755068	7.55996	2.01781	0.0562517	0.323874	-4.2717	0.142402	7.55996	-3.94137	0.0007197	0.20639	-0.394201
4290202	LOC677551	XR_005084	NA	NA	-0.144786	13.7551	2.37407	0.0269606	0.347476	-3.72294	-0.0961326	13.7551	1.37493	0.1833	0.527341	-5.22134	-0.0988032	13.7551	1.46359	0.15776	0.967474	-4.82076
6620136	LOC669658	XM_976371	NA	NA	0.118288	7.59376	-2.37414	0.0269567	0.347476	-3.72281	-0.000729721	7.59376	0.0127751	0.989925	0.99724	-6.12286	0.0283828	7.59376	-0.514636	0.612053	0.999494	-5.66128
6060603	2900055J20RIK		NA	NA	-0.0972847	7.54436	2.37577	0.0268629	0.347476	-3.71975	0.0389541	7.54436	-0.829769	0.41578	0.740051	-5.78528	-0.0432863	7.54436	0.954976	0.350195	0.999494	-5.36285
1940348	RANBP1	NM_011239	Ranbp1	19385	0.130673	9.12028	-2.37314	0.0270141	0.347476	-3.72468	0.0109168	9.12028	-0.172932	0.864321	0.957402	-6.10804	0.179152	9.12028	-2.93928	0.00770332	0.471323	-2.39575
2630291	SAE1	NM_019748	Sae1	56459	0.132625	9.71032	-2.37273	0.027038	0.347476	-3.72546	-0.0636942	9.71032	0.993948	0.331294	0.677821	-5.64185	0.0720832	9.71032	-1.16503	0.25676	0.999494	-5.16293
6060142	ZFP93	NM_009567	Zfp93	22755	0.0869639	7.51216	-2.37352	0.0269923	0.347476	-3.72397	-0.0298796	7.51216	0.71133	0.48452	0.78279	-5.87372	-0.0293585	7.51216	0.723885	0.476933	0.999494	-5.54061
4810470	PDXDC1	NM_001039533	Pdxdc1	94184	-0.173298	8.83848	2.37138	0.0271157	0.347506	-3.72799	0.332783	8.83848	-3.97201	0.000668417	0.0493743	-0.31303	-0.0169995	8.83848	0.210147	0.83553	0.999494	-5.76527
6100593	RNF34	NM_030564	Rnf34	80751	0.127559	8.5393	-2.37152	0.0271078	0.347506	-3.72773	0.0165313	8.5393	-0.268079	0.791192	0.929944	-6.08717	0.137052	8.5393	-2.30187	0.0314165	0.696356	-3.56092
6280356	CHMP7	NM_134078	Chmp7	105513	-0.14591	9.33755	2.36901	0.0272528	0.347585	-3.73243	0.0790417	9.33755	-1.11939	0.275316	0.625135	-5.51653	0.0195286	9.33755	-0.28644	0.777281	0.999494	-5.74733
450397	9130005N14RIK	NM_026667	Fam114a1	68303	0.148167	7.79422	-2.36913	0.027246	0.347585	-3.73221	-0.033276	7.79422	0.464098	0.647238	0.866485	-6.01611	0.122394	7.79422	-1.76798	0.0912422	0.910664	-4.40915
5260382	FDXR	NM_007997	Fdxr	14149	-0.0956078	7.64473	2.37032	0.0271767	0.347585	-3.72996	0.0432664	7.64473	-0.935639	0.359841	0.69675	-5.69551	-0.0274672	7.64473	0.615192	0.54488	0.999494	-5.60819
2360343	C330006P03RIK		NA	NA	-0.161026	7.84456	2.36904	0.027251	0.347585	-3.73237	-0.0304744	7.84456	0.391068	0.699592	0.889729	-6.04697	0.0766238	7.84456	-1.01841	0.319799	0.999494	-5.30622
620202	SMTN	NM_013870	Smtn	29856	0.290325	9.99614	-2.36954	0.0272219	0.347585	-3.73143	0.0980989	9.99614	-0.698373	0.492423	0.786956	-5.88261	0.0690501	9.99614	-0.509128	0.615844	0.999494	-5.66392
630341	EFEMP2	NM_021474	Efemp2	58859	0.124545	7.86951	-2.36724	0.0273557	0.34783	-3.73574	0.13009	7.86951	-2.15678	0.042473	0.287677	-4.03345	0.170715	7.86951	-2.93137	0.00784412	0.471856	-2.41094
1240551	LRRC1	NM_172528	Lrrc1	214345	0.107499	7.70779	-2.36723	0.0273566	0.34783	-3.73577	0.0172289	7.70779	-0.330929	0.743899	0.905625	-6.06848	0.00168566	7.70779	-0.0335342	0.973558	0.999494	-5.78568
2940372	SH2B1	NM_011363	Sh2b1	20399	0.101342	8.2964	-2.36688	0.0273768	0.34783	-3.73642	0.0902214	8.2964	-1.83797	0.0799129	0.373251	-4.56405	0.000147435	8.2964	-0.00311079	0.997547	0.999793	-5.78622
630215	SNX1	NM_019727	Snx1	56440	0.080971	7.48848	-2.36731	0.0273518	0.34783	-3.73561	-0.00708978	7.48848	0.180801	0.858216	0.954236	-6.10666	-0.0260756	7.48848	0.688717	0.49836	0.999494	-5.56362
940379	DTWD2	NM_026854	Dtwd2	68857	0.0750581	7.48302	-2.36561	0.0274508	0.348103	-3.73879	0.0108283	7.48302	-0.297679	0.768803	0.917166	-6.07886	0.00393123	7.48302	-0.111933	0.911914	0.999494	-5.78027
4390672	PSMC2	NM_011188	Psmc2	19181	0.153305	11.3124	-2.3659	0.0274339	0.348103	-3.73825	-0.000696607	11.3124	0.00937713	0.992605	0.997437	-6.1229	0.152328	11.3124	-2.12374	0.0454398	0.784632	-3.85955
1780440	TIMM44	NM_011592	Timm44	21856	0.163644	8.7479	-2.36406	0.0275417	0.348923	-3.7417	-0.103184	8.7479	1.3002	0.207286	0.556213	-5.31301	0.0846102	8.7479	-1.10424	0.281686	0.999494	-5.2244
3450762	ATPIF1	NM_007512	Atpif1	11983	0.222305	12.3837	-2.36311	0.0275973	0.349023	-3.74347	-0.0564454	12.3837	0.523366	0.606068	0.848103	-5.98727	0.106293	12.3837	-1.02075	0.318712	0.999494	-5.30406
5960133	FNTA	NM_008033	Fnta	14272	0.16622	10.6892	-2.36213	0.0276547	0.349023	-3.7453	-0.175655	10.6892	2.17733	0.040717	0.282003	-3.99737	-0.125851	10.6892	1.61569	0.120729	0.942394	-4.62247
3060274	MEOX2	NM_008584	Meox2	17286	0.210827	8.12484	-2.36255	0.0276299	0.349023	-3.74451	-0.144148	8.12484	1.40899	0.173125	0.51434	-5.17816	0.0972671	8.12484	-0.984698	0.335715	0.999494	-5.33673
3780070	MFHAS1	NM_001081279	Mfhas1	52065	-0.209909	8.28667	2.36244	0.0276363	0.349023	-3.74471	-0.138531	8.28667	1.35994	0.187927	0.531567	-5.24007	-0.135567	8.28667	1.37837	0.182252	0.983433	-4.92501
4780113	LARGE	NM_010687	Large1	16795	-0.174874	9.2368	2.36091	0.0277269	0.34927	-3.74759	-0.225001	9.2368	2.64961	0.0148036	0.182835	-3.1155	-0.0199843	9.2368	0.243739	0.809742	0.999494	-5.75805
4220082	2310079P10RIK		NA	NA	0.115532	9.41892	-2.36132	0.0277025	0.34927	-3.74682	-0.260427	9.41892	4.64281	0.000132129	0.0243649	1.17213	0.0109098	9.41892	-0.201442	0.842245	0.999494	-5.76697
3060349	ANKRD39	NM_026241	Ankrd39	109346	0.0850977	7.61159	-2.35127	0.0283007	0.349414	-3.76559	0.0186826	7.61158	-0.450261	0.657026	0.871114	-6.02236	0.0926384	7.61159	-2.31237	0.030729	0.686851	-3.54288
5130138	APPL2	NM_145220	Appl2	216190	-0.218084	8.77231	2.35171	0.0282741	0.349414	-3.76477	0.444931	8.77231	-4.185	0.000399508	0.0397048	0.15831	0.0210821	8.77231	-0.205378	0.839207	0.999494	-5.76621
6940278	BMP1	NM_009755	Bmp1	12153	0.189885	8.53962	-2.35237	0.0282343	0.349414	-3.76353	0.221212	8.53962	-2.39037	0.026039	0.229885	-3.61138	-0.060791	8.53962	0.680355	0.503535	0.999494	-5.56893
2260639	CDV3	NM_175833	Cdv3	321022	-0.19969	9.53687	2.34811	0.0284911	0.349414	-3.77148	0.198944	9.53687	-2.0405	0.0537594	0.318644	-4.23351	0.182471	9.53687	-1.93837	0.0658072	0.848739	-4.15433
2900725	CNOT6L	NM_178854	Cnot6l	231464	-0.065104	7.62632	2.34934	0.0284164	0.349414	-3.76918	0.0303208	7.62632	-0.954381	0.35049	0.690014	-5.67859	-0.0493649	7.62632	1.60931	0.122123	0.942394	-4.6311
6110386	DUSP3	NM_028207	Dusp3	72349	-0.211261	8.08396	2.35791	0.027904	0.349414	-3.75319	-0.0163586	8.08396	0.159256	0.874953	0.960202	-6.11031	0.0218462	8.08396	-0.220275	0.827734	0.999494	-5.7632
2600097	LYRM5	NM_133688	Etfrf1	67636	0.192194	9.56111	-2.35443	0.0281109	0.349414	-3.75968	-0.120813	9.56111	1.29094	0.210423	0.558457	-5.32407	-0.0436795	9.56111	0.483401	0.633694	0.999494	-5.6759
3840040	GRASP	NM_019518	Grasp	56149	-0.198633	8.37325	2.35806	0.0278952	0.349414	-3.75291	0.322226	8.37325	-3.33663	0.00305551	0.0922076	-1.69908	-0.00666337	8.37325	0.0714628	0.943689	0.999494	-5.78379
3830246	GSK3B	NM_019827	Gsk3b	56637	-0.114341	8.02968	2.35133	0.0282969	0.349414	-3.76548	-0.295726	8.02968	5.3045	2.71191e-05	0.0116909	2.61936	-0.0159323	8.02968	0.295985	0.770079	0.999494	-5.7447
3850129	GSTM1	NM_010358	Gstm1	14862	-0.172788	9.35547	2.34849	0.0284681	0.349414	-3.77077	0.230033	9.35547	-2.72715	0.0124548	0.169954	-2.96232	-0.0358092	9.35548	0.439695	0.664543	0.999494	-5.69485
1110670	HIST2H2AA2	NM_178212	H2ac19	319192	-0.26692	9.47573	2.34635	0.0285972	0.349414	-3.77475	0.0528545	9.47573	-0.405263	0.689285	0.885301	-6.04138	0.129447	9.47573	-1.02798	0.315374	0.999494	-5.29738
3400164	JAM2	NM_023844	Jam2	67374	0.114829	7.77901	-2.35218	0.0282459	0.349414	-3.76389	-0.0512611	7.77902	0.915905	0.369867	0.70317	-5.713	-0.016921	7.77902	0.313132	0.757195	0.999494	-5.73977
610347	A230021I18RIK	AK038513	Kcnh6	192775	0.143318	7.7737	-2.3475	0.0285277	0.349414	-3.77261	-0.0312533	7.7737	0.446523	0.659681	0.87289	-6.02401	0.0788048	7.7737	-1.16611	0.256332	0.999494	-5.16181
2060646	FBXL10	NM_013910	Kdm2b	30841	0.100197	7.5733	-2.34681	0.0285695	0.349414	-3.7739	0.0681705	7.5733	-1.39272	0.177928	0.521172	-5.1989	0.0131164	7.5733	-0.277537	0.784017	0.999494	-5.74971
6180753	LYRM2	NM_175364	Lyrm2	108755	0.136936	8.08155	-2.3455	0.0286488	0.349414	-3.77633	0.00182423	8.08155	-0.0272548	0.978508	0.994614	-6.12257	-0.08728	8.08155	1.35057	0.190867	0.990091	-4.95791
5890056	MAN2B1	NM_010764	Man2b1	17159	-0.170158	9.16865	2.34957	0.0284026	0.349414	-3.76875	0.193618	9.16865	-2.33199	0.0294813	0.241321	-3.71924	0.0562527	9.16865	-0.701716	0.490377	0.999494	-5.55525
5420504	MED27	NM_026896	Med27	68975	0.0913795	7.8423	-2.3473	0.0285397	0.349414	-3.77298	-0.100626	7.8423	2.25463	0.0346878	0.2602	-3.85978	-0.0245226	7.8423	0.569075	0.575198	0.999494	-5.63367
1050538	LOC100046395	XR_032392	NA	NA	0.105938	9.05261	-2.34543	0.0286533	0.349414	-3.77647	-0.238695	9.05261	4.60955	0.000143168	0.0246053	1.09863	-0.0624255	9.05261	1.24858	0.225233	0.999494	-5.07379
4900025	LOC386360	XM_359184	NA	NA	-0.203076	8.06568	2.35079	0.0283291	0.349414	-3.76647	-0.303761	8.06568	3.06713	0.00573878	0.116967	-2.26892	0.0707745	8.06568	-0.740142	0.467213	0.999494	-5.52961
6860619	LARP1	XM_126172	NA	NA	0.109613	7.56212	-2.35672	0.0279745	0.349414	-3.75541	-0.0328038	7.56212	0.615194	0.544878	0.818625	-5.93596	-0.00174881	7.56212	0.0339679	0.973216	0.999494	-5.78567
1710176	4933407C03RIK	XM_001004724	NA	NA	-0.168621	7.75818	2.35657	0.0279837	0.349414	-3.75569	0.0400413	7.75818	-0.488113	0.630407	0.859877	-6.00483	0.0265925	7.75818	-0.335746	0.740314	0.999494	-5.73284
3870091	0610007P22RIK		NA	NA	0.0873218	7.62199	-2.35708	0.0279536	0.349414	-3.75475	0.0627207	7.622	-1.47674	0.154231	0.494738	-5.08968	0.0634678	7.622	-1.5477	0.136277	0.954031	-4.71301
1450309	RDBP	NM_001045864	Nelfe	27632	-0.121256	8.65358	2.34922	0.0284242	0.349414	-3.76942	0.145748	8.65358	-2.46301	0.0222759	0.216672	-3.47514	-0.0340172	8.65358	0.59539	0.557793	0.999494	-5.61937
6450458	PARP3	NM_145619	Parp3	235587	-0.104595	7.77737	2.35424	0.0281224	0.349414	-3.76004	-0.00266233	7.77737	0.0522691	0.958797	0.989893	-6.12158	-0.034235	7.77737	0.696132	0.493797	0.999494	-5.55886
7400519	PDRG1	NM_178939	Pdrg1	68559	0.187204	9.85937	-2.35647	0.0279894	0.349414	-3.75587	-0.236534	9.85937	2.59707	0.0166263	0.189809	-3.21809	-0.0141165	9.85937	0.16053	0.873961	0.999494	-5.77399
5720575	PRKCZ	NM_001039079	Prkcz	18762	0.101638	7.66884	-2.35772	0.0279153	0.349414	-3.75355	0.0795936	7.66884	-1.61048	0.121866	0.447431	-4.90534	0.0316217	7.66884	-0.662677	0.514573	0.999494	-5.57996
5720523	S100A11	NM_016740	S100a11	20195	0.138158	9.00417	-2.35948	0.0278109	0.349414	-3.75025	0.159186	9.00417	-2.37131	0.0271199	0.23376	-3.64677	-0.0949707	9.00417	1.46525	0.157311	0.966903	-4.81869
3990307	0610038F07RIK	NM_025333	Sdhaf2	66072	0.11188	8.23012	-2.3576	0.0279222	0.349414	-3.75376	-0.0785978	8.23012	1.44467	0.162954	0.5035	-5.13198	0.0325734	8.23012	-0.620099	0.541704	0.999494	-5.60536
4120750	SLC15A2	NM_021301	Slc15a2	57738	-0.128841	7.51017	2.35274	0.028212	0.349414	-3.76283	0.0630779	7.51017	-1.00471	0.326202	0.674762	-5.63163	-0.0332818	7.51017	0.549046	0.588626	0.999494	-5.64414
4120537	D330017J20RIK	NM_001037740	Strip2	320609	0.165578	8.33226	-2.35505	0.028074	0.349414	-3.75853	-0.0591754	8.33226	0.734146	0.470784	0.772797	-5.85768	0.0117158	8.33226	-0.15054	0.881741	0.999494	-5.77546
1240154	SYNGR1	NM_009303	Syngr1	20972	-0.142283	8.19781	2.34533	0.0286594	0.349414	-3.77666	-0.017061	8.19781	0.245299	0.808549	0.936994	-6.09299	0.00538003	8.19781	-0.0801155	0.936886	0.999494	-5.78317
3180521	TDRD7	NM_146142	Tdrd7	100121	-0.157412	8.19648	2.34602	0.0286178	0.349414	-3.77538	0.0965312	8.19648	-1.25488	0.222981	0.573854	-5.36648	0.00343025	8.19648	-0.0461849	0.963589	0.999494	-5.78521
2230452	1810074P20RIK	NM_026194	Ufl1	67490	0.115638	7.81854	-2.35576	0.0280319	0.349414	-3.75721	0.040194	7.81855	-0.714227	0.482763	0.780997	-5.87171	0.0928444	7.81855	-1.70871	0.10189	0.91921	-4.49385
4210576	USP37	NM_176972	Usp37	319651	-0.0840555	7.59362	2.356	0.0280173	0.349414	-3.75675	-0.131435	7.59362	3.2134	0.00408211	0.101685	-1.96148	0.0131777	7.59361	-0.33368	0.741851	0.999494	-5.73349
3290167	USP47	NM_133758	Usp47	74996	-0.153015	9.09026	2.35039	0.0283533	0.349414	-3.76722	0.196493	9.09026	-2.63267	0.0153696	0.185343	-3.14868	0.0623307	9.09026	-0.864948	0.396608	0.999494	-5.43751
4850156	CACNA2D1	NM_009784	Cacna2d1	12293	-0.346166	8.98743	2.34392	0.028745	0.349434	-3.77927	-0.535705	8.98743	3.16394	0.00458238	0.107113	-2.06596	-0.13946	8.98743	0.853085	0.403008	0.999494	-5.44684
5270021	EMCN	NM_016885	Emcn	59308	0.228357	9.54541	-2.34443	0.0287142	0.349434	-3.77833	0.217348	9.54541	-1.94636	0.0647854	0.342282	-4.3901	0.0234824	9.54541	-0.217795	0.829641	0.999494	-5.76372
50341	NHSL1	NM_173390	Nhsl1	215819	0.0756739	7.70443	-2.34343	0.028775	0.349434	-3.78019	-0.05179	7.70443	1.39893	0.176084	0.518719	-5.19101	0.032683	7.70443	-0.914347	0.370667	0.999494	-5.39739
1030632	PCDHB22	NM_053147	Pcdhb22	93893	0.109827	7.57792	-2.34465	0.0287006	0.349434	-3.77791	0.0482907	7.57792	-0.899243	0.378476	0.711258	-5.7275	0.116808	7.57792	-2.25282	0.0348187	0.715808	-3.64454
5870255	TBC1D10A	NM_134023	Tbc1d10a	103724	0.0845227	7.50098	-2.34285	0.0288106	0.349434	-3.78127	0.0500313	7.50098	-1.20964	0.239539	0.59313	-5.41824	0.0682745	7.50098	-1.70967	0.10171	0.91921	-4.49251
3780619	TUBA1A	NM_011653	Tuba1a	22142	0.136624	8.0853	-2.34271	0.028819	0.349434	-3.78153	0.028542	8.0853	-0.426892	0.673699	0.87755	-6.03248	-0.0222374	8.0853	0.344474	0.733834	0.999494	-5.73003
2810154	CCDC32	NM_199310	Ccdc32	269336	-0.177766	8.27386	2.34198	0.0288641	0.349661	-3.7829	-0.183156	8.27386	2.10473	0.0472299	0.299604	-4.12387	-0.0467182	8.27386	0.556033	0.583924	0.999494	-5.64053
5560615	ACSL3	NM_028817	Acsl3	74205	-0.0740008	7.55717	2.34061	0.0289478	0.350231	-3.78545	0.122225	7.55717	-3.37205	0.00281026	0.0885528	-1.62315	-0.0388793	7.55717	1.11095	0.278851	0.999494	-5.21776
1410681	SMEK2	NM_134034	Ppp4r3b	104570	-0.157244	7.8937	2.33992	0.0289903	0.350231	-3.78673	-0.167531	7.8937	2.17452	0.0409534	0.282608	-4.00232	-0.0795371	7.8937	1.06925	0.296807	0.999494	-5.25847
2760711	TSC2	NM_011647	Tsc2	22084	-0.140403	9.89471	2.34028	0.028968	0.350231	-3.78606	0.0974713	9.89471	-1.41713	0.17076	0.511088	-5.1677	0.0453742	9.89471	-0.683254	0.501737	0.999494	-5.5671
3940392	PDCD5	NM_019746	Pdcd5	56330	-0.126908	7.77776	2.33763	0.0291309	0.351214	-3.79098	0.119438	7.77776	-1.91898	0.068347	0.350953	-4.43469	0.0328922	7.77776	-0.547347	0.589773	0.999494	-5.64501
4560154	RNASEH2C	NM_026616	Rnaseh2c	68209	0.0930275	7.57716	-2.33797	0.0291099	0.351214	-3.79035	-0.0392196	7.57716	0.859754	0.399402	0.726644	-5.76087	0.00226693	7.57716	-0.0514694	0.959426	0.999494	-5.78496
7040097	STK11	NM_011492	Stk11	20869	-0.169848	8.84724	2.33731	0.029151	0.351214	-3.79158	0.102187	8.84724	-1.22657	0.233236	0.586713	-5.39905	-0.0461446	8.84724	0.573665	0.572142	0.999494	-5.63122
1820070	TNXB	NM_031176	Tnxb	81877	0.168787	8.52818	-2.33558	0.029258	0.352184	-3.7948	0.0431234	8.52818	-0.520489	0.608037	0.84857	-5.98875	0.0658887	8.52818	-0.823661	0.419168	0.999494	-5.46946
6620630	BMPR1A	NM_009758	Bmpr1a	12166	0.141271	8.06039	-2.33017	0.0295951	0.354314	-3.80485	-0.146517	8.06039	2.10798	0.0469197	0.299243	-4.11827	-0.0462805	8.06039	0.689627	0.497799	0.999494	-5.56304
3610014	LOC381981	XM_356027	NA	NA	-0.0834497	7.519	2.33093	0.0295475	0.354314	-3.80343	-0.0113071	7.519	0.275484	0.785573	0.926845	-6.08517	0.046842	7.519	-1.18201	0.250099	0.999494	-5.14524
5900020	PLEKHG5	NM_001004156	Plekhg5	269608	0.0747855	7.61017	-2.33037	0.0295823	0.354314	-3.80447	-0.0623949	7.61017	1.69589	0.104327	0.418955	-4.78115	0.0452319	7.61017	-1.27331	0.216493	0.999494	-5.0464
2230221	PPID	NM_026352	Ppid	67738	-0.223628	9.45663	2.33046	0.0295765	0.354314	-3.80429	0.0649553	9.45663	-0.590438	0.561048	0.827302	-5.95058	-0.0328848	9.45663	0.309594	0.759847	0.999494	-5.74081
2600079	2610207I05RIK	NM_001031814	Smg1	233789	-0.143227	8.46821	2.33201	0.0294798	0.354314	-3.80142	0.0100031	8.46821	-0.142063	0.888352	0.964213	-6.11289	0.216576	8.46821	-3.18563	0.00435602	0.401469	-1.91613
4390333	2210411K11RIK	NM_029384	Tmem238	664968	-0.11415	8.00405	2.33051	0.0295735	0.354314	-3.80421	-0.0498151	8.00405	0.887112	0.384827	0.716799	-5.7379	0.00941027	8.00405	-0.173564	0.863831	0.999494	-5.77192
4120376	COQ7	NM_009940	Coq7	12850	0.178225	8.96369	-2.32735	0.0297719	0.355068	-3.81007	-0.0687209	8.96369	0.782752	0.442302	0.754321	-5.82192	0.0990294	8.96369	-1.16826	0.255483	0.999494	-5.15958
2000167	CSTF2	NM_133196	Cstf2	108062	0.159089	8.17861	-2.3268	0.0298068	0.355068	-3.8111	-0.104279	8.17861	1.33033	0.197336	0.545613	-5.27656	-0.0736158	8.17861	0.972685	0.341518	0.999494	-5.34738
4900474	DDB2	NM_028119	Ddb2	107986	0.0824524	7.61595	-2.32619	0.0298452	0.355068	-3.81223	-0.0175429	7.61595	0.431704	0.670251	0.876828	-6.03044	-0.0219816	7.61595	0.560251	0.581095	0.999494	-5.63833
4290451	FBXL15	NM_133694	Fbxl15	68431	0.0733954	7.62147	-2.32643	0.0298299	0.355068	-3.81178	0.0227614	7.62147	-0.629307	0.535773	0.814083	-5.92736	-0.00138185	7.62147	0.0395698	0.968801	0.999494	-5.78548
4760204	GALNTL2	NM_030166	Galnt15	78754	-0.124137	8.19443	2.32689	0.0298009	0.355068	-3.81092	0.128817	8.19444	-2.10616	0.0470934	0.299444	-4.12141	0.103657	8.19444	-1.75533	0.0934307	0.913461	-4.42741
6620553	MAP4K2	NM_009006	Map4k2	26412	0.0884181	7.58801	-2.32838	0.0297074	0.355068	-3.80817	0.0438971	7.58801	-1.0083	0.324514	0.673479	-5.62819	-0.0184363	7.58801	0.438599	0.665324	0.999494	-5.6953
6370291	2810408P10RIK	NM_198619	Zfp933	242747	-0.0887185	7.58033	2.32757	0.0297579	0.355068	-3.80966	0.0773762	7.58033	-1.77067	0.0907814	0.39673	-4.66848	-0.018316	7.58033	0.43411	0.66853	0.999494	-5.69715
4490470	DBI	NM_007830	Dbi	13167	-0.1996	11.785	2.32476	0.0299351	0.355438	-3.81486	0.0885047	11.785	-0.899139	0.37853	0.711258	-5.72759	-0.284916	11.785	2.99789	0.00673346	0.457327	-2.28277
3420451	ESM1	NM_023612	Esm1	71690	0.107228	7.61253	-2.32522	0.029906	0.355438	-3.81401	0.0296562	7.61254	-0.560939	0.580634	0.836734	-5.96725	0.00771212	7.61254	-0.151082	0.881319	0.999494	-5.77538
2810280	LOC100047856	XM_001479297	NA	NA	-0.121147	7.88016	2.324	0.0299835	0.355438	-3.81628	0.0518934	7.88016	-0.868316	0.394803	0.723757	-5.75375	-0.00767232	7.88016	0.132963	0.895458	0.999494	-5.77783
6760022	ZFP39	NM_011758	Zfp39	22698	-0.0738404	7.60904	2.32416	0.0299733	0.355438	-3.81598	-0.0155143	7.60904	0.425939	0.674382	0.877779	-6.03288	-0.0414873	7.60904	1.17969	0.251	0.999494	-5.14767
5420367	LOC216443	XM_125952	NA	NA	-0.202431	8.78139	2.32102	0.0301729	0.357365	-3.8218	0.10051	8.78139	-1.0052	0.325973	0.674685	-5.63116	-0.0551264	8.78139	0.571008	0.57391	0.999494	-5.63264
1170546	HIST2H2AA1	NM_013549	H2ac18	15267	0.0837353	7.43919	-2.32031	0.0302179	0.357579	-3.82311	-0.0144371	7.43919	0.348948	0.73052	0.89859	-6.06241	0.0360507	7.43919	-0.90247	0.376799	0.999494	-5.40722
5310746	ATG7	NM_028835	Atg7	74244	0.0638851	7.55993	-2.31546	0.0305292	0.35807	-3.83208	0.0440328	7.55993	-1.39206	0.178127	0.521172	-5.19974	0.0295426	7.55993	-0.967314	0.344134	0.999494	-5.3521
4480603	ATP1B3	NM_007502	Atp1b3	11933	0.162099	9.57025	-2.3179	0.0303723	0.35807	-3.82757	-0.065407	9.57025	0.815796	0.423555	0.742427	-5.79638	-0.117369	9.57025	1.51618	0.144029	0.954701	-4.75395
5890544	FAM152B	NM_134095	Desi1	28075	-0.100249	7.84513	2.31552	0.0305253	0.35807	-3.83197	-0.0982587	7.84513	1.97963	0.0606786	0.331945	-4.33533	-0.118582	7.84513	2.47441	0.0217331	0.643961	-3.25898
610397	KEAP1	NM_016679	Keap1	50868	-0.177033	8.57645	2.31597	0.0304962	0.35807	-3.83114	0.0756136	8.57645	-0.862822	0.39775	0.725871	-5.75833	0.014035	8.57645	-0.165872	0.869806	0.999494	-5.77316
1300372	LOC100047490	XM_001478266	NA	NA	0.163141	11.7541	-2.31905	0.0302988	0.35807	-3.82545	-0.0342257	11.7541	0.424367	0.675511	0.877999	-6.03354	-0.115397	11.7541	1.48191	0.152861	0.962921	-4.7977
6110132	SRP9	NM_012058	Srp9	27058	0.0960652	7.69303	-2.31702	0.0304287	0.35807	-3.8292	-0.0364963	7.69303	0.767813	0.450942	0.759695	-5.83314	-0.0460347	7.69303	1.00307	0.326975	0.999494	-5.32022
3520192	SRPR	NM_026130	Srpr	67398	0.153503	8.11092	-2.31731	0.0304104	0.35807	-3.82867	0.0417261	8.11092	-0.549438	0.588362	0.840434	-5.97352	-0.176932	8.11092	2.41299	0.0248082	0.66015	-3.36779
1240653	SRR	AK080830	Srr	27364	-0.240381	11.1348	2.31679	0.0304435	0.35807	-3.82962	0.221604	11.1348	-1.86298	0.0761733	0.367478	-4.52454	-0.67596	11.1348	5.88559	6.95315e-06	0.0191122	3.45398
2490349	YBX2	NM_016875	Ybx2	53422	-0.0950662	7.79345	2.31628	0.0304763	0.35807	-3.83057	0.0703214	7.79345	-1.4945	0.149566	0.488237	-5.06594	-0.0123922	7.79345	0.27277	0.787631	0.999494	-5.75095
5360414	ZDHHC3	NM_026917	Zdhhc3	69035	0.0787477	7.47587	-2.31832	0.0303453	0.35807	-3.82679	-0.0168378	7.47587	0.432377	0.669769	0.876493	-6.03015	-0.00371286	7.47587	0.0987474	0.922253	0.999494	-5.78159
4830477	ARL5A	NM_182994	Arl5a	75423	0.0949016	7.59821	-2.31132	0.0307967	0.359492	-3.83972	-0.159367	7.59821	3.38555	0.00272194	0.0878442	-1.59415	0.0444106	7.59821	-0.977138	0.339359	0.999494	-5.34344
6370475	CCL21C	NM_023052	Ccl21c	65956	0.161867	8.18575	-2.31053	0.0308482	0.359492	-3.84119	0.234336	8.18575	-2.91766	0.00809382	0.138724	-2.57778	0.103679	8.18575	-1.33698	0.195192	0.992429	-4.97379
2810041	GTF3C4	NM_172977	Gtf3c4	269252	0.0751568	7.71039	-2.3108	0.0308306	0.359492	-3.84069	-0.00261523	7.71039	0.0701369	0.944732	0.985766	-6.12049	-0.0289949	7.71039	0.805373	0.429414	0.999494	-5.48315
6660424	SCL0004190.1_3	AK007682	Kmt2e	69188	-0.240832	8.60271	2.31071	0.0308366	0.359492	-3.84086	-0.221109	8.60271	1.85046	0.0780255	0.370111	-4.54436	-0.030545	8.60271	0.26476	0.793714	0.999494	-5.75299
5910672	C730026J16		NA	NA	-0.149626	8.26606	2.31312	0.0306804	0.359492	-3.83641	-0.177636	8.26606	2.39533	0.0257644	0.229885	-3.60215	-0.0194945	8.26606	0.272262	0.788016	0.999494	-5.75108
4260017	RPL7A	NM_013721	Rpl7a	27176	-0.19754	8.53241	2.31228	0.0307349	0.359492	-3.83797	0.190217	8.53241	-1.94213	0.0653253	0.344068	-4.39702	-0.220236	8.53241	2.32892	0.029673	0.684336	-3.51435
6840598	SETD6	NM_001035123	Setd6	66083	0.0858415	7.92516	-2.31033	0.0308611	0.359492	-3.84155	-0.0420722	7.92516	0.987679	0.334286	0.679451	-5.64776	0.0202334	7.92516	-0.491957	0.627731	0.999494	-5.67198
5130326	TAF6	NM_009315	Taf6	21343	-0.0714634	7.54275	2.30975	0.0308993	0.359492	-3.84264	0.0035226	7.54275	-0.0993086	0.921813	0.975849	-6.11803	-0.0092563	7.54275	0.270271	0.789527	0.999494	-5.75159
160026	TMEM9	NM_025439	Tmem9	66241	0.100246	7.8064	-2.30977	0.0308976	0.359492	-3.84259	-0.0507101	7.8064	1.01915	0.319454	0.668041	-5.61775	-0.0103151	7.8064	0.214713	0.832013	0.999494	-5.76435
580168	ZFP35	NM_011755	Zfp35	22694	0.0714699	7.49321	-2.30941	0.0309211	0.359492	-3.84326	0.0114984	7.49321	-0.324084	0.749004	0.907569	-6.07071	-0.0148113	7.49321	0.432367	0.669777	0.999494	-5.69786
3400605	HACE1	NM_172473	Hace1	209462	0.109083	7.67424	-2.3088	0.0309613	0.359644	-3.84439	0.020257	7.67424	-0.37398	0.712079	0.893698	-6.05345	0.00749343	7.67424	-0.143282	0.887401	0.999494	-5.77647
4290661	CORO1A	NM_009898	Coro1a	12721	-0.139667	7.95159	2.30489	0.0312173	0.360097	-3.8516	0.0336953	7.95159	-0.485029	0.632557	0.860233	-6.00631	0.175972	7.95159	-2.6235	0.0156845	0.586031	-2.98931
840070	CTSD	NM_009983	Ctsd	13033	-0.0953451	7.55611	2.30544	0.0311809	0.360097	-3.85058	0.0672528	7.55611	-1.41843	0.170385	0.510314	-5.16603	0.0274085	7.55611	-0.598719	0.555611	0.999494	-5.61751
1940564	DDHD1	NM_001039106	Ddhd1	114874	-0.0767366	7.46029	2.30564	0.0311676	0.360097	-3.85021	-0.00367744	7.46029	0.096378	0.924112	0.976322	-6.11831	-0.0380206	7.46029	1.03202	0.313521	0.999494	-5.29363
3060546	DPP4	NM_010074	Dpp4	13482	0.076489	7.56644	-2.30521	0.0311961	0.360097	-3.85101	0.0152474	7.56644	-0.400822	0.692504	0.886204	-6.04315	0.0154963	7.56644	-0.421913	0.677274	0.999494	-5.70206
1850270	HSPA8	NM_031165	Hspa8	15481	-0.317779	9.75901	2.30527	0.0311921	0.360097	-3.85089	0.344485	9.75901	-2.17977	0.0405135	0.280973	-3.99308	-0.389508	9.75901	2.55267	0.0183287	0.606453	-3.11837
6590286	P2RY5	NM_175116	Lpar6	67168	-0.19214	8.22596	2.30578	0.0311587	0.360097	-3.84996	-0.000486155	8.22596	0.00508883	0.995987	0.998591	-6.12293	-0.179451	8.22596	1.94549	0.0648958	0.848739	-4.14333
2810709	LOC100047369	XR_033486	NA	NA	-0.125141	8.10825	2.30654	0.0311086	0.360097	-3.84855	0.0815611	8.10825	-1.31126	0.20359	0.552192	-5.29971	0.0243874	8.10825	-0.406078	0.688695	0.999494	-5.70823
5130497	SEC11C	NM_025468	Sec11c	66286	-0.10034	7.82672	2.30688	0.0310867	0.360097	-3.84793	-0.035114	7.82672	0.704164	0.488882	0.784833	-5.87865	0.0239089	7.82672	-0.496583	0.624518	0.999494	-5.66983
5340278	IGH-6	XM_354710	NA	NA	-0.112558	7.56753	2.3038	0.0312889	0.36061	-3.85361	0.00413916	7.56753	-0.0738962	0.941776	0.984118	-6.12022	-0.0503344	7.56753	0.930709	0.362329	0.999494	-5.38364
2600553	6620401K05RIK	NM_172774	Atrip	235610	0.127225	7.75925	-2.30039	0.0315143	0.361851	-3.85988	0.111807	7.75925	-1.76335	0.0920373	0.399499	-4.67967	0.0505503	7.75925	-0.825723	0.418022	0.999494	-5.4679
5860364	1810013L24RIK	XM_907664	NA	NA	0.138547	8.16981	-2.30011	0.0315328	0.361851	-3.8604	-0.0425672	8.16981	0.61641	0.544091	0.81844	-5.93523	0.0449435	8.16981	-0.674062	0.507449	0.999494	-5.57289
4920044	2310007O11RIK		NA	NA	0.179043	9.09462	-2.30087	0.0314828	0.361851	-3.85901	-0.0189624	9.09462	0.212554	0.833676	0.945458	-6.10044	0.223786	9.09462	-2.59805	0.0165902	0.593714	-3.03586
6020129	POLR1B	NM_009086	Polr1b	20017	0.0955373	7.58389	-2.30078	0.0314883	0.361851	-3.85916	0.0331996	7.58389	-0.697393	0.493024	0.786992	-5.88328	0.0251116	7.58389	-0.546336	0.590456	0.999494	-5.64553
1450112	TOMM70A	NM_138599	Tomm70a	28185	0.089529	7.63555	-2.30131	0.0314532	0.361851	-3.85819	-0.10531	7.63555	2.36116	0.0277118	0.236218	-3.66553	-0.0287158	7.63555	0.66683	0.511968	0.999494	-5.57739
2370047	AMIGO1	NM_001004293	Amigo1	229715	-0.0734688	7.50418	2.29948	0.0315747	0.362018	-3.86156	-0.00646772	7.50418	0.176572	0.861496	0.955981	-6.10741	0.00120287	7.50418	-0.0340116	0.973181	0.999494	-5.78567
1710546	GGA3	NM_173048	Gga3	260302	0.0789257	7.52843	-2.2982	0.0316602	0.362061	-3.86393	0.0815306	7.52843	-2.07077	0.0505874	0.309944	-4.18211	0.0269621	7.52843	-0.709258	0.485779	0.999494	-5.55032
430132	LGALS9	NM_010708	Lgals9	16859	-0.109765	7.60212	2.29882	0.0316185	0.362061	-3.86277	0.0902546	7.60212	-1.64875	0.113723	0.43563	-4.8503	0.0578372	7.60212	-1.09429	0.285925	0.999494	-5.23418
520338	B230208H17RIK	NM_001024616	Rabl6	227624	-0.163936	8.04481	2.29841	0.0316462	0.362061	-3.86354	-0.384368	8.04481	4.70049	0.000114978	0.0231298	1.29945	0.0413803	8.04481	-0.524118	0.605554	0.999494	-5.65666
6760291	1810029B16RIK	NM_025465	Tma16	66282	-0.0896313	7.68677	2.29768	0.0316947	0.362143	-3.86488	0.0324175	7.68677	-0.724857	0.476349	0.776409	-5.86427	-0.0868286	7.68677	2.01082	0.0570393	0.834963	-4.04118
630274	CXCL16	NM_023158	Cxcl16	66102	-0.0992958	7.7543	2.29619	0.0317942	0.362345	-3.86762	-0.0606434	7.7543	1.22321	0.234476	0.588049	-5.40288	0.0322919	7.7543	-0.67461	0.507108	0.999494	-5.57255
1690164	FBLN1	NM_010180	Fbln1	14114	-0.223141	8.756	2.29638	0.0317814	0.362345	-3.86727	0.0893685	8.756	-0.802217	0.431198	0.747306	-5.807	0.0601546	8.756	-0.559262	0.581758	0.999494	-5.63885
1570497	MTMR3	NM_028860	Mtmr3	74302	-0.0620546	7.48617	2.29645	0.0317766	0.362345	-3.86714	-0.0670355	7.48617	2.16387	0.0418595	0.286774	-4.02102	0.0145801	7.48617	-0.487446	0.630871	0.999494	-5.67405
6580240	BMP1	NM_009755	Bmp1	12153	0.0889022	7.70042	-2.29339	0.0319817	0.362876	-3.87276	0.0497785	7.70042	-1.12008	0.275024	0.624722	-5.51579	0.00421602	7.70042	-0.0982541	0.92264	0.999494	-5.78164
7570671	FAM20B	NM_145413	Fam20b	215015	-0.085125	7.66006	2.29264	0.0320321	0.362876	-3.87414	-0.235979	7.66006	5.54365	1.54263e-05	0.010984	3.13272	0.0338751	7.66006	-0.824217	0.418859	0.999494	-5.46904
2190193	GNL2	NM_145552	Gnl2	230737	-0.0952084	7.67539	2.29457	0.0319026	0.362876	-3.8706	0.0771896	7.67539	-1.62266	0.119222	0.44281	-4.88793	-0.0877396	7.67539	1.91031	0.0695107	0.85116	-4.1974
730025	GSTM2	NM_008183	Gstm2	14863	-0.199097	9.32979	2.29266	0.0320309	0.362876	-3.87411	0.0857251	9.32979	-0.861047	0.398705	0.726546	-5.7598	-0.00585674	9.32979	0.0609275	0.951979	0.999494	-5.78446
2940017	MARS	NM_001003913	Mars	216443	-0.115547	7.73416	2.29315	0.0319978	0.362876	-3.8732	0.0519062	7.73416	-0.898536	0.378844	0.711435	-5.72811	-0.0239304	7.73416	0.429048	0.672153	0.999494	-5.6992
1440204	6330509M05RIK		NA	NA	0.0823007	7.72627	-2.29326	0.0319907	0.362876	-3.87301	0.0436154	7.72627	-1.06007	0.300869	0.64936	-5.57746	-0.0583837	7.72627	1.46968	0.156118	0.965851	-4.81313
6760114	TBL1X	NM_020601	Tbl1x	21372	-0.228355	8.11639	2.29335	0.0319844	0.362876	-3.87284	-0.140776	8.1164	1.23319	0.230806	0.583161	-5.39149	-0.0951643	8.1164	0.863408	0.397435	0.999494	-5.43873
6590300	LRRFIP2	NM_027742	Lrrfip2	71268	0.11479	7.81554	-2.29185	0.0320853	0.363047	-3.87559	0.0274002	7.81554	-0.477176	0.638047	0.861785	-6.01004	0.0777067	7.81554	-1.40159	0.175295	0.978633	-4.89711
7570398	SIAT7B	NM_009180	St6galnac2	20446	-0.118499	7.76319	2.29161	0.0321019	0.363047	-3.87604	0.107782	7.76319	-1.81809	0.0829992	0.381044	-4.59519	-0.0859557	7.76319	1.5017	0.147708	0.958704	-4.77254
6560066	ARMCX5	NM_001009575	Armcx5	494468	0.0688865	7.61037	-2.29073	0.0321609	0.363404	-3.87765	-0.00475147	7.61037	0.13782	0.891664	0.964958	-6.11348	-0.0445246	7.61037	1.33759	0.194997	0.992429	-4.97308
4290195	SUPT4H1	NM_009296	Supt4a	20922	-0.0913697	7.99079	2.28919	0.0322652	0.363963	-3.88048	-0.0423989	7.99079	0.92657	0.364426	0.699843	-5.70359	0.0268715	7.99079	-0.608211	0.549414	0.999494	-5.61217
6270709	TSPO	NM_009775	Tspo	12257	-0.161078	8.74067	2.28954	0.0322417	0.363963	-3.87984	0.155623	8.74067	-1.92943	0.066968	0.347713	-4.41772	0.0580813	8.74067	-0.745815	0.463849	0.999494	-5.52572
4810370	SMARCA4	NM_011417	Smarca4	20586	-0.0808297	7.68638	2.28751	0.0323795	0.364942	-3.88357	0.0157906	7.68638	-0.389792	0.700522	0.89043	-6.04747	0.0410727	7.68638	-1.05009	0.305326	0.999494	-5.2767
4890327	ARL2BP	NM_024191	Arl2bp	107566	0.147885	8.16813	-2.28215	0.0327456	0.365078	-3.89339	-0.099372	8.16813	1.33761	0.194991	0.542292	-5.26766	-0.0131525	8.16813	0.183363	0.85623	0.999494	-5.77027
6550204	COG1	NM_013581	Cog1	16834	-0.0891204	7.88649	2.28214	0.0327463	0.365078	-3.89341	-0.067233	7.88649	1.50173	0.1477	0.485372	-5.05621	0.0268421	7.88649	-0.62096	0.541148	0.999494	-5.60487
5690408	EXOSC5	NM_138586	Exosc5	27998	-0.104366	7.75413	2.2848	0.0325643	0.365078	-3.88854	-0.0897225	7.75413	1.7133	0.10103	0.415132	-4.75525	0.0311168	7.75413	-0.615412	0.544737	0.999494	-5.60806
4890598	GRSF1	NM_178700	Grsf1	231413	0.226255	9.81409	-2.28224	0.0327396	0.365078	-3.89323	-0.0103581	9.81409	0.0911349	0.928229	0.978562	-6.1188	-0.0866455	9.81409	0.789571	0.438392	0.999494	-5.49474
270278	IFT172	NM_026298	Ift172	67661	-0.0790764	7.79693	2.28386	0.0326286	0.365078	-3.89027	0.123699	7.79693	-3.11623	0.00512083	0.111342	-2.16624	-0.0598804	7.79693	1.56239	0.132784	0.949369	-4.6937
4220546	ILF2	NM_026374	Ilf2	67781	-0.0972914	8.535	2.28327	0.0326694	0.365078	-3.89136	0.0299715	8.535	-0.613526	0.54596	0.819606	-5.93696	-0.0557107	8.535	1.18114	0.250437	0.999494	-5.14615
360437	MAGED2	NM_030700	Maged2	80884	0.217759	8.84125	-2.28494	0.032555	0.365078	-3.88829	0.129169	8.84125	-1.18222	0.250018	0.602554	-5.4488	0.169753	8.84125	-1.60915	0.122157	0.942394	-4.63131
7550692	1700028D13RIK		NA	NA	0.0766581	7.55157	-2.28541	0.0325225	0.365078	-3.88742	0.0204838	7.55157	-0.532673	0.599718	0.84537	-5.98244	0.0450935	7.55157	-1.21451	0.237711	0.999494	-5.11077
70093	D230048P18RIK	AK052127	NA	NA	-0.0769238	7.58942	2.28211	0.032749	0.365078	-3.89348	0.0579383	7.58942	-1.49928	0.148329	0.486384	-5.0595	0.0400865	7.58942	-1.07437	0.294556	0.999494	-5.25354
6290411	PANK1	NM_023792	Pank1	75735	-0.201159	9.12373	2.28489	0.0325582	0.365078	-3.88838	0.0632212	9.12373	-0.626371	0.53766	0.814713	-5.92917	0.0452579	9.12373	-0.46441	0.647018	0.999494	-5.68435
6650193	PTP4A3	NM_008975	Ptp4a3	19245	0.0852378	7.58718	-2.28463	0.0325759	0.365078	-3.88885	0.0295065	7.58718	-0.689833	0.497672	0.790477	-5.88838	-0.0103554	7.58718	0.250745	0.80439	0.999494	-5.75641
6100112	SLC22A1	NM_009202	Slc22a1	20517	-0.130944	8.04405	2.28315	0.0326776	0.365078	-3.89158	-0.0229153	8.04405	0.348511	0.730843	0.89863	-6.06256	-0.0152298	8.04405	0.239896	0.812681	0.999494	-5.75893
6650630	ZFP710	NM_175433	Zfp710	209225	-0.131394	7.81133	2.28626	0.0324643	0.365078	-3.88586	-0.10711	7.81133	1.62564	0.118584	0.441142	-4.88366	-0.0658862	7.81133	1.03569	0.311848	0.999494	-5.29022
110661	ACAT2	NM_009338	Acat2	110460	0.0748998	7.52172	-2.28114	0.0328153	0.36551	-3.89525	0.0763401	7.52172	-2.028	0.0551201	0.321401	-4.25459	0.00623181	7.52172	-0.171462	0.865463	0.999494	-5.77227
2350274	IQCE	NM_028833	Iqce	74239	0.0793683	7.53378	-2.27716	0.0330906	0.367568	-3.90255	0.0453519	7.53378	-1.13497	0.268872	0.620951	-5.50003	0.00470073	7.53378	-0.121841	0.904156	0.999494	-5.77917
5890164	NEDD8	NM_008683	Nedd8	18002	0.134753	10.0274	-2.27698	0.0331033	0.367568	-3.90288	-0.146594	10.0274	2.16061	0.0421404	0.286958	-4.02674	0.0132431	10.0274	-0.202158	0.841692	0.999494	-5.76683
5270674	PDPK1	NM_001080773	Pdpk1	18607	-0.23502	8.30553	2.27689	0.0331095	0.367568	-3.90304	-0.00165179	8.30553	0.0139584	0.988992	0.997227	-6.12285	-0.0643023	8.30553	0.562789	0.579395	0.999494	-5.637
2810390	BC066107	NM_207245	Zfp870	240066	0.0843993	7.63097	-2.27687	0.0331107	0.367568	-3.90308	0.0347439	7.63097	-0.817561	0.422568	0.742427	-5.79499	-0.00255378	7.63097	0.0622392	0.950947	0.999494	-5.78438
5490477	COL8A1	NM_007739	Col8a1	12837	0.15566	8.12079	-2.27534	0.0332169	0.368186	-3.90587	0.135664	8.12079	-1.72973	0.0979983	0.410819	-4.73062	-0.0642382	8.12079	0.84829	0.405614	0.999494	-5.45058
5490689	NR2C2AP	NM_001025587	Nr2c2ap	75692	0.0678586	7.5403	-2.27487	0.0332496	0.368186	-3.90673	0.0245538	7.5403	-0.717981	0.480492	0.779603	-5.86909	0.0287306	7.5403	-0.87012	0.393838	0.999494	-5.43341
3120450	PLOD2	NM_011961	Plod2	26432	0.0789319	7.584	-2.27497	0.033243	0.368186	-3.90656	-0.108218	7.584	2.7206	0.0126386	0.170531	-2.97533	0.0505826	7.58401	-1.31706	0.201673	0.992441	-4.99683
1400670	PDAP1	NM_001033313	Pdap1	231887	-0.296046	8.8973	2.27373	0.0333291	0.368451	-3.90882	-0.54294	8.8973	3.63726	0.00149501	0.0688268	-1.0487	-0.173868	8.8973	1.20637	0.240769	0.999494	-5.11948
1450463	RAB28	NM_027295	Rab28	100972	0.197553	11.3204	-2.27374	0.0333281	0.368451	-3.90879	-0.190759	11.3204	1.91508	0.068869	0.351653	-4.44102	0.0475215	11.3204	-0.494116	0.62623	0.999494	-5.67098
450615	BBC3	NM_133234	Bbc3	170770	-0.0920054	7.60887	2.27252	0.0334137	0.368483	-3.91103	0.129335	7.60887	-2.78646	0.0109011	0.159332	-2.84379	-0.065754	7.60886	1.46723	0.156777	0.966803	-4.8162
460047	BMPR1A	NM_009758	Bmpr1a	12166	0.0745716	7.4443	-2.27184	0.0334612	0.368483	-3.91227	-0.0331066	7.4443	0.879757	0.38871	0.719652	-5.74414	0.0180763	7.4443	-0.497504	0.623879	0.999494	-5.66941
3450162	ECHS1	NM_053119	Echs1	93747	0.196907	10.8126	-2.27171	0.0334707	0.368483	-3.91252	-0.0341483	10.8126	0.34364	0.734452	0.900399	-6.06423	0.0572362	10.8126	-0.596548	0.557034	0.999494	-5.61872
4780592	LOC100045457	XR_031710	NA	NA	0.0922184	7.59331	-2.27202	0.0334488	0.368483	-3.91195	-0.0549969	7.5933	1.18189	0.250148	0.602554	-5.44917	0.0343846	7.5933	-0.765315	0.452397	0.999494	-5.51212
4200301	D130027A21RIK	AK051268	Tpd52l2	66314	0.0723284	7.55611	-2.27213	0.033441	0.368483	-3.91174	-0.0769737	7.55611	2.10916	0.0468074	0.299243	-4.11623	0.0372958	7.55611	-1.05844	0.301592	0.999494	-5.26879
1570047	BCL2L12	NM_029410	Bcl2l12	75736	0.0822965	7.52149	-2.26888	0.0336695	0.369926	-3.91769	0.0446044	7.52149	-1.07263	0.295319	0.644431	-5.5648	0.0142883	7.52149	-0.35587	0.725403	0.999494	-5.72627
4220500	SOX12	NM_011438	Sox12	20667	0.133431	8.14324	-2.26923	0.0336451	0.369926	-3.91705	0.0627822	8.14324	-0.93132	0.36202	0.698289	-5.69937	-0.0730602	8.14324	1.12249	0.274024	0.999494	-5.20625
5340577	XDH	NM_011723	Xdh	22436	-0.299006	8.47669	2.26865	0.0336854	0.369926	-3.9181	-0.0925467	8.47669	0.612481	0.546638	0.819711	-5.93759	0.242852	8.47669	-1.66461	0.110485	0.931098	-4.55551
4640463	EVL	NM_007965	Evl	14026	0.0917682	7.63478	-2.26724	0.033785	0.370714	-3.92067	0.0226604	7.63478	-0.488334	0.630253	0.859877	-6.00473	-0.0334399	7.63478	0.746367	0.463523	0.999494	-5.52534
6280133	CYP2E1	NM_021282	Cyp2e1	13106	0.116958	7.51821	-2.26676	0.0338191	0.370782	-3.92155	-0.0401513	7.51821	0.678766	0.504522	0.79555	-5.89577	-0.0177529	7.51821	0.310833	0.758918	0.999494	-5.74045
5310048	CEP135	NM_199032	Cep135	381644	0.0796072	7.53109	-2.26466	0.033968	0.371789	-3.92539	-0.0307597	7.53109	0.763265	0.453593	0.761551	-5.83652	0.0122364	7.53109	-0.314475	0.756189	0.999494	-5.73937
2690717	PECI	NM_011868	Eci2	23986	-0.165874	8.95507	2.26389	0.034023	0.371789	-3.9268	-0.225304	8.95507	2.68218	0.01377	0.177499	-3.0514	-0.0933008	8.95507	1.15039	0.262609	0.999494	-5.178
5310050	JAK2	NM_001048177	Jak2	16452	0.0774674	7.51617	-2.26412	0.0340062	0.371789	-3.92637	-0.012533	7.51617	0.319507	0.752424	0.909325	-6.07217	0.0580523	7.51617	-1.53279	0.139899	0.954701	-4.73245
1990202	TNPO3	NM_177296	Tnpo3	320938	-0.177535	8.66449	2.26412	0.0340066	0.371789	-3.92638	-0.316666	8.66449	3.52257	0.00196601	0.0765559	-1.2983	-0.099385	8.66449	1.14503	0.264772	0.999494	-5.18347
3440435	GUCY1B3	NM_017469	Gucy1b1	54195	0.107886	7.59114	-2.26326	0.0340679	0.371973	-3.92795	0.0177218	7.59114	-0.32428	0.748857	0.907569	-6.07065	0.00509317	7.59114	-0.0965248	0.923997	0.999494	-5.78179
3180543	SDPR	NM_138741	Cavin2	20324	0.254214	10.1817	-2.26247	0.0341243	0.372046	-3.92939	0.135498	10.1817	-1.05186	0.304533	0.652249	-5.58565	-0.0925257	10.1817	0.74392	0.464971	0.999494	-5.52702
4760553	KLF3	AK046659	Klf3	16599	-0.0774005	7.5169	2.26211	0.0341499	0.372046	-3.93004	-0.0395465	7.5169	1.00814	0.324591	0.673479	-5.62835	-0.00625755	7.5169	0.165217	0.870315	0.999494	-5.77326
4890747	RGMA	NM_177740	Rgma	244058	0.185732	8.20213	-2.2612	0.0342146	0.372046	-3.9317	-0.041057	8.20213	0.435995	0.667183	0.875229	-6.0286	-0.0539079	8.20213	0.592905	0.559425	0.999494	-5.62074
3890398	RPL24	NM_024218	Rpl24	68193	-0.215007	10.5982	2.26171	0.0341786	0.372046	-3.93078	0.045857	10.5982	-0.420759	0.678104	0.879182	-6.03505	0.166068	10.5982	-1.57817	0.129116	0.946484	-4.67281
7050673	ZXDA	NR_003292	Zxda	668171	-0.13286	8.32835	2.26137	0.0342024	0.372046	-3.93138	0.245603	8.32835	-3.64633	0.00146292	0.0688268	-1.0289	-0.130028	8.32835	1.99938	0.058351	0.840328	-4.05923
150475	PCYT1A	NM_009981	Pcyt1a	13026	-0.237579	8.39391	2.25977	0.0343172	0.372855	-3.93431	-0.291611	8.39391	2.41937	0.0244708	0.225673	-3.55725	-0.116709	8.39391	1.00287	0.32707	0.999494	-5.3204
7330296	1700123O20RIK	NM_021437	1700123O20Rik	58248	0.120742	8.24965	-2.25908	0.0343667	0.373088	-3.93556	-0.133739	8.24965	2.18261	0.0402774	0.279844	-3.98808	0.0948267	8.24965	-1.60283	0.123551	0.943472	-4.63983
3420437	9030612E09RIK	NM_172419	9030612E09Rik	74530	0.0882911	7.68992	-2.25718	0.034503	0.373662	-3.93901	0.0303321	7.68992	-0.676387	0.506001	0.79648	-5.89734	-0.051113	7.68992	1.18049	0.250689	0.999494	-5.14683
540358	BC042423		NA	NA	0.0813448	7.60952	-2.25717	0.034504	0.373662	-3.93904	-0.00932856	7.60952	0.225784	0.8235	0.942246	-6.09756	0.0417444	7.60952	-1.04644	0.30697	0.999494	-5.28015
380438	TSHZ3	NM_172298	Tshz3	243931	0.0864239	7.68359	-2.25734	0.0344917	0.373662	-3.93873	0.0860545	7.68359	-1.96056	0.0630035	0.33843	-4.3668	0.0421336	7.68359	-0.9942	0.331174	0.999494	-5.32822
5560553	PDZRN4	XM_001481302	NA	NA	0.0607368	7.50408	-2.25602	0.034587	0.374255	-3.94113	0.0176415	7.50408	-0.57157	0.573536	0.833879	-5.96134	-0.00212901	7.50408	0.0714416	0.943706	0.999494	-5.7838
6280373	2700062C07RIK	NM_026529	2700062C07Rik	68046	0.0783959	7.59433	-2.25559	0.0346179	0.374285	-3.94191	-0.00232336	7.59433	0.0583079	0.954041	0.988792	-6.12125	0.027293	7.59433	-0.709415	0.485683	0.999494	-5.55021
1660528	MS4A7	NM_027836	Ms4a7	109225	-0.106689	7.68449	2.2535	0.0347695	0.375618	-3.94572	-0.0800395	7.68449	1.47463	0.154792	0.495001	-5.09249	0.0118392	7.68449	-0.225913	0.823401	0.999494	-5.76201
6940451	MYADM	NM_016969	Myadm	50918	0.15544	9.27004	-2.25196	0.0348815	0.376522	-3.94852	0.12664	9.27004	-1.60034	0.124103	0.450525	-4.91976	-0.0433605	9.27004	0.56751	0.576241	0.999494	-5.6345
6250201	GNA11	NM_010301	Gna11	14672	-0.15081	8.64669	2.25052	0.0349867	0.376722	-3.95115	0.110021	8.64669	-1.43209	0.166485	0.506459	-5.14838	-0.098589	8.64669	1.32911	0.197732	0.992429	-4.98292
7400377	HIST1H4H	NM_153173	H4c8	69386	-0.256798	9.57583	2.25062	0.034979	0.376722	-3.95095	0.211236	9.57583	-1.61481	0.120919	0.445886	-4.89915	0.0892663	9.57583	-0.706775	0.48729	0.999494	-5.55195
2600491	LOC666025	XR_033301	NA	NA	0.104079	7.7573	-2.24994	0.0350286	0.376722	-3.95219	-0.00872997	7.7573	0.164613	0.870785	0.959323	-6.10944	0.0390004	7.7573	-0.761658	0.454532	0.999494	-5.51469
4590750	PFDN4	XM_355370	NA	NA	0.079338	7.58372	-2.24976	0.0350419	0.376722	-3.95252	0.0400812	7.58372	-0.991376	0.332519	0.678791	-5.64428	0.0402842	7.58372	-1.03198	0.31354	0.999494	-5.29367
130603	RUNX1T1	NM_009822	Runx1t1	12395	-0.110461	7.64461	2.25006	0.0350199	0.376722	-3.95197	-0.0462904	7.64461	0.822465	0.419833	0.741103	-5.79111	-0.00752976	7.64461	0.138563	0.891084	0.999494	-5.7771
7320064	GSTZ1	NM_010363	Gstz1	14874	0.144807	8.57572	-2.24822	0.0351547	0.377628	-3.95532	-0.109308	8.57573	1.48029	0.15329	0.493031	-5.08496	0.0314846	8.57573	-0.441601	0.663184	0.999494	-5.69406
1410189	MAD2L1	NM_019499	Mad2l1	56150	0.0854499	7.5164	-2.24774	0.0351899	0.377701	-3.95619	-0.0371785	7.5164	0.853039	0.403033	0.729635	-5.76641	-0.0517115	7.5164	1.22886	0.232393	0.999494	-5.0953
6660369	POLL	NM_020032	Poll	56626	0.109356	8.12605	-2.24722	0.0352282	0.377806	-3.95714	0.0444512	8.12605	-0.796762	0.434293	0.74949	-5.81121	-0.0592565	8.12605	1.10007	0.283457	0.999494	-5.22851
1770612	MCM2	NM_008564	Mcm2	17216	0.0855558	7.55923	-2.24656	0.0352764	0.378019	-3.95833	-0.0155558	7.55923	0.35629	0.725093	0.897874	-6.05985	0.0370913	7.55923	-0.87988	0.388645	0.999494	-5.4256
4830220	EPN2	NM_010148	Epn2	13855	-0.0930659	8.03338	2.24426	0.0354461	0.37842	-3.96251	-0.0304639	8.03338	0.640783	0.528429	0.809843	-5.92024	-0.0504238	8.03338	1.0985	0.284125	0.999494	-5.23005
4560731	1110014O20RIK		NA	NA	0.142146	9.85806	-2.24411	0.035457	0.37842	-3.96277	0.025441	9.85806	-0.350339	0.729491	0.89834	-6.06193	0.0187679	9.85806	-0.267675	0.791498	0.999494	-5.75225
2900301	NDUFB3	NM_025597	Ndufb3	66495	0.178795	11.0293	-2.24455	0.0354246	0.37842	-3.96198	0.0874717	11.0293	-0.957821	0.348791	0.68896	-5.67545	-0.107106	11.0293	1.2147	0.237641	0.999494	-5.11057
3940113	4930400K19RIK	AK015025	Ralgapa1	56784	0.0671179	7.58992	-2.24374	0.0354849	0.37842	-3.96346	-0.0335555	7.58992	0.978453	0.338723	0.682535	-5.6564	-0.00278744	7.58992	0.0841823	0.93369	0.999494	-5.78285
4810279	RNF215	NM_027859	Rnf215	71673	-0.0893276	7.5842	2.24457	0.0354231	0.37842	-3.96194	0.03406	7.5842	-0.746509	0.463438	0.766929	-5.84879	-0.0636487	7.5842	1.44484	0.162908	0.97036	-4.84414
6620753	UXT	NM_013840	Uxt	22294	-0.17525	9.28092	2.24492	0.0353976	0.37842	-3.96131	0.130634	9.28092	-1.45962	0.15884	0.498917	-5.11236	-0.0817221	9.28092	0.94572	0.35479	0.999494	-5.37084
3060156	LOC100047794	XR_033964	NA	NA	0.142643	8.08512	-2.24278	0.0355557	0.378871	-3.9652	0.0161816	8.08512	-0.221922	0.826467	0.943139	-6.09842	-0.0463437	8.08512	0.658276	0.517342	0.999494	-5.58266
770056	D6WSU176E	NM_138587	Fam3c	27999	0.239889	9.09351	-2.24143	0.0356562	0.378941	-3.96765	-0.00335925	9.09351	0.0273779	0.978411	0.994614	-6.12257	0.026932	9.09351	-0.227335	0.82231	0.999494	-5.76171
3140047	GLB1	NM_009752	Glb1	12091	0.124793	8.31831	-2.24115	0.0356764	0.378941	-3.96815	-0.0616458	8.31831	0.965669	0.344938	0.686321	-5.66825	0.0200451	8.31831	-0.325217	0.748158	0.999494	-5.73612
2600072	GNE	NM_015828	Gne	50798	0.0771672	7.56939	-2.24152	0.0356494	0.378941	-3.96749	0.0722543	7.56938	-1.83069	0.0810313	0.375647	-4.57548	0.0391141	7.56938	-1.02642	0.316095	0.999494	-5.29883
2710477	RPS24	NM_011297	Rps24	20088	-0.177731	12.956	2.24195	0.0356174	0.378941	-3.96671	0.239423	12.956	-2.63433	0.0153132	0.184906	-3.14543	-0.515162	12.956	5.87066	7.19749e-06	0.0191122	3.42612
5690463	ENTPD4	NM_026174	Entpd4	67464	0.139992	10.2595	-2.2397	0.0357842	0.379782	-3.97077	0.0688606	10.2595	-0.960951	0.347251	0.687978	-5.67258	0.153641	10.2595	-2.22064	0.0372311	0.72981	-3.69885
5900376	STX5A	NM_019829	Stx5a	56389	-0.125323	9.32187	2.23901	0.0358361	0.380029	-3.97203	0.188246	9.32187	-2.93355	0.00780496	0.135815	-2.54521	0.0653449	9.32187	-1.05468	0.303272	0.999494	-5.27236
4670382	RFT1	NM_177815	Rft1	328370	-0.0908834	7.57626	2.2378	0.0359267	0.380686	-3.97423	0.000576212	7.57626	-0.0123754	0.99024	0.99724	-6.12287	0.0280542	7.57626	-0.624044	0.539159	0.999494	-5.60308
2000139	CENPL	NM_027429	Cenpl	70454	0.0902023	7.56907	-2.23368	0.0362358	0.381984	-3.98169	0.0282526	7.56907	-0.610245	0.548091	0.820498	-5.93893	-0.023001	7.56907	0.514556	0.612108	0.999494	-5.66132
610253	ENO1	NM_023119	Eno1	13806	0.144133	8.24905	-2.23423	0.0361943	0.381984	-3.98069	0.00845978	8.24905	-0.114385	0.909994	0.970519	-6.11642	0.134427	8.24905	-1.8825	0.0733606	0.857745	-4.23967
450706	BC006779	NM_183162	Helz2	229003	-0.09089	7.68513	2.2353	0.0361141	0.381984	-3.97876	0.0589484	7.68513	-1.26454	0.21956	0.568953	-5.35521	-0.0214745	7.68513	0.477116	0.63809	0.999494	-5.67873
5670440	LBH	NM_029999	Lbh	77889	0.274031	11.2245	-2.23376	0.0362299	0.381984	-3.98154	0.013489	11.2246	-0.0959091	0.92448	0.9764	-6.11836	0.137785	11.2246	-1.01466	0.321541	0.999494	-5.30966
5080139	MFSD1	NM_025813	Mfsd1	66868	0.112347	8.28747	-2.23552	0.0360972	0.381984	-3.97835	-0.067759	8.28747	1.17605	0.252422	0.604109	-5.45559	0.017558	8.28747	-0.315626	0.755327	0.999494	-5.73903
1990204	RIN3	NM_177620	Rin3	217835	-0.13155	7.88549	2.23348	0.0362507	0.381984	-3.98204	0.0760094	7.88549	-1.12565	0.272713	0.62349	-5.50992	0.0649291	7.88549	-0.995896	0.330369	0.999494	-5.3267
990379	SAMD4	NM_001037221	Samd4	74480	-0.157391	8.04205	2.23456	0.0361695	0.381984	-3.98009	-0.33238	8.04205	4.11614	0.000471881	0.0438123	0.0057875	0.000632097	8.04205	-0.00810733	0.993606	0.999747	-5.78619
2260692	ANTXR1	NM_054041	Antxr1	69538	0.0796587	7.58947	-2.23249	0.0363252	0.382466	-3.98383	-0.00881389	7.58947	0.215461	0.831437	0.945033	-6.09982	-0.0287504	7.58947	0.72792	0.474509	0.999494	-5.53791
4480070	NCAPD2	NM_146171	Ncapd2	68298	0.0867344	7.61339	-2.23131	0.0364151	0.382503	-3.98598	0.0261398	7.61339	-0.58656	0.563603	0.829011	-5.95282	-0.0106197	7.61339	0.246809	0.807395	0.999494	-5.75733
6480463	PRAMEL4	NM_178248	Pramel4	347710	-0.351713	10.5319	2.23158	0.0363947	0.382503	-3.98549	0.574553	10.5319	-3.17977	0.00441607	0.104996	-2.03257	-0.57221	10.5319	3.2799	0.00349238	0.379406	-1.72968
5820240	SSPN	NM_010656	Sspn	16651	0.136609	10.8742	-2.23191	0.036369	0.382503	-3.98488	0.0240439	10.8742	-0.342646	0.735189	0.900721	-6.06457	-0.0199015	10.8742	0.293741	0.77177	0.999494	-5.74533
3180750	DBP	NM_016974	Dbp	13170	0.861031	10.9104	-2.22987	0.0365239	0.383062	-3.98857	0.0457763	10.9104	-0.103406	0.918599	0.974685	-6.11761	0.0557246	10.9104	-0.130374	0.897482	0.999494	-5.77815
1170681	LOC100044692	XM_001472863	NA	NA	0.185584	10.1221	-2.22984	0.0365261	0.383062	-3.98863	0.10213	10.1221	-1.07036	0.296316	0.645055	-5.56709	0.180706	10.1221	-1.9615	0.0628872	0.844024	-4.11851
1470170	CCBL1	NM_172404	Kyat1	70266	0.15289	8.70379	-2.2293	0.036567	0.383189	-3.9896	-0.062561	8.70379	0.795678	0.434909	0.749713	-5.81205	0.0809806	8.70379	-1.06673	0.297917	0.999494	-5.26088
50603	AKT3	NM_011785	Akt3	23797	0.112497	7.91195	-2.22393	0.0369776	0.38467	-3.99931	0.0595863	7.91195	-1.02747	0.31561	0.664341	-5.60967	0.127588	7.91195	-2.27863	0.0329887	0.708595	-3.60067
3130142	FAM120A	NM_001033268	Fam120a	218236	0.148053	8.21758	-2.22372	0.0369935	0.38467	-3.99968	-0.224229	8.21758	2.93763	0.00773245	0.135225	-2.53685	0.062137	8.21758	-0.84313	0.40843	0.999494	-5.45458
2230068	GAA	NM_008064	Gaa	14387	-0.194578	9.35247	2.22353	0.0370084	0.38467	-4.00003	-0.0665587	9.35247	0.663432	0.514099	0.801575	-5.90581	0.0548006	9.35247	-0.565738	0.577424	0.999494	-5.63544
3800215	0610031J06RIK	NM_020003	Glmp	56700	-0.136367	8.34171	2.2243	0.0369492	0.38467	-3.99864	0.106301	8.3417	-1.51239	0.144982	0.481953	-5.04178	-0.0192611	8.3417	0.283822	0.77926	0.999494	-5.74804
2900253	1700016A15RIK	XM_127067	NA	NA	0.0771595	7.58749	-2.22678	0.0367592	0.38467	-3.99416	-0.0147049	7.58749	0.370163	0.714879	0.894777	-6.05485	-0.0118744	7.58749	0.309587	0.759853	0.999494	-5.74081
7210553	B930030B22RIK		NA	NA	0.08644	7.83779	-2.22599	0.0368192	0.38467	-3.99558	0.093824	7.83779	-2.10749	0.0469663	0.299243	-4.11911	0.0621751	7.83779	-1.44646	0.162457	0.96985	-4.84213
4200411	RDH14	NM_023697	Rdh14	105014	0.167335	8.17453	-2.22598	0.0368204	0.38467	-3.9956	-0.0487283	8.17453	0.565403	0.577648	0.835464	-5.96478	-0.0828634	8.17453	0.995815	0.330407	0.999494	-5.32677
70037	SLCO3A1	NM_023908	Slco3a1	108116	-0.177533	8.72101	2.22579	0.0368346	0.38467	-3.99594	-0.0456508	8.72101	0.499227	0.622686	0.855661	-5.99943	-0.122874	8.72101	1.39171	0.178231	0.983296	-4.90904
2070605	2610036D13RIK	NM_029282	Tti1	75425	0.0876863	7.84624	-2.22453	0.0369314	0.38467	-3.99822	0.015893	7.84624	-0.351686	0.728494	0.89829	-6.06146	0.0536001	7.84624	-1.22844	0.232548	0.999494	-5.09576
5490259	BC055368	NM_183017	Ttll12	223723	0.118465	7.80549	-2.22329	0.037027	0.38467	-4.00047	0.0783706	7.80549	-1.28292	0.213166	0.561215	-5.33359	0.0240614	7.80549	-0.40795	0.687341	0.999494	-5.70751
6040356	VSIG4	NM_177789	Vsig4	278180	0.0754515	7.58861	-2.22434	0.0369457	0.38467	-3.99856	0.00490484	7.58861	-0.126125	0.900804	0.96767	-6.11501	0.0556687	7.58861	-1.48261	0.152676	0.962921	-4.79682
5570484	ZHX1	NM_009572	Zhx1	22770	-0.0978018	8.06311	2.22277	0.037067	0.384784	-4.00141	0.0251533	8.06311	-0.498636	0.623094	0.855709	-5.99972	0.0130936	8.06311	-0.268836	0.790616	0.999494	-5.75196
3990630	PDCD4	NM_011050	Pdcd4	18569	-0.0737428	7.51546	2.22203	0.0371236	0.38507	-4.00273	-0.0932577	7.51546	2.45108	0.0228569	0.220385	-3.49766	0.00462487	7.51546	-0.125896	0.900983	0.999494	-5.77869
2000280	GPER	NM_029771	Gper1	76854	0.0631827	7.54447	-2.22116	0.0371905	0.385163	-4.0043	-0.0198604	7.54447	0.608993	0.548905	0.821254	-5.93968	-0.0114068	7.54447	0.362268	0.720685	0.999494	-5.7241
6550382	TMEM55B	NM_001033271	Pip4p1	219024	0.0909425	7.94045	-2.22122	0.0371863	0.385163	-4.0042	-0.0828328	7.94045	1.76469	0.0918064	0.398859	-4.67762	0.0355093	7.94045	-0.783516	0.441863	0.999494	-5.49913
2470132	LOC668492	XR_034647	NA	NA	-0.210855	8.83279	2.22	0.0372802	0.38549	-4.00639	-0.20314	8.83279	1.86556	0.0757961	0.366878	-4.52044	0.167194	8.83279	-1.59028	0.126357	0.944973	-4.65666
4070678	1810035L17RIK	NM_026958	Slirp	380773	0.167073	8.52789	-2.22037	0.0372517	0.38549	-4.00573	0.168167	8.52789	-1.9494	0.0644	0.341606	-4.38511	-0.099394	8.52789	1.19333	0.245732	0.999494	-5.13333
2100484	PLXNB2	XM_912589	NA	NA	0.0958951	8.19239	-2.21784	0.0374477	0.386921	-4.01029	0.0735877	8.19239	-1.4845	0.152177	0.491677	-5.07933	0.167716	8.19239	-3.50421	0.00205384	0.339891	-1.28102
6450370	PAQR7	NM_027995	Paqr7	71904	0.115317	7.85866	-2.21735	0.0374862	0.387017	-4.01118	0.0605506	7.85866	-1.01555	0.321128	0.670274	-5.62123	-0.0549996	7.85866	0.95539	0.349991	0.999494	-5.3625
5690386	LOC234882	XM_125096	NA	NA	0.200338	9.8487	-2.21644	0.0375566	0.387306	-4.01281	-0.000171225	9.8487	0.00165235	0.998697	0.999374	-6.12294	0.0687975	9.8487	-0.687618	0.499039	0.999494	-5.56433
2810521	NDUFB8	NM_026061	Ndufb8	67264	0.0730284	7.57591	-2.21624	0.0375725	0.387306	-4.01317	0.0238151	7.57591	-0.630405	0.535068	0.813477	-5.92669	-0.00154403	7.57591	0.0423312	0.966625	0.999494	-5.78537
5570487	NT5DC3	NM_175331	Nt5dc3	103466	-0.0996364	7.67263	2.21419	0.0377323	0.387449	-4.01686	-0.0755818	7.67263	1.46507	0.157362	0.497086	-5.10517	0.00618834	7.67263	-0.124238	0.90228	0.999494	-5.77889
360603	2700038C09RIK	NM_025598	Ppdpf	66496	0.0892654	7.66123	-2.21475	0.0376883	0.387449	-4.01585	0.0140903	7.66123	-0.304934	0.763346	0.913717	-6.07669	-0.0423759	7.66123	0.949824	0.352748	0.999494	-5.36731
650390	SLC25A12	NM_172436	Slc25a12	78830	-0.223447	8.75837	2.21552	0.0376283	0.387449	-4.01446	-0.16868	8.75837	1.45884	0.159053	0.499209	-5.11339	0.00605176	8.75837	-0.0542082	0.957269	0.999494	-5.78482
3450102	SLC24A6	NM_133221	Slc8b1	170756	-0.0956664	8.03691	2.21428	0.0377249	0.387449	-4.01669	-0.0441609	8.03691	0.891569	0.382485	0.714643	-5.73409	0.000704043	8.03691	-0.0147216	0.98839	0.999494	-5.78612
4860114	SNTA1	NM_009228	Snta1	20648	-0.200815	8.89885	2.21444	0.0377126	0.387449	-4.01641	0.0806998	8.89885	-0.776217	0.446069	0.756961	-5.82686	0.0794641	8.89885	-0.791627	0.437218	0.999494	-5.49324
2810711	TPMT	AK002335	Tpmt	22017	0.0695111	7.52509	-2.21312	0.0378159	0.388008	-4.01878	-0.0966747	7.5251	2.68477	0.013691	0.176652	-3.0463	-0.00945464	7.5251	0.271943	0.788258	0.999494	-5.75116
670561	CCT4	NM_009837	Cct4	12464	-0.161888	10.5148	2.21239	0.0378735	0.388299	-4.0201	0.0148126	10.5148	-0.176571	0.861496	0.955981	-6.10741	-0.131236	10.5148	1.62024	0.119744	0.942394	-4.61631
7200717	AKP2	NM_007431	Alpl	11647	-0.121225	7.88559	2.20835	0.0381919	0.388986	-4.02737	-0.0636714	7.88559	1.01173	0.32291	0.672623	-5.6249	-0.0716705	7.88559	1.1795	0.251075	0.999494	-5.14787
4610307	ANKRD11	NM_001081379	Ankrd11	77087	-0.148276	7.83536	2.2034	0.0385851	0.388986	-4.03626	-0.391147	7.83536	5.06995	4.73817e-05	0.0157272	2.11028	0.0293224	7.83536	-0.393643	0.697718	0.999494	-5.71292
270167	ATP8A1	NM_009727	Atp8a1	11980	-0.145241	7.9938	2.205	0.0384575	0.388986	-4.03339	-0.259699	7.9938	3.43899	0.00239821	0.0835721	-1.4791	-0.0194238	7.9938	0.2664	0.792467	0.999494	-5.75258
2070368	WDR21	NM_030246	Dcaf4	73828	0.106256	7.73893	-2.20359	0.0385699	0.388986	-4.03592	-0.0449573	7.73893	0.813242	0.424986	0.743603	-5.79839	-0.0171607	7.73893	0.32151	0.750926	0.999494	-5.73726
270286	FCHO2	NM_172591	Fcho2	218503	0.164926	8.74223	-2.20468	0.0384828	0.388986	-4.03396	-0.0413401	8.74223	0.482027	0.634653	0.860968	-6.00774	-0.0441873	8.74223	0.533625	0.59907	0.999494	-5.65195
7570692	LARP6	NM_026235	Larp6	67557	-0.0736384	7.61086	2.20584	0.0383906	0.388986	-4.03188	0.0477963	7.61085	-1.24884	0.22514	0.576616	-5.37349	0.00352156	7.61085	-0.0952985	0.92496	0.999494	-5.78191
1090221	LSM6	NM_030145	Lsm6	78651	0.110624	7.91683	-2.20479	0.0384737	0.388986	-4.03375	-0.0935785	7.91683	1.62682	0.118332	0.440823	-4.88197	-0.0107341	7.91683	0.193271	0.848559	0.999494	-5.7685
6900176	MKRN2	NM_023290	Mkrn2	67027	-0.136935	8.6886	2.208	0.0382195	0.388986	-4.028	-0.0415316	8.6886	0.584123	0.565211	0.829539	-5.95422	-0.0566229	8.6886	0.824814	0.418527	0.999494	-5.46859
780446	EG432448	XM_890293	NA	NA	-0.215966	9.1865	2.20933	0.0381139	0.388986	-4.0256	0.0981815	9.1865	-0.87609	0.390656	0.720881	-5.74723	0.135586	9.1865	-1.25307	0.223627	0.999494	-5.06885
3170397	LOC100045967	XR_032154	NA	NA	0.0808515	7.96168	-2.20864	0.0381686	0.388986	-4.02684	0.0596932	7.96168	-1.42234	0.169261	0.509125	-5.16099	0.0888851	7.96168	-2.19355	0.0393783	0.749033	-3.74421
6220706	KELCHL	XM_148134	NA	NA	-0.0673559	7.55496	2.20642	0.0383448	0.388986	-4.03084	0.0655374	7.55496	-1.87259	0.074776	0.365104	-4.50925	-0.0243052	7.55496	0.719273	0.479712	0.999494	-5.54369
2140092	NUDC-PS1	NR_001572	NA	NA	-0.0870367	7.66338	2.20606	0.0383729	0.388986	-4.03147	0.128205	7.66338	-2.8344	0.00978192	0.152765	-2.74718	0.0197132	7.66338	-0.451392	0.656223	0.999494	-5.68995
7040358	NOB1	NM_026277	Nob1	67619	-0.098983	8.03439	2.2064	0.0383457	0.388986	-4.03086	0.0764515	8.03439	-1.48646	0.151664	0.491491	-5.07672	0.131934	8.03439	-2.65681	0.0145688	0.572278	-2.92803
6580152	PM20D1	NM_178079	Pm20d1	212933	0.0690995	7.55181	-2.21073	0.0380041	0.388986	-4.02309	-0.0725431	7.55181	2.02441	0.0555157	0.322151	-4.26061	-0.000394227	7.55181	0.0113943	0.991014	0.999494	-5.78616
1770187	PRPS2	NM_026662	Prps2	110639	0.108379	7.62565	-2.20352	0.038575	0.388986	-4.03603	0.105877	7.62566	-1.87766	0.0740488	0.363724	-4.50116	-0.0114911	7.62566	0.211066	0.834822	0.999494	-5.76509
2510707	RPL38	NM_001048057	Rpl38	67671	0.251338	13.1518	-2.20645	0.0383422	0.388986	-4.03078	-0.0702283	13.1518	0.537763	0.596259	0.843533	-5.97976	-0.0652479	13.1518	0.517468	0.610108	0.999494	-5.65991
6560487	SEMA3F	NM_011349	Sema3f	20350	-0.177031	8.47208	2.21005	0.0380572	0.388986	-4.02431	0.328703	8.47208	-3.5793	0.0017172	0.0720188	-1.17504	0.139509	8.47208	-1.57339	0.130218	0.946484	-4.67915
4290142	SULF1	NM_172294	Sulf1	240725	0.106902	7.73479	-2.2095	0.0381009	0.388986	-4.0253	0.0654095	7.73479	-1.17921	0.251188	0.603188	-5.45212	0.0540375	7.73479	-1.00898	0.324194	0.999494	-5.31484
3120500	TCF3	NM_001079822	Tcf7l1	21415	0.102927	7.90598	-2.20449	0.0384979	0.388986	-4.0343	0.0305213	7.90598	-0.570198	0.574449	0.834552	-5.96211	0.000527645	7.90598	-0.0102095	0.991948	0.999607	-5.78617
4180100	TMEM143	NM_144801	Tmem143	70209	0.081846	7.52186	-2.20606	0.0383729	0.388986	-4.03148	-0.0289688	7.52186	0.681072	0.50309	0.794324	-5.89424	0.037105	7.52186	-0.903513	0.376257	0.999494	-5.40636
6100392	TMEM53	NM_026837	Tmem53	68777	-0.242681	9.21993	2.20568	0.038403	0.388986	-4.03216	0.0411817	9.21993	-0.326478	0.747217	0.907335	-6.06994	0.109376	9.21993	-0.898072	0.379086	0.999494	-5.41083
6290626	USP19	NM_027804	Usp19	71472	-0.110624	7.72489	2.21015	0.0380492	0.388986	-4.02412	-0.00344108	7.72489	0.0599668	0.952735	0.988409	-6.12115	0.04749	7.72489	-0.85715	0.400807	0.999494	-5.44366
2320201	TRIP10	NM_134125	Trip10	106628	-0.103054	8.31087	2.20256	0.0386522	0.389367	-4.03777	-0.00727685	8.31087	0.135659	0.893352	0.965725	-6.11377	-0.0089686	8.31087	0.173168	0.864138	0.999494	-5.77199
4490242	ADHFE1	NM_175236	Adhfe1	76187	0.106263	7.5638	-2.20039	0.038826	0.389957	-4.04166	0.0357607	7.5638	-0.645902	0.525171	0.808446	-5.91702	0.00651754	7.5638	-0.121922	0.904092	0.999494	-5.77916
3190193	HDDC2	NM_027168	Hddc2	69692	0.0840967	7.50306	-2.20095	0.038781	0.389957	-4.04065	-0.0845934	7.50306	1.93112	0.0667468	0.346848	-4.41497	-0.0470815	7.50306	1.11317	0.277915	0.999494	-5.21555
5080731	PIK3R6	NM_001004435	Pik3r6	104709	0.0797911	7.55575	-2.20036	0.0388283	0.389957	-4.04171	0.0624145	7.55575	-1.5013	0.14781	0.485521	-5.05678	-0.0157357	7.55575	0.392017	0.698901	0.999494	-5.71352
5550025	PPARGC1A	NM_008904	Ppargc1a	19017	-0.670197	9.08019	2.20077	0.0387956	0.389957	-4.04098	-0.281543	9.08019	0.806414	0.428827	0.745857	-5.80373	0.0261373	9.08019	-0.0775377	0.938912	0.999494	-5.78336
2360521	KRCC1	NM_145568	Krcc1	57896	0.0983784	7.75385	-2.19937	0.0389075	0.39017	-4.04348	-0.05016	7.75385	0.978135	0.338877	0.682535	-5.6567	0.0200739	7.75385	-0.405426	0.689167	0.999494	-5.70848
4480411	SETD7	NM_080793	Setd7	73251	-0.156045	8.65953	2.19936	0.0389083	0.39017	-4.04349	-0.0791485	8.65953	0.973047	0.341342	0.684845	-5.66143	-0.088614	8.65953	1.12832	0.271608	0.999494	-5.20039
2490524	PPM1K	NM_175523	Ppm1k	243382	0.0774443	7.48805	-2.19839	0.0389866	0.390661	-4.04524	-0.0223608	7.48805	0.553662	0.585518	0.839076	-5.97123	-0.0126638	7.48805	0.324759	0.7485	0.999494	-5.73626
6650037	MIC2L1	NM_138309	Cd99l2	171486	0.171361	10.0768	-2.19759	0.0390511	0.391012	-4.04667	0.209691	10.0768	-2.34561	0.0286423	0.238644	-3.69421	-0.0536512	10.0768	0.621578	0.540749	0.999494	-5.60451
940431	CCDC47	NM_026009	Ccdc47	67163	0.151482	8.54821	-2.19717	0.039085	0.391056	-4.04742	0.0883023	8.54821	-1.11716	0.276243	0.625738	-5.51886	0.112662	8.54821	-1.47626	0.154359	0.963528	-4.80484
6220546	3110023B02RIK	NM_152807	Ccdc137	67291	-0.061739	7.51221	2.19532	0.0392348	0.391375	-4.05074	-0.0364166	7.51221	1.12949	0.271127	0.62215	-5.50586	-0.0571742	7.51221	1.83662	0.0801193	0.882947	-4.30846
6280056	MTCH2	NM_019758	Mtch2	56428	0.126748	7.93034	-2.19543	0.0392261	0.391375	-4.05055	0.0170924	7.93034	-0.258241	0.798675	0.933862	-6.08975	-0.0289827	7.93034	0.453524	0.654712	0.999494	-5.68904
1510386	5430420E18RIK		NA	NA	0.0875672	7.50155	-2.19603	0.0391768	0.391375	-4.04946	-0.0159027	7.50155	0.347865	0.731322	0.898841	-6.06278	-0.0102723	7.50155	0.232728	0.818172	0.999494	-5.76053
240170	A730004F22RIK		NA	NA	0.0775874	7.62533	-2.1956	0.0392117	0.391375	-4.05023	0.00217341	7.62533	-0.0536471	0.957711	0.989792	-6.12151	0.0234584	7.62533	-0.599712	0.554961	0.999494	-5.61695
1740187	2010321I05RIK		NA	NA	-0.160266	8.19162	2.19418	0.0393272	0.392003	-4.05278	0.140269	8.19162	-1.67508	0.108392	0.425396	-4.81186	-0.0793984	8.19162	0.982029	0.336998	0.999494	-5.3391
1450367	ANKRD12	NM_001025572	Ankrd12	106585	0.139974	7.87929	-2.19301	0.0394225	0.392097	-4.05488	-0.00639521	7.87929	0.0873958	0.931165	0.979467	-6.11914	0.0373003	7.87929	-0.527944	0.602941	0.999494	-5.65478
4810228	FAM20A	NM_153782	Fam20a	208659	0.0934036	7.72757	-2.19358	0.0393755	0.392097	-4.05384	0.120762	7.72757	-2.4738	0.021762	0.214391	-3.45471	0.0430388	7.72757	-0.913131	0.371292	0.999494	-5.3984
5340706	BC030863	XM_979045	NA	NA	-0.0926562	8.28259	2.19297	0.0394253	0.392097	-4.05494	0.0836326	8.28259	-1.72654	0.0985809	0.410819	-4.73541	0.13585	8.28259	-2.90469	0.00833716	0.487632	-2.46206
2140221	SLC40A1	NM_016917	Slc40a1	53945	-0.210804	8.9782	2.19171	0.0395284	0.392535	-4.0572	-0.235233	8.97819	2.13327	0.0445656	0.293355	-4.07447	-0.0872346	8.97819	0.819359	0.421564	0.999494	-5.47271
6650048	FAM178A	NM_001081225	Slf2	226151	0.112476	8.24449	-2.19176	0.0395239	0.392535	-4.0571	-0.00432016	8.24449	0.0734307	0.942142	0.984249	-6.12026	-0.0103639	8.24449	0.182448	0.856939	0.999494	-5.77042
2810326	FAM116B	NM_027081	Dennd6b	69440	0.0980231	8.09594	-2.18913	0.0397389	0.392984	-4.0618	0.021256	8.09594	-0.414065	0.682924	0.881941	-6.03781	0.0520847	8.09594	-1.05084	0.304992	0.999494	-5.276
3890634	PET112L	NM_144896	Gatb	229487	-0.128931	8.35481	2.18778	0.0398499	0.392984	-4.06422	0.07031	8.35481	-1.04065	0.309588	0.658558	-5.59675	-0.0946121	8.35481	1.45036	0.16138	0.96985	-4.83729
6420376	LOC100041504	XM_001473258	LOC100041504	100041504	0.137541	8.1804	-2.18754	0.0398696	0.392984	-4.06465	0.231739	8.1804	-3.2149	0.00406785	0.10152	-1.95831	0.0916876	8.1804	-1.3174	0.201561	0.992429	-4.99644
1300674	MPRIP	NM_201245	Mprip	26936	-0.0762829	7.91223	2.18965	0.0396964	0.392984	-4.06088	0.0569392	7.91223	-1.42562	0.168325	0.508271	-5.15676	0.0543334	7.91223	-1.40895	0.173136	0.978541	-4.88819
5960370	9330187F13RIK		NA	NA	0.0706917	7.54932	-2.18765	0.0398603	0.392984	-4.06445	-0.0258999	7.54932	0.699118	0.491967	0.786874	-5.8821	-0.00509082	7.54932	0.142325	0.888148	0.999494	-5.7766
3710136	2310033F14RIK		NA	NA	-0.193016	9.64114	2.19078	0.039604	0.392984	-4.05886	0.0393452	9.64114	-0.389529	0.700713	0.89043	-6.04757	-0.00188803	9.64114	0.0193596	0.984733	0.999494	-5.78604
2070520	NME1	NM_008704	Nme1	18102	0.110925	10.1189	-2.19031	0.0396429	0.392984	-4.05971	-0.0661413	10.1189	1.13918	0.267153	0.619307	-5.49555	-0.165464	10.1189	2.95162	0.00748854	0.466786	-2.37202
6590044	RASSF5	NM_018750	Rassf5	54354	-0.100946	7.4433	2.18822	0.0398137	0.392984	-4.06343	-0.0110241	7.4433	0.208444	0.836843	0.946886	-6.1013	0.03976	7.4433	-0.778632	0.444675	0.999494	-5.50264
6480575	SLC12A9	NM_031406	Slc12a9	83704	0.0579318	7.5345	-2.18848	0.0397926	0.392984	-4.06297	0.0613804	7.5345	-2.02254	0.0557233	0.322766	-4.26375	-0.0136108	7.5345	0.464505	0.646952	0.999494	-5.68431
6660176	STAT3	NM_213659	Stat3	20848	-0.400962	9.51097	2.18812	0.0398219	0.392984	-4.06361	-0.0790525	9.51097	0.376293	0.710384	0.893611	-6.05259	-0.208859	9.51097	1.02968	0.314595	0.999494	-5.29581
1260519	MLLT4	NM_010806	Afdn	17356	0.234613	8.73391	-2.18563	0.0400269	0.393019	-4.06806	-0.0121769	8.73391	0.0989476	0.922096	0.975849	-6.11806	-0.171264	8.73391	1.44136	0.163878	0.973514	-4.84845
2940301	ANO4	NM_178773	Ano4	320091	0.0703635	7.60207	-2.18569	0.0400219	0.393019	-4.06795	-0.000590492	7.60207	0.0159992	0.987382	0.996843	-6.12282	0.0148907	7.60207	-0.417866	0.680185	0.999494	-5.70366
2970703	MLF1	NM_001039543	Mlf1	17349	0.172452	10.0412	-2.18614	0.039985	0.393019	-4.06715	-0.00294921	10.0412	0.0326105	0.974286	0.993679	-6.12241	-0.109516	10.0412	1.2542	0.223223	0.999494	-5.06761
4010477	2-Sep	NM_010891	Sept2	18000	0.17151	10.5352	-2.18663	0.0399444	0.393019	-4.06627	0.0849452	10.5352	-0.944643	0.355328	0.694493	-5.68742	0.0441815	10.5352	-0.508872	0.61602	0.999494	-5.66404
540753	TRIB2	NM_144551	Trib2	217410	0.141411	8.44159	-2.18578	0.0400143	0.393019	-4.06779	-0.101727	8.44159	1.37152	0.184347	0.528359	-5.22563	0.00613221	8.44159	-0.0856294	0.932553	0.999494	-5.78274
1580075	TUSC1	NM_026954	Tusc1	69136	0.0837957	7.66467	-2.18534	0.0400508	0.393019	-4.06858	-0.0208139	7.66467	0.473472	0.640644	0.863433	-6.01178	-0.018267	7.66467	0.430374	0.671203	0.999494	-5.69867
5560193	C1GALT1C1	NM_021550	C1galt1c1	59048	0.109	7.71272	-2.18316	0.0402312	0.393916	-4.07247	-0.118378	7.71272	2.06812	0.0508581	0.310292	-4.18663	-0.0192694	7.71272	0.348666	0.730728	0.999494	-5.72866
3890300	RAB7	NM_009005	Rab7	19349	-0.0575899	7.49785	2.18344	0.040208	0.393916	-4.07197	-0.0411185	7.49785	1.3598	0.187972	0.531567	-5.24025	-0.014215	7.49785	0.486884	0.631263	0.999494	-5.67431
5090446	SPNB2	NM_009260	Sptbn1	20742	-0.286528	9.15495	2.18361	0.0401938	0.393916	-4.07166	-0.165774	9.15495	1.10197	0.28265	0.630952	-5.53472	-0.0506657	9.15495	0.348823	0.730612	0.999494	-5.72861
20192	XKR7	NM_001011732	Xkr7	228787	-0.078933	7.55232	2.18263	0.0402753	0.394057	-4.07342	-0.000766335	7.55232	0.0184835	0.985424	0.996407	-6.12277	-0.051148	7.55232	1.27771	0.214965	0.999494	-5.04148
6900343	MAP1LC3B	NM_026160	Map1lc3b	67443	-0.215348	8.50758	2.18017	0.0404796	0.395183	-4.0778	-0.0124286	8.50758	0.109753	0.913623	0.972056	-6.11694	-0.246801	8.50758	2.25724	0.0344992	0.712809	-3.63705
1340743	LOC100045981	XM_001475298	NA	NA	0.14567	8.57047	-2.18022	0.0404759	0.395183	-4.07772	0.0117518	8.57047	-0.153419	0.879498	0.961538	-6.11121	0.0312781	8.57047	-0.422915	0.676554	0.999494	-5.70166
540400	NUBP2	NM_011956	Nubp2	26426	0.107547	7.64584	-2.18073	0.0404329	0.395183	-4.0768	-0.00927074	7.64584	0.163968	0.871286	0.9595	-6.10955	0.0326237	7.64584	-0.597611	0.556337	0.999494	-5.61813
4900743	ATP10D	NM_153389	Atp10d	231287	-0.100423	7.77666	2.17773	0.0406837	0.39601	-4.08215	0.020725	7.77666	-0.392019	0.6989	0.889332	-6.0466	0.0589754	7.77666	-1.15537	0.260606	0.999494	-5.17288
7210041	COL6A1	NM_009933	Col6a1	12833	0.211373	8.50487	-2.17788	0.040671	0.39601	-4.08188	0.0416644	8.50487	-0.374449	0.711735	0.893698	-6.05327	0.080319	8.50487	-0.747627	0.462778	0.999494	-5.52447
3440474	FIN15	NM_008016	Mpp6	56524	0.0779153	7.53947	-2.17843	0.0406255	0.39601	-4.08091	-0.044781	7.53947	1.09208	0.286873	0.636073	-5.54494	-0.00484155	7.53947	0.122289	0.903805	0.999494	-5.77912
3420500	OXCT1	NM_024188	Oxct1	67041	0.195177	12.0178	-2.17823	0.0406418	0.39601	-4.08126	-0.0779526	12.0178	0.758838	0.456182	0.763245	-5.83979	0.0246755	12.0178	-0.248784	0.805886	0.999494	-5.75687
7150288	BC034090	XM_148974	BC034090	207792	-0.133796	8.72857	2.17594	0.0408343	0.396024	-4.08535	0.261635	8.72857	-3.71143	0.00125158	0.06316	-0.886508	0.0998684	8.72857	-1.46728	0.156764	0.966803	-4.81614
3120730	EG545253	NM_001033789	Gm5820	545253	0.0709384	7.6408	-2.17682	0.0407598	0.396024	-4.08377	0.0392786	7.6408	-1.05133	0.304769	0.652439	-5.58618	-0.0554216	7.6408	1.53639	0.139016	0.954701	-4.72776
2690025	GSTM2	NM_008183	Gstm2	14863	-0.146741	11.2602	2.17603	0.0408267	0.396024	-4.08519	-0.232496	11.2602	3.00726	0.00658981	0.124634	-2.39332	-0.252492	11.2602	3.38252	0.00274153	0.343389	-1.52519
3370243	SMTN	NM_013870	Smtn	29856	0.202956	9.57793	-2.17685	0.0407575	0.396024	-4.08372	0.191054	9.57793	-1.78742	0.0879648	0.391714	-4.64276	0.0494988	9.57793	-0.479627	0.636331	0.999494	-5.6776
6980435	TRIM26	NM_001025599	Trim26	22670	-0.128605	7.99922	2.17597	0.0408314	0.396024	-4.08529	0.077159	7.99922	-1.13874	0.267332	0.619307	-5.49602	-0.014957	7.99922	0.228623	0.821321	0.999494	-5.76143
770288	SLC6A6	NM_009320	Slc6a6	21366	0.360257	9.98646	-2.17539	0.0408799	0.396177	-4.08631	-0.0186734	9.98646	0.098354	0.922562	0.975849	-6.11812	0.192812	9.98646	-1.05182	0.304551	0.999494	-5.27507
7330113	2310009A05RIK		NA	NA	0.150335	9.17467	-2.17446	0.0409582	0.396357	-4.08797	-0.133517	9.17467	1.68451	0.106534	0.422137	-4.79798	0.0494814	9.17467	-0.646571	0.524746	0.999494	-5.58976
5870722	SEC14L1	NM_028777	Sec14l1	74136	0.0843564	7.76919	-2.17478	0.0409314	0.396357	-4.08741	-0.0219955	7.76919	0.494623	0.625878	0.857475	-6.00168	-0.0436297	7.76919	1.01616	0.320844	0.999494	-5.30828
770332	LOC100041864	XM_001477137	Gm3552	100041864	0.136309	12.1919	-2.1729	0.0410897	0.396706	-4.09074	-0.0291383	12.1919	0.405155	0.689363	0.885301	-6.04142	-0.0955677	12.1919	1.37628	0.182889	0.983477	-4.9275
6900491	KLHL9	NM_172871	Klhl9	242521	0.204494	7.72329	-2.17163	0.0411975	0.396706	-4.09301	-0.119766	7.72329	1.10938	0.279512	0.627861	-5.52701	0.163138	7.72329	-1.5651	0.132147	0.948237	-4.69012
6960110	LOC385461	XM_358241	NA	NA	-0.0668854	7.51719	2.17156	0.0412034	0.396706	-4.09313	-0.0767261	7.51719	2.17284	0.0410956	0.283224	-4.00528	0.0259108	7.51719	-0.759982	0.455512	0.999494	-5.51587
2340280	RAB22A	NM_024436	Rab22a	19334	-0.11405	7.87742	2.17302	0.04108	0.396706	-4.09054	-0.162741	7.87742	2.70462	0.013098	0.173729	-3.00703	-0.000657217	7.87742	0.0113125	0.991078	0.999494	-5.78616
4280445	2500002L14RIK	NM_025607	Rnf181	66510	0.0873839	7.65939	-2.17214	0.0411539	0.396706	-4.0921	-0.00904462	7.65939	0.196106	0.846368	0.949917	-6.10379	-0.0121186	7.65939	0.272141	0.788108	0.999494	-5.75111
5130687	SLC6A9	NM_008135	Slc6a9	14664	-0.0871088	7.58631	2.17258	0.041117	0.396706	-4.09132	0.0628275	7.58631	-1.36681	0.185798	0.529136	-5.23152	-0.0480546	7.58631	1.08276	0.2909	0.999494	-5.24543
4040440	TNFAIP8	NM_134131	Tnfaip8	106869	0.176391	8.90284	-2.17209	0.0411587	0.396706	-4.0922	-0.206302	8.90284	2.21589	0.0375999	0.268683	-3.92911	-0.0792995	8.90284	0.882171	0.387433	0.999494	-5.42375
6510091	LRP5	NM_008513	Lrp5	16973	-0.0826755	7.56823	2.16952	0.0413769	0.398044	-4.09677	0.1308	7.56823	-2.99389	0.00679578	0.12584	-2.42097	0.0409075	7.56823	-0.969774	0.342934	0.999494	-5.34994
2060719	UBAC2	NM_026861	Ubac2	68889	-0.10565	8.89488	2.16922	0.0414023	0.398044	-4.0973	-0.00124121	8.89488	0.0222291	0.98247	0.996201	-6.1227	-0.0459234	8.89488	0.851826	0.403691	0.999494	-5.44782
5670039	C1QTNF4	NM_026161	C1qtnf4	67445	0.0902759	7.69916	-2.16788	0.0415167	0.398745	-4.09969	0.188634	7.69916	-3.95116	0.000702908	0.0493784	-0.359078	0.0245995	7.69916	-0.533667	0.599042	0.999494	-5.65193
6940132	A230050P20RIK	NM_175687	Shfl	319278	-0.145426	8.19593	2.16766	0.0415354	0.398745	-4.10007	0.130631	8.19593	-1.69839	0.103849	0.418581	-4.77745	0.0996365	8.19593	-1.34168	0.193688	0.992064	-4.96831
2140411	FBXO9	NM_023605	Fbxo9	71538	0.12295	8.10623	-2.16607	0.0416708	0.399757	-4.10289	0.0765105	8.10623	-1.17573	0.252547	0.604109	-5.45594	0.0399905	8.10623	-0.636477	0.531178	0.999494	-5.59578
5340092	ACO2	NM_080633	Aco2	11429	-0.0913331	11.7304	2.16572	0.041701	0.399758	-4.10352	0.118587	11.7304	-2.45275	0.0227747	0.220073	-3.49451	0.0739146	11.7304	-1.58338	0.127921	0.946372	-4.66586
1850762	1700021F05RIK	NM_026411	1700021F05Rik	67851	0.151912	10.8913	-2.16437	0.0418171	0.399819	-4.10592	-0.0329405	10.8913	0.409367	0.686316	0.883652	-6.03973	-0.110708	10.8913	1.42495	0.168516	0.975731	-4.86867
450148	NOL3	NM_030152	Nol3	78688	-0.106326	7.93642	2.16437	0.0418164	0.399819	-4.1059	0.0814478	7.93642	-1.44615	0.162543	0.502878	-5.13004	0.0190786	7.93642	-0.350849	0.729113	0.999494	-5.72794
6350193	TBC1D4	NM_001081278	Tbc1d4	210789	-0.0837243	7.58037	2.16424	0.0418279	0.399819	-4.10614	-0.219303	7.58037	4.94473	6.39315e-05	0.0184526	1.83652	-0.0400884	7.58037	0.936171	0.359574	0.999494	-5.37901
2680619	VPS37C	NM_181403	Vps37c	107305	-0.0796188	7.57586	2.1645	0.0418053	0.399819	-4.10567	-0.0171199	7.57586	0.405964	0.688778	0.885019	-6.0411	0.00337502	7.57586	-0.0828897	0.934705	0.999494	-5.78296
5570132	PPM1L	NM_178726	Ppm1l	242083	-0.138314	8.27538	2.16382	0.0418635	0.399872	-4.10688	-0.330047	8.27538	4.50376	0.000184828	0.0271323	0.864641	-0.146309	8.27538	2.0678	0.0508913	0.81212	-3.95032
6550470	ARHGAP24	NM_029270	Arhgap24	231532	-0.170497	8.08786	2.162	0.0420203	0.401081	-4.11011	0.0492883	8.08786	-0.545162	0.591248	0.841051	-5.97582	-0.0054825	8.08786	0.0628057	0.950501	0.999494	-5.78435
5870730	ARPC1B	NM_023142	Arpc1b	11867	-0.121233	8.04604	2.15868	0.042308	0.40303	-4.116	0.0549163	8.04603	-0.852928	0.403093	0.729635	-5.7665	0.0344476	8.04603	-0.554127	0.585205	0.999494	-5.64152
1070097	HSD17B7	NM_010476	Hsd17b7	15490	0.190861	8.66	-2.1592	0.0422626	0.40303	-4.11507	-0.0564156	8.66	0.556695	0.58348	0.837964	-5.96958	0.0368796	8.66	-0.376915	0.709928	0.999494	-5.71899
2650598	RBBP7	NM_009031	Rbbp7	245688	0.109628	7.7188	-2.15859	0.0423156	0.40303	-4.11616	0.0486077	7.7188	-0.834827	0.412988	0.737689	-5.78122	0.105647	7.7188	-1.87926	0.0738199	0.859701	-4.24456
5050241	EDC4	NM_181594	Edc4	234699	-0.117837	8.11741	2.15801	0.0423656	0.403218	-4.11718	0.116957	8.11741	-1.86829	0.0753987	0.366155	-4.5161	-0.0701485	8.11741	1.16058	0.258527	0.999494	-5.16752
730463	ACSL5	NM_027976	Acsl5	433256	-0.122766	7.90546	2.15631	0.0425142	0.403284	-4.1202	0.242158	7.90546	-3.71	0.00125587	0.06316	-0.889633	-0.0803362	7.90546	1.27476	0.215989	0.999494	-5.04478
5260440	DLGAP4	NM_001042487	Dlgap4	228836	-0.0944771	7.67928	2.15584	0.0425549	0.403284	-4.12103	0.146516	7.67928	-2.91621	0.00812057	0.138939	-2.58073	0.0209167	7.67929	-0.431187	0.670621	0.999494	-5.69834
1430470	DUSP8	NM_008748	Dusp8	18218	-0.200198	8.38755	2.15643	0.0425033	0.403284	-4.11998	0.111529	8.38755	-1.04787	0.306325	0.654502	-5.58961	-0.0324921	8.38755	0.316181	0.754912	0.999494	-5.73886
4260647	FBXL12	NM_013911	Fbxl12	30843	-0.122719	7.68278	2.15673	0.0424772	0.403284	-4.11945	0.0786314	7.68278	-1.20538	0.241144	0.594781	-5.42302	0.0408972	7.68278	-0.649324	0.523	0.999494	-5.5881
1010470	MTMR1	NM_016985	Mtmr1	53332	0.109586	7.69771	-2.15593	0.042547	0.403284	-4.12087	0.0375913	7.69771	-0.645075	0.525697	0.808446	-5.91754	0.0624045	7.69771	-1.10912	0.279622	0.999494	-5.21957
6420349	LOC669168	XM_973545	NA	NA	-0.0880201	7.54101	2.15593	0.0425473	0.403284	-4.12088	0.0632291	7.54101	-1.35087	0.190773	0.535269	-5.25133	-0.0481028	7.54101	1.0644	0.298947	0.999494	-5.26311
3400253	TSSC4	NM_138631	Tssc4	56844	0.0648257	7.641	-2.15475	0.0426498	0.403895	-4.12295	0.0890743	7.641	-2.58253	0.0171666	0.1925	-3.24629	-0.0346558	7.641	1.04066	0.309586	0.999494	-5.28558
5860433	OSP94	AK032066	Hspa4l	18415	-0.0983528	7.53358	2.15323	0.0427836	0.404873	-4.12566	-0.0102175	7.53358	0.195115	0.847133	0.950173	-6.10398	0.0237932	7.53358	-0.470585	0.642672	0.999494	-5.68164
2100224	FBXL14	NM_133940	Fbxl14	101358	0.112867	8.29242	-2.15263	0.0428354	0.405075	-4.1267	0.00842364	8.29242	-0.140135	0.889857	0.964496	-6.11316	0.00552591	8.29242	-0.0952114	0.925028	0.999494	-5.78191
6940142	EPB4.1L4A	NM_013512	Epb41l4a	13824	0.0891681	7.64634	-2.1519	0.0428995	0.405105	-4.12799	0.0855591	7.64634	-1.80103	0.0857295	0.388077	-4.62172	-0.00723377	7.64634	0.15771	0.876156	0.999494	-5.77441
2320181	A330042I21RIK		NA	NA	-0.0607415	7.53004	2.15208	0.0428839	0.405105	-4.12768	0.000529662	7.53004	-0.0163687	0.987091	0.996808	-6.12281	-0.0279322	7.53004	0.894047	0.381188	0.999494	-5.41412
6550593	ARNTL	NM_007489	Arntl	11865	-0.113677	7.51866	2.15145	0.0429395	0.405193	-4.1288	0.0501076	7.51866	-0.827191	0.417208	0.74061	-5.78734	-0.0372772	7.51866	0.637359	0.530614	0.999494	-5.59526
5080204	SRM	NM_009272	Srm	20810	0.0628864	7.65481	-2.15103	0.0429762	0.405252	-4.12954	0.0777244	7.65481	-2.31894	0.0303055	0.244302	-3.74313	-0.012076	7.65481	0.37316	0.71268	0.999494	-5.72032
2710519	TBC1D2B	NM_194334	Tbc1d2b	67016	-0.058326	7.60442	2.15034	0.0430372	0.405539	-4.13076	0.0102117	7.60442	-0.328385	0.745795	0.906343	-6.06932	-0.0204234	7.60442	0.680229	0.503613	0.999494	-5.56901
1410300	WNT5A	NM_009524	Wnt5a	22418	0.106762	7.5971	-2.14981	0.0430839	0.405692	-4.1317	0.0175509	7.5971	-0.308266	0.760844	0.912795	-6.07567	-0.0480152	7.5971	0.873464	0.392053	0.999494	-5.43074
6840021	TUBA6	XM_147357	NA	NA	-0.248275	8.80404	2.14928	0.0431304	0.405841	-4.13263	0.109039	8.80404	-0.823349	0.419341	0.740881	-5.7904	-0.0364959	8.80404	0.285421	0.778051	0.999494	-5.74761
4540215	ATP6V0D1	NM_013477	Atp6v0d1	11972	-0.132493	8.82608	2.14805	0.0432394	0.406579	-4.13481	-0.00491101	8.82608	0.0694491	0.945273	0.985878	-6.12054	-0.0624258	8.82608	0.91432	0.37068	0.999494	-5.39741
3170154	CENPT	NM_177150	Cenpt	320394	0.0717228	7.57416	-2.14661	0.0433667	0.407488	-4.13734	0.00986909	7.57416	-0.257642	0.799131	0.934149	-6.0899	0.00330403	7.57416	-0.0893352	0.929642	0.999494	-5.78243
3780228	AKR7A5	NM_025337	Akr7a5	110198	-0.0788182	8.39073	2.14508	0.0435032	0.408481	-4.14006	-0.171242	8.39073	4.06509	0.000533856	0.046026	-0.107231	-0.0770701	8.39072	1.89489	0.0716227	0.851329	-4.22089
5260639	MLF2	NM_145385	Mlf2	30853	0.115253	7.6571	-2.14339	0.0436538	0.409605	-4.14304	-0.0319104	7.6571	0.517637	0.609992	0.849116	-5.99021	-0.0459415	7.6571	0.771858	0.448593	0.999494	-5.50748
650070	CNRIP1	NM_029861	Cnrip1	380686	0.110304	7.86697	-2.13901	0.0440459	0.411658	-4.15075	0.060415	7.86697	-1.02191	0.318178	0.667055	-5.61508	0.0253	7.86697	-0.443227	0.662026	0.999494	-5.69338
6590612	D15ERTD621E	NM_145959	Fam91a1	210998	0.0818297	7.77171	-2.13861	0.0440824	0.411658	-4.15146	0.0683497	7.77171	-1.55812	0.133792	0.464044	-4.97902	-0.0659069	7.77171	1.55608	0.134274	0.950251	-4.702
5390669	GNPAT	NM_010322	Gnpat	14712	-0.0725766	8.39732	2.14059	0.0439043	0.411658	-4.14797	-0.0776504	8.39733	1.99767	0.0585497	0.327574	-4.30536	0.102867	8.39732	-2.74091	0.0120765	0.538051	-2.77185
5870201	MYO1E	NM_181072	Myo1e	71602	0.062379	7.61269	-2.1397	0.0439839	0.411658	-4.14953	-0.0064354	7.61269	0.192546	0.84912	0.951104	-6.10447	-0.0474956	7.61269	1.47181	0.155548	0.965851	-4.81045
2680180	NSMCE2	NM_026746	Nsmce2	68501	0.0825413	7.489	-2.13995	0.043962	0.411658	-4.1491	-0.0368598	7.489	0.83354	0.413697	0.73799	-5.78226	0.0334996	7.489	-0.784608	0.441236	0.999494	-5.49834
6020730	RABGEF1	NM_019983	Rabgef1	56715	-0.147553	9.03206	2.13853	0.0440896	0.411658	-4.1516	-0.117892	9.03206	1.49037	0.150639	0.489997	-5.07148	0.0341048	9.03206	-0.446544	0.659666	0.999494	-5.692
5220097	RARB	NM_011243	Rarb	218772	-0.092424	7.8741	2.13921	0.0440279	0.411658	-4.1504	0.0418099	7.8741	-0.844094	0.407903	0.734138	-5.77372	-0.065601	7.8741	1.37171	0.184288	0.985075	-4.93295
6060735	A730086L23RIK	AK080555	Phf20l1	239510	-0.216706	8.19966	2.13776	0.0441591	0.412017	-4.15296	-0.12828	8.19966	1.1038	0.281871	0.630139	-5.53282	-0.0392857	8.19966	0.350109	0.729661	0.999494	-5.72819
3390148	1110029I05RIK	XM_001474212	NA	NA	-0.180365	8.28647	2.13619	0.0443008	0.413049	-4.15572	-0.102152	8.28647	1.0553	0.302994	0.650872	-5.58222	0.0891559	8.28647	-0.953936	0.35071	0.999494	-5.36376
4830148	CORIN	NM_016869	Corin	53419	-0.191902	10.886	2.13522	0.0443881	0.413126	-4.15742	-0.0230292	10.886	0.223504	0.825252	0.943017	-6.09807	-0.0962285	10.886	0.967273	0.344154	0.999494	-5.35213
7510072	GSTM2	NM_008183	Gstm2	14863	-0.13283	11.4515	2.13488	0.0444196	0.413126	-4.15803	-0.0655589	11.4515	0.919077	0.368244	0.701862	-5.71021	-0.108894	11.4515	1.58111	0.12844	0.946372	-4.66889
3610133	NNT	AK085260	Nnt	18115	-0.179939	7.80976	2.1353	0.0443814	0.413126	-4.15729	-0.0655394	7.80976	0.678387	0.504757	0.795735	-5.89602	0.0671626	7.80976	-0.720015	0.479264	0.999494	-5.5432
160519	TMEM65	NM_175212	Tmem65	74868	0.144503	10.8413	-2.13472	0.0444335	0.413126	-4.1583	-0.335697	10.8413	4.32567	0.000284281	0.0345642	0.470106	-0.0755223	10.8413	1.00791	0.324699	0.999494	-5.31582
2650689	YIPF6	NM_207633	Yipf6	77929	0.0807739	7.52518	-2.13324	0.0445681	0.414087	-4.16091	-0.0330868	7.52518	0.762197	0.454217	0.76197	-5.83731	-0.00084616	7.52518	0.0201885	0.984079	0.999494	-5.78603
6590753	PTBP1	NM_008956	Ptbp1	19205	-0.114746	8.15496	2.13254	0.0446323	0.41414	-4.16215	0.0676748	8.15496	-1.09705	0.284744	0.633637	-5.53981	-0.0373815	8.15496	0.627619	0.536857	0.999494	-5.60099
6280221	SP100	AK042095	Sp100	20684	-0.0976064	7.57883	2.13249	0.0446362	0.41414	-4.16222	-0.0499168	7.57883	0.951259	0.352036	0.691465	-5.68143	-0.00764956	7.57883	0.150983	0.881396	0.999494	-5.7754
2680064	AI553587	NM_178909	Wdr92	103784	0.0614045	7.53916	-2.13163	0.0447149	0.414581	-4.16374	-0.0126043	7.53916	0.381656	0.706459	0.891888	-6.05057	-0.000759331	7.53916	0.0238136	0.981221	0.999494	-5.78595
2490364	PWWP2B	NM_001098636	Pwwp2b	101631	0.0775091	7.5802	-2.13087	0.0447842	0.414934	-4.16508	-0.0364656	7.5802	0.87444	0.391534	0.721498	-5.74862	-0.0253632	7.5802	0.629926	0.535375	0.999494	-5.59964
940601	B430105G09RIK	XM_001474888	B430105G09Rik	320907	0.0803781	7.65265	-2.13003	0.0448609	0.415265	-4.16655	0.0850713	7.65265	-1.96641	0.0622818	0.335599	-4.35716	0.0410162	7.65265	-0.981942	0.33704	0.999494	-5.33918
2370494	LOC100045005	XR_031422	NA	NA	0.190547	8.33666	-2.12967	0.0448939	0.415265	-4.16718	0.195706	8.33666	-1.90791	0.0698354	0.353662	-4.4526	-0.0943464	8.33666	0.952616	0.351363	0.999494	-5.3649
6350189	TREX1	NM_001012236	Trex1	22040	-0.086817	7.73101	2.12945	0.0449139	0.415265	-4.16757	0.037297	7.73101	-0.797958	0.433613	0.748937	-5.81029	-0.0122141	7.73101	0.270648	0.789241	0.999494	-5.7515
610162	TMED9	NM_026211	Tmed9	67511	0.182827	10.2667	-2.12845	0.0450056	0.415824	-4.16932	-0.31757	10.2667	3.22483	0.00397428	0.100599	-1.93726	-0.0534378	10.2667	0.562024	0.579907	0.999494	-5.6374
2490221	KLRA3	NM_010648	Klra3	16634	0.0800264	7.46965	-2.12758	0.0450858	0.416276	-4.17086	0.0611199	7.46965	-1.41735	0.170698	0.511015	-5.16742	-0.0521233	7.46965	1.25189	0.224048	0.999494	-5.07015
450390	ARID4A	NM_001081195	Arid4a	238247	-0.0934011	7.61353	2.12351	0.0454613	0.416371	-4.178	-0.113121	7.61353	2.24329	0.0355177	0.263593	-3.88014	0.0167529	7.61353	-0.344092	0.734117	0.999494	-5.73016
4810154	CLEC4A3	NM_153197	Clec4a3	73149	-0.0663873	7.51887	2.12595	0.0452354	0.416371	-4.17371	0.0514739	7.51886	-1.4378	0.164875	0.505315	-5.14095	-0.0395852	7.51886	1.14521	0.264702	0.999494	-5.18329
3440053	MMP17	NM_011846	Mmp17	23948	0.0585565	7.53664	-2.12457	0.0453627	0.416371	-4.17613	0.0182071	7.53665	-0.576208	0.570453	0.832205	-5.95873	-0.00634302	7.53665	0.207909	0.837255	0.999494	-5.76571
1440010	MRPL27	NM_053161	Mrpl27	94064	-0.13931	9.20622	2.12588	0.0452425	0.416371	-4.17384	-0.322736	9.20622	4.2958	0.000305581	0.0347255	0.403896	-0.140754	9.20622	1.94043	0.0655423	0.848739	-4.15115
1780162	2610200O14RIK	AK011854	Mvb12b	72543	0.0589618	7.52774	-2.12305	0.0455038	0.416371	-4.1788	0.0224382	7.52774	-0.704725	0.48854	0.784606	-5.87827	-0.00905874	7.52774	0.294672	0.771068	0.999494	-5.74507
6580687	2210011G09RIK		NA	NA	-0.104768	8.07549	2.12641	0.045193	0.416371	-4.1729	-0.00228372	8.07549	0.0404302	0.968123	0.992147	-6.12213	-0.0493587	8.07549	0.905037	0.375468	0.999494	-5.4051
160575	B230308N11RIK		NA	NA	0.0948409	7.55432	-2.12361	0.0454515	0.416371	-4.17781	0.00444296	7.55432	-0.0867751	0.931653	0.979467	-6.11919	0.076938	7.55432	-1.55633	0.134215	0.950251	-4.70168
5090138	3200001K10RIK	XM_920610	NA	NA	-0.0893921	7.68018	2.12429	0.0453891	0.416371	-4.17663	0.0351511	7.68018	-0.728612	0.474095	0.775297	-5.86161	-0.0322914	7.68018	0.693239	0.495575	0.999494	-5.56073
1430730	LOC244417	XM_146277	NA	NA	0.0810642	7.52841	-2.12648	0.0451871	0.416371	-4.17279	0.130706	7.52841	-2.99069	0.00684608	0.126244	-2.4276	-0.0182016	7.52841	0.431345	0.670508	0.999494	-5.69827
3460670	OXCT1	NM_024188	Oxct1	67041	0.248736	11.6349	-2.12319	0.0454906	0.416371	-4.17855	-0.123012	11.6349	0.915886	0.369877	0.70317	-5.71302	-0.0928031	11.6349	0.715639	0.481908	0.999494	-5.54611
2260474	D8ERTD82E	NM_172911	Prag1	244418	-0.0690379	7.51859	2.12519	0.0453056	0.416371	-4.17504	-0.0287464	7.51859	0.771858	0.448593	0.757853	-5.83013	-0.00982493	7.51859	0.273226	0.787285	0.999494	-5.75083
2260424	PRKD2	NM_178900	Prkd2	101540	-0.151556	9.05747	2.12487	0.0453352	0.416371	-4.17561	0.0754595	9.05747	-0.922819	0.366334	0.700814	-5.70691	-0.0729485	9.05747	0.92397	0.365748	0.999494	-5.38933
2450411	TFPT	NM_023524	Tfpt	69714	0.072705	7.54294	-2.12432	0.0453857	0.416371	-4.17657	-0.0183772	7.54294	0.468359	0.644238	0.865568	-6.01415	0.0722224	7.54294	-1.90638	0.070043	0.85116	-4.20339
1070128	MYH7	NM_080728	Myh7	140781	0.0738248	7.51608	-2.12167	0.0456318	0.416775	-4.18122	-0.00144511	7.51608	0.0362259	0.971436	0.993358	-6.12229	0.0453324	7.51608	-1.17697	0.252062	0.999494	-5.15051
2140392	GLRX2	NM_001038593	Glrx2	69367	0.0839859	7.6372	-2.12202	0.0455994	0.416775	-4.18061	0.0300976	7.6372	-0.663311	0.514175	0.801575	-5.90589	0.0136121	7.6372	-0.310706	0.759014	0.999494	-5.74048
6650291	MANEA	NM_172865	Manea	242362	0.0900998	7.84927	-2.12156	0.0456421	0.416775	-4.18142	-0.12582	7.84927	2.58419	0.0171042	0.1925	-3.24308	0.00576505	7.84927	-0.122635	0.903534	0.999494	-5.77908
6860056	ATP5J	NM_016755	Atp5j	11957	0.158067	12.5556	-2.11991	0.0457958	0.417503	-4.18431	-0.191135	12.5556	2.23593	0.0360663	0.265439	-3.89333	0.00361374	12.5556	-0.0437839	0.96548	0.999494	-5.78531
7040202	BCL2A1D	NM_007536	Bcl2a1d	12047	-0.0700145	7.55176	2.11696	0.0460713	0.417503	-4.18947	-0.0727334	7.55176	1.91823	0.068447	0.350978	-4.4359	0.0314244	7.55176	-0.858369	0.400149	0.999494	-5.4427
2570086	CLCNKB	NM_019701	Clcnkb	56365	0.120599	7.86026	-2.11768	0.046004	0.417503	-4.18821	0.151233	7.86026	-2.31637	0.0304704	0.245185	-3.74783	0.0558805	7.86026	-0.886462	0.385169	0.999494	-5.42029
510440	CUL3	NM_016716	Cul3	26554	-0.124025	10.0743	2.11611	0.0461513	0.417503	-4.19096	-0.327959	10.0743	4.8808	7.45249e-05	0.0186973	1.6963	0.0662054	10.0743	-1.02048	0.318839	0.999494	-5.30431
1050040	DAB2IP	NM_001001602	Dab2ip	69601	-0.224196	9.01903	2.11577	0.0461826	0.417503	-4.19155	0.071762	9.01903	-0.590716	0.560865	0.827302	-5.95042	-0.0679141	9.01903	0.579006	0.568597	0.999494	-5.62835
7150014	DBT	NM_010022	Dbt	13171	-0.172022	8.51079	2.11525	0.0462313	0.417503	-4.19245	-0.310984	8.51079	3.33548	0.00306378	0.0922076	-1.70153	-0.229024	8.51079	2.54414	0.018674	0.609177	-3.1338
3830377	IQGAP1	NM_016721	Iqgap1	29875	-0.187831	8.60238	2.11779	0.0459938	0.417503	-4.18802	-0.113752	8.60238	1.11871	0.275598	0.625339	-5.51724	0.0900761	8.60238	-0.9175	0.36905	0.999494	-5.39476
10719	LGR6	NM_001033409	Lgr6	329252	0.0754035	7.658	-2.11922	0.0458602	0.417503	-4.18552	-0.00629183	7.658	0.154243	0.878856	0.961467	-6.11109	0.0127077	7.658	-0.322652	0.750073	0.999494	-5.73691
4860086	MORF4L1	NM_024431	Morf4l1	21761	-0.135359	10.2499	2.1183	0.0459463	0.417503	-4.18713	0.229067	10.2499	-3.12683	0.00499621	0.110987	-2.14401	0.10497	10.2499	-1.48404	0.152299	0.962921	-4.79501
1780600	NAMPT	NM_021524	Nampt	59027	-0.191579	8.27461	2.11499	0.0462567	0.417503	-4.19293	-0.342218	8.27461	3.29537	0.00336756	0.0945267	-1.78726	0.0476157	8.27461	-0.474888	0.639651	0.999494	-5.67973
7210630	OGFOD1	NM_001093757	Ogfod1	270086	0.0668025	7.68123	-2.1188	0.0458987	0.417503	-4.18624	-0.0948025	7.68123	2.62277	0.0157096	0.187064	-3.16802	0.0222474	7.68123	-0.637468	0.530545	0.999494	-5.5952
6290088	PAM	NM_013626	Pam	18484	-0.121851	7.88073	2.11658	0.0461069	0.417503	-4.19013	0.0243075	7.88073	-0.368289	0.716256	0.895539	-6.05554	-0.103777	7.88073	1.6285	0.117972	0.942356	-4.60508
3870349	PEX3	NM_019961	Pex3	56535	-0.0933352	8.0221	2.11489	0.0462656	0.417503	-4.19309	-0.0155352	8.0221	0.307045	0.76176	0.913094	-6.07604	-0.0428039	8.0221	0.876209	0.390593	0.999494	-5.42854
4640445	POP5	NM_026398	Pop5	117109	-0.16794	10.1457	2.11557	0.0462015	0.417503	-4.1919	-0.217777	10.1457	2.39293	0.0258971	0.229885	-3.60662	0.00152862	10.1457	-0.0173962	0.986281	0.999494	-5.78608
2070278	SEC22C	NM_178677	Sec22c	215474	0.0688898	7.62225	-2.11465	0.0462879	0.417503	-4.19351	-0.0147868	7.62225	0.395914	0.696067	0.887908	-6.04509	-0.0150194	7.62225	0.416504	0.681167	0.999494	-5.70419
3140754	SMARCA5	NM_053124	Smarca5	93762	0.073025	7.47729	-2.12005	0.0457824	0.417503	-4.18406	0.0174556	7.47729	-0.442031	0.662877	0.874496	-6.02598	0.023216	7.47729	-0.608898	0.548967	0.999494	-5.61178
2230025	TMED1	NM_010744	Tmed1	17083	0.0667516	7.66146	-2.11822	0.045953	0.417503	-4.18726	0.0485067	7.66146	-1.34262	0.193386	0.54009	-5.2615	-0.00817669	7.66146	0.234406	0.816886	0.999494	-5.76016
6520739	TWF2	NM_011876	Twf2	23999	-0.182566	9.74399	2.1149	0.046265	0.417503	-4.19308	0.150678	9.74399	-1.52252	0.142441	0.478803	-5.02801	0.324277	9.74399	-3.39365	0.00267029	0.343389	-1.50294
5960438	TBC1D20	NM_024196	Tbc1d20	67231	-0.15563	7.89041	2.11397	0.0463523	0.4178	-4.1947	-0.215502	7.89041	2.55329	0.0183037	0.198919	-3.30278	0.0124706	7.89041	-0.153029	0.879801	0.999494	-5.7751
5900575	IL6ST	NM_010560	Il6st	16195	-0.171147	8.30637	2.1133	0.0464159	0.41809	-4.19588	0.209966	8.30637	-2.26142	0.034199	0.258429	-3.84755	0.100511	8.30637	-1.1212	0.274559	0.999494	-5.20754
2470184	LOC100047480	XM_001478241	NA	NA	0.0738479	7.63708	-2.11248	0.0464924	0.418495	-4.1973	-0.0218334	7.63708	0.544778	0.591508	0.841051	-5.97603	-0.0219065	7.63708	0.566123	0.577167	0.999494	-5.63524
6350451	LOC100046025	XM_001475823	NA	NA	-0.0880574	8.07733	2.11201	0.0465376	0.418618	-4.19813	0.0414091	8.07733	-0.8663	0.395883	0.724634	-5.75544	0.0756763	8.07733	-1.63973	0.115601	0.937171	-4.58976
7650020	3110021A11RIK	XM_001479998	NA	NA	0.0960682	7.65961	-2.1113	0.0466047	0.418938	-4.19937	0.12671	7.65961	-2.42897	0.0239714	0.224278	-3.53925	-0.024246	7.65961	0.481384	0.635103	0.999494	-5.67681
7200292	DSG2	NM_007883	Dsg2	13511	-0.0693591	7.643	2.10932	0.0467927	0.419016	-4.20283	-0.0786808	7.643	2.08713	0.0489441	0.304513	-4.15413	0.0151121	7.643	-0.415189	0.682114	0.999494	-5.70471
5420739	FES	NM_010194	Fes	14159	-0.103567	7.69765	2.10906	0.0468171	0.419016	-4.20328	0.0332719	7.69765	-0.591	0.560678	0.827302	-5.95026	-0.0405412	7.69765	0.745839	0.463835	0.999494	-5.5257
670403	HBB-B1	NM_008220	Hbb-bt	101488143	0.484729	8.37909	-2.10888	0.0468344	0.419016	-4.2036	0.649566	8.37909	-2.46501	0.0221796	0.216584	-3.47135	-0.159146	8.37909	0.625504	0.538218	0.999494	-5.60223
7400187	NKRF	NM_029891	Nkrf	77286	0.0797082	7.59654	-2.10965	0.0467606	0.419016	-4.20224	0.01745	7.59654	-0.402853	0.69103	0.885907	-6.04234	0.0289735	7.59654	-0.692773	0.495862	0.999494	-5.56103
4480026	RPS16	NM_013647	Rps16	20055	-0.182533	10.4485	2.11041	0.0466886	0.419016	-4.20092	0.167535	10.4485	-1.68956	0.105551	0.420847	-4.79053	-0.299396	10.4485	3.12718	0.00499209	0.406515	-2.031
620435	GPR172B	NM_029643	Slc52a2	52710	-0.0827582	7.71008	2.11068	0.0466628	0.419016	-4.20044	0.0463903	7.71008	-1.03201	0.31353	0.662539	-5.60524	-0.0200275	7.71008	0.461446	0.649109	0.999494	-5.68564
3460433	TIMM17B	NM_011591	Timm17b	21855	0.0950554	7.64882	-2.10944	0.0467808	0.419016	-4.20261	-0.00446098	7.64882	0.0863504	0.931986	0.979467	-6.11923	0.00524198	7.64882	-0.105092	0.917277	0.999494	-5.78098
6130138	RAI12	NM_018740	Elp5	54351	0.122135	8.12921	-2.10783	0.0469342	0.419627	-4.20543	-0.123356	8.12921	1.85695	0.0770611	0.368406	-4.53411	0.0292407	8.12921	-0.455895	0.653033	0.999494	-5.68803
6590717	LSM14B	NM_177727	Lsm14b	241846	0.175188	9.69357	-2.1072	0.046994	0.419878	-4.20652	-0.100407	9.69356	1.05344	0.303826	0.651469	-5.58408	0.089471	9.69356	-0.972222	0.341743	0.999494	-5.34778
6550390	4833417J20RIK		NA	NA	0.0739193	7.50455	-2.10672	0.0470401	0.419883	-4.20736	0.0078353	7.50455	-0.194781	0.847391	0.950238	-6.10404	-0.039738	7.50455	1.02314	0.317605	0.999494	-5.30186
3780682	LOC384104	XM_357429	NA	NA	-0.147074	8.67056	2.10653	0.0470578	0.419883	-4.20769	0.213021	8.67056	-2.66131	0.014424	0.180667	-3.0925	0.0166462	8.67056	-0.215392	0.83149	0.999494	-5.76421
2510259	ZC3HC1	NM_172735	Zc3hc1	232679	-0.138669	8.73972	2.10578	0.0471299	0.420244	-4.209	-0.0285511	8.73972	0.37818	0.709002	0.893063	-6.05188	-0.0421138	8.73972	0.577749	0.569431	0.999494	-5.62902
5860243	PLAC8	NM_139198	Plac8	231507	-0.0809103	7.50075	2.10544	0.0471627	0.420255	-4.2096	0.0200109	7.50075	-0.4542	0.654233	0.869544	-6.0206	0.21071	7.50075	-4.95342	6.26138e-05	0.0557881	1.65397
4150386	COL5A1	NM_015734	Col5a1	12831	0.138957	8.55899	-2.10419	0.047282	0.420719	-4.21177	0.134608	8.55899	-1.77794	0.0895489	0.3946	-4.65733	0.1233	8.55899	-1.68674	0.106099	0.926126	-4.52472
5910162	FGD6	NM_053072	Fgd6	13998	0.0684059	7.52082	-2.10357	0.0473416	0.420719	-4.21285	0.0957055	7.52082	-2.5671	0.0177581	0.195339	-3.27615	0.0229133	7.52082	-0.636552	0.531131	0.999494	-5.59574
3890224	QARS	NM_133794	Qars	97541	-0.0894738	7.94233	2.10359	0.0473402	0.420719	-4.21283	-0.00841513	7.94233	0.172571	0.864601	0.957402	-6.10811	0.0419934	7.94233	-0.891922	0.3823	0.999494	-5.41586
1050424	5930416I19RIK	NM_197981	Rhno1	72440	0.09305	8.24699	-2.10361	0.0473383	0.420719	-4.21279	-0.00327083	8.24699	0.0644983	0.949169	0.986776	-6.12087	-0.00229343	8.24699	0.0468399	0.963073	0.999494	-5.78518
5310619	LDB3	NM_001039073	Ldb3	24131	-0.180374	8.28086	2.1013	0.0475597	0.421606	-4.2168	-0.27398	8.28086	2.78406	0.0109604	0.159562	-2.84862	-0.0161798	8.28086	0.170283	0.866379	0.999494	-5.77246
5890010	NDUFS8	NM_144870	Ndufs8	225887	0.174922	11.9442	-2.10121	0.0475684	0.421606	-4.21696	-0.176122	11.9442	1.84536	0.0787914	0.370716	-4.55241	-0.0925461	11.9442	1.00431	0.326391	0.999494	-5.31909
3390020	PCCB	NM_025835	Pccb	66904	0.154805	9.25518	-2.10213	0.0474803	0.421606	-4.21537	-0.225311	9.25518	2.66869	0.0141894	0.179366	-3.07798	0.0193986	9.25518	-0.237972	0.814154	0.999494	-5.75936
1850446	PIK3R3	NM_181585	Pik3r3	18710	0.0986333	7.8312	-2.10181	0.0475113	0.421606	-4.21593	-0.0922526	7.8312	1.71471	0.100766	0.414733	-4.75314	0.00954408	7.8312	-0.183732	0.855944	0.999494	-5.7702
130348	C4A	NM_011413	C4a	625018	-0.150371	7.9209	2.1005	0.047637	0.421723	-4.2182	-0.0135667	7.9209	0.165301	0.87025	0.959089	-6.10933	0.408752	7.9209	-5.15822	3.83875e-05	0.0424726	2.05903
7000079	PPP4R1	NM_146081	Ppp4r1	70351	0.119236	8.99462	-2.10042	0.0476451	0.421723	-4.21834	0.242955	8.99462	-3.73309	0.00118817	0.0618403	-0.839029	0.0195875	8.99462	-0.311717	0.758256	0.999494	-5.74019
7210196	TRIOBP	NM_001039156	Triobp	110253	-0.137016	9.34475	2.09838	0.0478427	0.42319	-4.2219	0.177865	9.34475	-2.376	0.0268497	0.232521	-3.63806	0.196267	9.34475	-2.71545	0.0127848	0.550486	-2.81935
4850367	KLF7	AK086122	Klf7	93691	-0.257288	8.93702	2.09784	0.0478944	0.423365	-4.22283	0.0906659	8.93702	-0.644822	0.525858	0.808446	-5.9177	-0.0365239	8.93702	0.269037	0.790464	0.999494	-5.75191
5900168	WBSCR14	NM_021455	Mlxipl	58805	0.0771615	7.7852	-2.09658	0.048017	0.424166	-4.22502	-0.107394	7.7852	2.54527	0.018628	0.199829	-3.31824	-0.0526758	7.7852	1.29302	0.209715	0.99944	-5.02424
3420750	D930028F11RIK	NM_172921	Nxpe4	244853	0.0861913	7.6067	-2.0957	0.0481028	0.424641	-4.22655	0.0353024	7.6067	-0.748709	0.462139	0.766366	-5.8472	0.0433265	7.6067	-0.951702	0.351816	0.999494	-5.36569
780059	NSEP1	NM_011732	Ybx1	22608	-0.125905	13.1793	2.09503	0.0481679	0.424934	-4.22771	-0.415272	13.1793	6.02732	5.01589e-06	0.0066596	4.14991	0.198287	13.1793	-2.98075	0.00700435	0.457327	-2.3159
4610468	CYB5R4	NM_024195	Cyb5r4	266690	0.0760176	7.86672	-2.09388	0.0482805	0.425109	-4.22972	-0.0503178	7.86672	1.20893	0.239805	0.593457	-5.41903	0.0340968	7.86672	-0.848462	0.40552	0.999494	-5.45044
2510079	EIF2B1	NM_145371	Eif2b1	209354	0.112629	7.94264	-2.09358	0.0483102	0.425109	-4.23025	-0.0343052	7.94264	0.556212	0.583804	0.837964	-5.96984	0.0356767	7.94264	-0.599106	0.555357	0.999494	-5.61729
2970167	5830417I10RIK	XM_194592	NA	NA	-0.103761	8.14505	2.09427	0.0482429	0.425109	-4.22905	0.118607	8.14505	-2.0881	0.0488482	0.304466	-4.15247	-0.0793954	8.14505	1.44769	0.162117	0.96985	-4.8406
3840762	TTF2	NM_001013026	Ttf2	74044	0.0746199	7.50778	-2.09352	0.0483159	0.425109	-4.23035	-0.025179	7.50778	0.616174	0.544244	0.818523	-5.93537	-0.017949	7.50778	0.45493	0.653716	0.999494	-5.68844
1440307	H2-AB1	NM_207105	H2-Ab1	14961	-0.168928	7.907	2.09315	0.0483524	0.425149	-4.231	0.0147307	7.907	-0.159208	0.87499	0.960202	-6.11031	-0.10162	7.907	1.13752	0.267831	0.999494	-5.19111
6620554	6720456B07RIK	NM_133937	Brk1	101314	0.105504	9.50034	-2.09146	0.048518	0.426323	-4.23393	-0.209782	9.50034	3.62738	0.00153076	0.0692736	-1.07025	0.0231125	9.50034	-0.413914	0.683033	0.999494	-5.70521
6420561	ADI1	NM_134052	Adi1	104923	0.113574	7.87354	-2.09088	0.048575	0.426542	-4.23494	0.0301241	7.87354	-0.483732	0.633462	0.860407	-6.00693	-0.12709	7.87354	2.11369	0.0463783	0.79249	-3.87596
5720521	NPM3-PS1	NR_002702	Npm3-ps1	108176	-0.194212	9.40038	2.09045	0.0486171	0.426629	-4.23568	-0.0755334	9.40038	0.709161	0.485838	0.783662	-5.87522	-0.291448	9.40038	2.83405	0.00978981	0.49646	-2.59655
7000343	LASS2	NM_029789	Cers2	76893	-0.0995022	8.43105	2.08979	0.0486814	0.426782	-4.23682	0.170631	8.43105	-3.12588	0.00500726	0.110987	-2.14601	-0.0135855	8.43105	0.257767	0.799036	0.999494	-5.75472
1770424	EPB4.1L2	NM_013511	Epb41l2	13822	0.100469	8.0202	-2.08962	0.0486988	0.426782	-4.23712	-0.0187307	8.0202	0.339805	0.737298	0.902138	-6.06553	-0.0769307	8.0202	1.44549	0.162728	0.97036	-4.84334
3180379	LOC100043671	XM_001481024	NA	NA	0.0899064	7.99213	-2.088	0.0488585	0.427899	-4.23993	0.158516	7.99213	-3.2111	0.00410412	0.102042	-1.96634	-0.0421095	7.99213	0.883491	0.386736	0.999494	-5.42269
2140634	MRPS18B	NM_025878	Mrps18b	66973	-0.14179	9.02883	2.08634	0.0490225	0.428487	-4.2428	-0.00735816	9.02883	0.0944388	0.925635	0.97723	-6.1185	-0.0232057	9.02883	0.308471	0.76069	0.999494	-5.74114
870047	NFATC3	NM_010901	Nfatc3	18021	-0.126185	8.69496	2.08691	0.0489663	0.428487	-4.24182	0.141583	8.69496	-2.04244	0.0535508	0.318117	-4.23023	-0.00526253	8.69496	0.078627	0.938056	0.999494	-5.78328
6520128	SMPDL3A	NM_020561	Smpdl3a	57319	-0.170822	8.83385	2.08636	0.0490211	0.428487	-4.24278	-0.139317	8.83385	1.48419	0.152259	0.491739	-5.07975	0.141799	8.83385	-1.56458	0.132269	0.948237	-4.69081
1050678	ACTN2	NM_033268	Actn2	11472	0.195757	13.2114	-2.08505	0.049151	0.429328	-4.24505	-0.0427266	13.2114	0.396953	0.695312	0.887574	-6.04468	0.257786	13.2114	-2.48049	0.0214487	0.643043	-3.24813
3170730	DECR1	NM_026172	Decr1	67460	-0.178313	9.36138	2.084	0.0492554	0.429744	-4.24687	0.024554	9.36138	-0.25031	0.804722	0.93574	-6.09175	-0.0225681	9.36138	0.238282	0.813917	0.999494	-5.75929
2190523	6720467C03RIK	NM_026558	Fam92a	68099	0.117	8.15045	-2.08327	0.0493282	0.429744	-4.24813	-0.19028	8.15045	2.95525	0.00742646	0.13182	-2.50064	0.00797216	8.15045	-0.128238	0.899152	0.999494	-5.77841
6650142	IL15RA	NM_133836	Il15ra	16169	0.0949495	7.60634	-2.08348	0.0493073	0.429744	-4.24777	-0.0298355	7.60634	0.571047	0.573884	0.833913	-5.96163	-0.0171154	7.60634	0.339285	0.737684	0.999494	-5.73171
2850307	2500004H21RIK	AK010874	Rab43	69834	0.0833332	7.59445	-2.08332	0.0493228	0.429744	-4.24804	-0.073516	7.59445	1.60311	0.123489	0.449318	-4.91582	-0.0196283	7.59445	0.443306	0.66197	0.999494	-5.69335
6350484	SNRPG	NM_026506	Snrpg	68011	0.110416	8.33141	-2.08111	0.0495437	0.431339	-4.25187	0.0136822	8.33141	-0.224936	0.824152	0.942408	-6.09775	-0.0182504	8.33141	0.310753	0.758979	0.999494	-5.74047
2850398	ASB2	NM_023049	Asb2	65256	-0.193784	12.6787	2.0798	0.0496742	0.431909	-4.25413	0.104721	12.6787	-0.980353	0.337806	0.682535	-5.65463	0.066654	12.6787	-0.646269	0.524938	0.999494	-5.58994
2810088	D15MGI27	NM_134100	Mfsd5	106073	-0.0886516	8.20986	2.07986	0.0496689	0.431909	-4.25404	0.1642	8.20986	-3.36019	0.00289015	0.0898766	-1.64859	-0.113453	8.20986	2.4046	0.0252581	0.661236	-3.38254
2450110	4833439L19RIK	NM_133797	4833439L19Rik	97820	0.0946089	7.70021	-2.0689	0.0507781	0.433161	-4.27295	0.0308468	7.70021	-0.588385	0.562399	0.828008	-5.95177	0.00738631	7.70021	-0.145921	0.885342	0.999494	-5.77611
830615	ABCB6	NM_023732	Abcb6	74104	-0.117787	7.93605	2.07026	0.0506393	0.433161	-4.27061	-0.00505197	7.93605	0.0774517	0.93898	0.983368	-6.11995	0.00670874	7.93605	-0.106525	0.916153	0.999494	-5.78083
5900653	ADAM17	NM_009615	Adam17	11491	-0.117103	8.16758	2.07524	0.0501339	0.433161	-4.26202	-0.20681	8.16758	3.1968	0.00424381	0.10376	-1.99661	0.0210717	8.16758	-0.337352	0.73912	0.999494	-5.73233
4490180	AFF1	NM_133919	Aff1	17355	-0.138522	8.30353	2.06723	0.0509502	0.433161	-4.27585	0.224255	8.30353	-2.91913	0.00806657	0.138709	-2.57476	0.0098949	8.30353	-0.133402	0.895115	0.999494	-5.77777
610753	AKR1A4	NM_021473	Akr1a1	58810	0.112762	10.1746	-2.07464	0.0501943	0.433161	-4.26305	-0.0396391	10.1746	0.636133	0.531398	0.810917	-5.92314	0.0169655	10.1746	-0.281988	0.780647	0.999494	-5.74853
1710133	ATP6V0E	NM_025272	Atp6v0e	11974	0.11229	8.78077	-2.07732	0.0499236	0.433161	-4.25842	0.0225319	8.78077	-0.363583	0.719717	0.896003	-6.05724	-0.00820252	8.78077	0.137086	0.892238	0.999494	-5.7773
4060767	CD47	NM_010581	Cd47	16423	-0.118553	8.51954	2.06713	0.0509601	0.433161	-4.27602	-0.0313915	8.51954	0.477429	0.63787	0.861785	-6.00992	0.0540582	8.51954	-0.851523	0.403856	0.999494	-5.44806
1170768	COX6A1	NM_007748	Cox6a1	12861	0.190126	9.39623	-2.0683	0.0508396	0.433161	-4.27399	0.000920558	9.39623	-0.00873507	0.993111	0.997468	-6.12291	0.0269791	9.39623	-0.265144	0.793422	0.999494	-5.75289
6560441	DYNC1LI1	NM_146229	Dync1li1	235661	-0.104615	7.78351	2.0774	0.0499158	0.433161	-4.25828	-0.052354	7.78351	0.906817	0.374547	0.707937	-5.72094	-0.0670531	7.78351	1.2029	0.242086	0.999494	-5.12319
2370451	FADS3	NM_021890	Fads3	60527	0.0858666	7.80102	-2.07577	0.0500801	0.433161	-4.2611	-0.0209429	7.80102	0.441606	0.66318	0.874496	-6.02617	0.0380776	7.80102	-0.831585	0.414776	0.999494	-5.46344
6550554	5830415L20RIK	NM_001042501	Fam133b	68152	-0.0703966	7.65282	2.0676	0.0509117	0.433161	-4.2752	-0.077003	7.65282	1.97272	0.061512	0.33381	-4.34675	-0.0543291	7.65282	1.44155	0.163826	0.973514	-4.84822
4060541	B930006L02RIK	NM_178764	Fam168a	319604	-0.087329	7.66423	2.07689	0.0499675	0.433161	-4.25917	-0.0122495	7.66423	0.254106	0.801826	0.935277	-6.0908	0.0224092	7.66423	-0.481462	0.635048	0.999494	-5.67677
7200678	GAB1	NM_021356	Gab1	14388	0.147527	9.51122	-2.06853	0.050817	0.433161	-4.27361	-0.0306603	9.51122	0.374981	0.711345	0.893698	-6.05307	0.149808	9.51122	-1.89761	0.0712463	0.85116	-4.21676
3780736	H2-K1	NM_001001892	H2-K1	14972	-0.255292	8.31832	2.07631	0.0500255	0.433161	-4.26017	-0.00515769	8.31832	0.0365892	0.97115	0.993358	-6.12228	0.138323	8.31832	-1.01632	0.320767	0.999494	-5.30813
2190537	HAGHL	NM_026897	Haghl	68977	0.0845448	7.69932	-2.07311	0.0503498	0.433161	-4.2657	0.0930602	7.69932	-1.99041	0.0593986	0.328598	-4.31745	-0.00807899	7.69932	0.178967	0.859638	0.999494	-5.77102
1070484	HSPA2	NM_001002012	Hspa2	15512	0.108351	8.11409	-2.06915	0.0507531	0.433161	-4.27253	-0.0848018	8.11409	1.41256	0.172086	0.51309	-5.17359	0.0165703	8.11409	-0.285871	0.77771	0.999494	-5.74749
3120689	MRPL43	NM_053164	Mrpl43	94067	0.131744	8.98316	-2.06886	0.0507832	0.433161	-4.27304	-0.0654353	8.98316	0.896304	0.380008	0.712428	-5.73003	-0.138128	8.98316	1.95959	0.0631236	0.844851	-4.12148
4220386	LOC100041388	XM_001476627	NA	NA	-0.200646	8.94873	2.07216	0.0504465	0.433161	-4.26734	-0.247222	8.94873	2.22701	0.0367416	0.266859	-3.90928	0.0511277	8.94873	-0.477014	0.638161	0.999494	-5.67877
2140743	WDR70	XM_978614	NA	NA	0.0896528	7.76072	-2.0767	0.0499867	0.433161	-4.2595	-0.104394	7.76072	2.10925	0.0467995	0.299243	-4.11609	-0.036318	7.76072	0.759999	0.455502	0.999494	-5.51586
7380671	CML1	NM_023160	Nat8f1	66116	0.0619869	7.51911	-2.07155	0.0505088	0.433161	-4.2684	-0.0231903	7.51911	0.675994	0.506245	0.79648	-5.8976	-0.0509873	7.51911	1.53935	0.138295	0.954701	-4.72391
1240176	NUPL1	NM_170591	Nupl1	71844	0.0961142	7.84089	-2.07129	0.0505345	0.433161	-4.26884	0.0320349	7.84089	-0.60217	0.553354	0.823825	-5.94372	0.0256299	7.84089	-0.498979	0.622857	0.999494	-5.66872
1240397	PPP2R5C	NM_001081458	Ppp2r5c	26931	0.114976	7.71638	-2.06834	0.0508358	0.433161	-4.27393	-0.0720806	7.71638	1.13104	0.270488	0.621515	-5.50421	0.0426193	7.71638	-0.692633	0.495947	0.999494	-5.56112
2370685	PRPF38A	NM_172697	Prpf38a	230596	-0.132468	8.30266	2.07766	0.0498896	0.433161	-4.25784	0.113191	8.30265	-1.54853	0.136078	0.468667	-4.9923	-0.0233743	8.30265	0.331195	0.7437	0.999494	-5.73427
2940097	PSME3	NM_011192	Psme3	19192	0.13459	8.00984	-2.06953	0.0507139	0.433161	-4.27187	0.00660252	8.00984	-0.0885548	0.930255	0.979347	-6.11903	-0.096545	8.00984	1.34113	0.193863	0.992064	-4.96895
6620209	RAD52	NM_011236	Rad52	19365	0.0821722	7.63102	-2.07456	0.0502025	0.433161	-4.26319	0.0451225	7.63102	-0.99366	0.331431	0.677821	-5.64213	-0.0277732	7.63102	0.633446	0.533118	0.999494	-5.59757
4900703	RPL19	NM_009078	Rpl19	19921	-0.175947	9.70908	2.07324	0.050336	0.433161	-4.26547	0.200235	9.70908	-2.05802	0.0519025	0.313945	-4.20382	0.0375147	9.70908	-0.399348	0.693573	0.999494	-5.71078
1070528	SEMA3B	NM_009153	Sema3b	20347	-0.101356	7.71261	2.07395	0.0502642	0.433161	-4.26424	0.0605735	7.71261	-1.08112	0.291611	0.640166	-5.55617	-0.0372677	7.71261	0.688911	0.49824	0.999494	-5.5635
7610494	SSR2	NM_025448	Ssr2	66256	0.115713	8.64472	-2.07426	0.050233	0.433161	-4.26371	-0.0959772	8.64472	1.5007	0.147965	0.485871	-5.0576	-0.0670531	8.64472	1.08588	0.289547	0.999494	-5.2424
6270753	MAP3K7IP2	NM_138667	Tab2	68652	-0.188194	8.6382	2.0674	0.0509324	0.433161	-4.27555	-0.274942	8.6382	2.63453	0.0153065	0.184906	-3.14504	0.172843	8.6382	-1.71535	0.100646	0.916966	-4.48447
1570544	C730026O12RIK	AK050208	Thrap3	230753	-0.18494	8.11914	2.07122	0.050542	0.433161	-4.26896	-0.0187394	8.11914	0.183061	0.856464	0.953966	-6.10625	-0.0799782	8.11914	0.809187	0.427264	0.999494	-5.48032
5310674	TIA1	NM_011585	Tia1	21841	0.0626958	7.55682	-2.06817	0.0508534	0.433161	-4.27422	-0.0206632	7.55682	0.594549	0.558345	0.826	-5.9482	-0.0361216	7.55682	1.07646	0.293644	0.999494	-5.25153
7200463	5530601I19RIK	NM_027797	Tmem80	71448	-0.0827991	7.67873	2.06801	0.05087	0.433161	-4.2745	-0.0830428	7.67873	1.80914	0.0844234	0.384021	-4.60914	-0.0301429	7.67873	0.680131	0.503674	0.999494	-5.56908
270400	TUBD1	NM_019756	Tubd1	56427	0.066397	7.57094	-2.0705	0.0506157	0.433161	-4.27021	0.0367789	7.57094	-1.00039	0.328241	0.676297	-5.63575	-0.00818607	7.57094	0.230613	0.819794	0.999494	-5.761
4230484	6430573H23RIK	AK032505	Wnk1	232341	-0.139748	7.62041	2.07401	0.050258	0.433161	-4.26414	-0.123804	7.62041	1.60267	0.123586	0.449423	-4.91644	0.0618884	7.62041	-0.829771	0.415779	0.999494	-5.46482
2490259	ZKSCAN17	NM_172941	Zkscan17	268417	-0.0724464	7.58924	2.06784	0.0508876	0.433161	-4.2748	0.0202047	7.58924	-0.50303	0.620053	0.853878	-5.99755	-0.0275264	7.58924	0.70979	0.485455	0.999494	-5.54997
6060730	LARS2	NM_153168	Lars2	102436	0.117267	7.98849	-2.06415	0.0512663	0.433943	-4.28114	-0.0489043	7.98849	0.750852	0.460874	0.766229	-5.84563	-0.0416263	7.98849	0.661935	0.51504	0.999494	-5.58041
3310672	LOC100047427	XM_001478949	NA	NA	-0.171064	8.12845	2.06401	0.0512809	0.433943	-4.28139	0.304348	8.12845	-3.20307	0.00418198	0.103205	-1.98334	0.0422619	8.12845	-0.460666	0.64966	0.999494	-5.68598
2070440	P2RY1	NM_008772	P2ry1	18441	0.176674	8.64409	-2.06438	0.0512433	0.433943	-4.28076	-0.641836	8.64409	6.54157	1.56439e-06	0.00415409	5.19594	-0.190036	8.64409	2.00601	0.0575883	0.838377	-4.04879
1430445	PPP1R10	NM_175934	Ppp1r10	52040	0.143195	7.93571	-2.06553	0.0511248	0.433943	-4.27878	-0.0632917	7.93571	0.796327	0.43454	0.74949	-5.81155	-0.08597	7.93571	1.12029	0.274938	0.999494	-5.20845
3940592	TMEM132D	NM_172885	Tmem132d	243274	-0.0663158	7.54675	2.06403	0.0512786	0.433943	-4.28135	0.0118668	7.54675	-0.322163	0.750438	0.908422	-6.07132	0.0399282	7.54675	-1.1227	0.273938	0.999494	-5.20604
2600102	SFRS10	NM_009186	Tra2b	20462	0.0763011	7.57773	-2.06574	0.051103	0.433943	-4.27841	0.00570197	7.57773	-0.134652	0.894139	0.966	-6.11391	0.0931491	7.57773	-2.27827	0.0330136	0.708595	-3.60128
3610364	TUT1	NM_197993	Tut1	70044	-0.0889516	7.77616	2.06423	0.0512588	0.433943	-4.28102	0.0822265	7.77616	-1.6644	0.110528	0.430498	-4.82751	0.0385904	7.77616	-0.809029	0.427353	0.999494	-5.48043
3360156	LOC100047707	XM_001478713	NA	NA	0.0948835	8.33479	-2.06342	0.0513416	0.43418	-4.2824	-0.190175	8.33479	3.60739	0.00160574	0.0704485	-1.11386	0.0882862	8.33479	-1.73449	0.0971349	0.916966	-4.45727
2470356	COX6A2	NM_009943	Cox6a2	12862	-0.155027	14.3954	2.06215	0.0514733	0.4347	-4.28459	-0.214924	14.3954	2.49369	0.0208438	0.209654	-3.41694	0.0887981	14.3954	-1.06709	0.297759	0.999494	-5.26054
6840682	CRKL	NM_007764	Crkl	12929	-0.0641054	7.57504	2.06062	0.0516323	0.4347	-4.28723	-0.0300425	7.57504	0.842329	0.408869	0.734309	-5.77516	0.00726944	7.57504	-0.211099	0.834797	0.999494	-5.76508
1990112	EBP	NM_007898	Ebp	13595	0.0893538	7.80945	-2.06076	0.0516174	0.4347	-4.28698	-0.0578559	7.80945	1.16387	0.257219	0.609679	-5.46891	-0.0428721	7.80945	0.893246	0.381607	0.999494	-5.41478
6290762	1110067D22RIK	NM_173752	Lgalsl	216551	0.119647	7.74297	-2.06103	0.0515893	0.4347	-4.28651	0.0387674	7.74297	-0.582495	0.566288	0.83027	-5.95515	0.0673167	7.74297	-1.04758	0.306456	0.999494	-5.27907
3120424	2610024B07RIK		NA	NA	-0.193785	9.11351	2.06113	0.0515785	0.4347	-4.28634	-0.155867	9.1135	1.44605	0.162572	0.502878	-5.13018	0.100758	9.1135	-0.968165	0.343719	0.999494	-5.35135
4280110	NUDT6	NM_153561	Nudt6	229228	0.106637	8.69076	-2.06083	0.0516099	0.4347	-4.28686	-0.00352126	8.69076	0.0593576	0.953215	0.988437	-6.12119	0.0113052	8.69076	-0.197377	0.845385	0.999494	-5.76774
3310360	RPL27A	NM_011975	Rpl27a	26451	0.10976	8.35304	-2.06094	0.0515986	0.4347	-4.28667	-0.0422859	8.35304	0.692565	0.495989	0.789345	-5.88654	-0.0710034	8.35304	1.20444	0.241502	0.999494	-5.12155
5080338	BCL2L2	NM_007537	Bcl2l2	12050	0.151112	8.71823	-2.05901	0.0517997	0.435011	-4.29	-0.0322523	8.71823	0.383322	0.705242	0.891762	-6.04994	-0.0122621	8.71823	0.15094	0.881429	0.999494	-5.77541
1240156	SYNGR2	NM_009304	Syngr2	20973	0.0798893	7.68942	-2.05858	0.0518443	0.435011	-4.29073	-0.0393416	7.68942	0.884247	0.386336	0.717898	-5.74034	0.016241	7.68942	-0.37807	0.709082	0.999494	-5.71858
6220450	TIMM44	NM_011592	Timm44	21856	0.132833	8.52092	-2.05885	0.0518162	0.435011	-4.29027	-0.115473	8.52093	1.56114	0.133078	0.463033	-4.97481	0.0999891	8.52093	-1.40008	0.175742	0.979979	-4.89894
2970196	TMED4	NM_134020	Tmed4	103694	0.124214	7.75889	-2.05835	0.0518681	0.435011	-4.29112	-0.0662063	7.75889	0.956957	0.349218	0.689082	-5.67624	0.143572	7.75889	-2.14932	0.0431275	0.774187	-3.81756
130382	TMEM179B	NM_026325	Tmem179b	67706	-0.0790468	7.69819	2.05981	0.0517158	0.435011	-4.28861	-0.0570934	7.6982	1.29769	0.208132	0.556581	-5.31601	0.00954521	7.6982	-0.224704	0.82433	0.999494	-5.76227
1010386	TOR1AIP1	NM_144791	Tor1aip1	208263	-0.0795003	8.19561	2.05806	0.0518986	0.435011	-4.29163	-0.117823	8.19561	2.66049	0.0144502	0.180826	-3.09411	0.0724243	8.19561	-1.69377	0.104736	0.926126	-4.51487
2900255	WSB2	NM_021539	Wsb2	59043	-0.160805	9.70836	2.05899	0.051801	0.435011	-4.29002	-0.0473144	9.70836	0.528435	0.602606	0.846847	-5.98465	-0.0914696	9.70836	1.05807	0.301758	0.999494	-5.26915
6840112	UAP1	NM_133806	Uap1	107652	-0.139406	8.13714	2.0577	0.0519364	0.435053	-4.29225	-0.1049	8.13714	1.35057	0.190865	0.535301	-5.25169	0.0542959	8.13714	-0.724017	0.476854	0.999494	-5.54053
1740020	5730419I09RIK	NM_029081	C2cd5	74741	0.0866734	7.66423	-2.05733	0.0519745	0.435086	-4.29288	0.0819103	7.66423	-1.6959	0.104327	0.418955	-4.78115	-0.0148081	7.66423	0.31754	0.753895	0.999494	-5.73846
6510746	STK16	NM_011494	Stk16	20872	0.0708823	7.55903	-2.05703	0.0520059	0.435086	-4.29339	-0.0458653	7.55903	1.16099	0.258362	0.610496	-5.47204	0.0447939	7.55903	-1.17437	0.253082	0.999494	-5.15323
3360681	NPPB	NM_008726	Nppb	18158	-0.606279	11.4617	2.05327	0.0524001	0.435244	-4.29985	1.16836	11.4617	-3.45138	0.00232872	0.082449	-1.45236	0.494193	11.4617	-1.512	0.145082	0.956874	-4.75932
4200086	AEBP2	NM_178803	Aebp2	11569	-0.0779153	7.66214	2.05488	0.0522307	0.435244	-4.29708	0.0302918	7.66214	-0.696838	0.493364	0.787212	-5.88365	0.0454325	7.66214	-1.08246	0.291028	0.999494	-5.24572
7100221	B3GNT1	NM_175383	B4gat1	108902	0.158235	10.2634	-2.04995	0.05275	0.435244	-4.30553	-0.0673926	10.2634	0.761544	0.454598	0.762275	-5.83779	-0.0539345	10.2634	0.631231	0.534537	0.999494	-5.59888
7150377	CD83	NM_009856	Cd83	12522	-0.0756788	7.59901	2.05162	0.0525742	0.435244	-4.30268	0.0369198	7.59901	-0.873019	0.392291	0.722292	-5.74982	-0.0340983	7.59901	0.835097	0.412839	0.999494	-5.46076
2600292	CDKL5	NM_001024624	Cdkl5	382253	0.0667818	7.56865	-2.05036	0.0527074	0.435244	-4.30484	-0.000405208	7.56865	0.0108516	0.991442	0.99724	-6.12288	-0.00168407	7.56865	0.0467103	0.963175	0.999494	-5.78518
3710750	CEP68	NM_172260	Cep68	216543	-0.0633314	7.60947	2.05292	0.0524373	0.435244	-4.30045	-0.164758	7.60947	4.65844	0.000127242	0.0243345	1.20665	0.00726939	7.60947	-0.212878	0.833426	0.999494	-5.76472
3420280	CHKA	NM_001025566	Chka	12660	-0.258111	9.59293	2.05224	0.052509	0.435244	-4.30162	0.211893	9.59293	-1.46953	0.156158	0.496402	-5.09926	-0.172984	9.59293	1.24254	0.227409	0.999494	-5.08041
3450451	DPH1	NM_144491	Dph1	116905	0.0928791	7.79872	-2.04921	0.0528285	0.435244	-4.3068	-0.0101106	7.79872	0.194575	0.847551	0.950256	-6.10408	0.0410263	7.79872	-0.817735	0.422471	0.999494	-5.47393
4040017	EVI5	NM_007964	Evi5	14020	0.108771	8.09864	-2.04924	0.0528259	0.435244	-4.30676	0.118714	8.09864	-1.95084	0.0642182	0.341187	-4.38275	-0.0037613	8.09864	0.0640173	0.949547	0.999494	-5.78427
110026	A930004K21RIK	NM_172673	Frmd5	228564	-0.254699	9.86057	2.05568	0.0521466	0.435244	-4.2957	0.234356	9.86057	-1.64986	0.113493	0.435255	-4.84869	0.357265	9.86057	-2.60496	0.0163395	0.591202	-3.02324
7050121	HAX1	NM_011826	Hax1	23897	-0.0685367	7.5965	2.04981	0.0527656	0.435244	-4.30579	0.0163714	7.5965	-0.427088	0.673558	0.87755	-6.0324	-0.0576575	7.5965	1.55785	0.133854	0.950251	-4.69968
6860348	HPS5	NM_001005248	Hps5	246694	0.0686722	7.52225	-2.05145	0.0525923	0.435244	-4.30298	-0.0240709	7.52225	0.627211	0.53712	0.814342	-5.92865	0.0519452	7.52225	-1.40186	0.175216	0.978633	-4.89678
1850619	9130227N12RIK	AK033707	Irak2	108960	-0.0783754	7.44697	2.05277	0.052453	0.435244	-4.30071	0.0772036	7.44697	-1.76376	0.0919663	0.399423	-4.67904	0.0489988	7.44697	-1.15939	0.259003	0.999494	-5.16876
3780731	KEAP1	NM_016679	Keap1	50868	-0.155114	8.10695	2.05374	0.0523509	0.435244	-4.29904	-0.32294	8.10695	3.72956	0.00119829	0.0618403	-0.846775	0.0250966	8.10695	-0.300185	0.766917	0.999494	-5.74352
4010615	4921518A06RIK	NM_198293	NA	NA	-0.0983784	8.53745	2.05304	0.0524247	0.435244	-4.30025	0.0144203	8.53745	-0.26249	0.79544	0.932666	-6.08865	-0.0848508	8.53745	1.59968	0.124249	0.943472	-4.64405
4880746	NPR1	NM_008727	Npr1	18160	-0.065959	7.52324	2.05077	0.0526638	0.435244	-4.30414	0.102493	7.52324	-2.77959	0.0110712	0.160473	-2.85758	-0.0166765	7.52324	0.468414	0.644199	0.999494	-5.68259
1500743	RHOC	NM_007484	Rhoc	11853	-0.0740842	7.55852	2.05097	0.0526425	0.435244	-4.30379	0.0499877	7.55852	-1.20709	0.240499	0.594448	-5.4211	-0.0114495	7.55852	0.286353	0.777346	0.999494	-5.74736
2970017	SCP2	NM_011327	Scp2	20280	0.157476	10.0915	-2.0517	0.0525658	0.435244	-4.30255	0.0262817	10.0915	-0.298672	0.768056	0.916874	-6.07856	0.0208691	10.0915	-0.245631	0.808296	0.999494	-5.75761
4780377	SEC63	NM_153055	Sec63	140740	-0.16731	8.39423	2.04906	0.0528443	0.435244	-4.30706	0.254141	8.39423	-2.71488	0.0128013	0.17168	-2.98669	0.0718677	8.39423	-0.795148	0.435211	0.999494	-5.49067
4010091	SNAPIN	NM_133854	Snapin	20615	0.116627	9.12657	-2.05539	0.052177	0.435244	-4.2962	0.0686759	9.12657	-1.05571	0.302811	0.650872	-5.58182	-0.0481711	9.12657	0.766947	0.451446	0.999494	-5.51096
670014	TRAPPC2L	NM_021502	Trappc2l	59005	0.167195	9.52463	-2.05084	0.0526562	0.435244	-4.30401	-0.0300084	9.52463	0.321066	0.751258	0.908763	-6.07167	-0.116498	9.52463	1.29094	0.210421	0.99944	-5.02659
670463	UBLCP1	NM_024475	Ublcp1	79560	0.111821	8.53153	-2.04977	0.0527693	0.435244	-4.30585	-0.0634459	8.53153	1.01445	0.321641	0.670923	-5.62229	-0.074347	8.53153	1.2312	0.231535	0.999494	-5.09277
160086	VAMP1	NM_009496	Vamp1	22317	0.0824645	7.60995	-2.0506	0.0526814	0.435244	-4.30442	0.1094	7.60995	-2.37287	0.0270296	0.233641	-3.64387	-0.0467763	7.60995	1.0508	0.305007	0.999494	-5.27603
4890220	ZDHHC13	NM_028031	Zdhhc13	243983	0.114286	7.97692	-2.05368	0.0523567	0.435244	-4.29914	0.0318343	7.97692	-0.498972	0.622862	0.855709	-5.99955	-0.00980761	7.97692	0.159215	0.874985	0.999494	-5.77419
6020554	ZFP653	NM_177318	Zfp653	319601	0.0825553	7.65601	-2.04994	0.0527515	0.435244	-4.30556	-0.011974	7.65601	0.259344	0.797835	0.93362	-6.08946	0.0319273	7.65601	-0.71621	0.481563	0.999494	-5.54573
4920139	HSPA8	NM_031165	Hspa8	15481	-0.220038	12.22	2.04776	0.0529824	0.436111	-4.30929	0.276696	12.22	-2.24609	0.035311	0.262634	-3.87512	-0.00251212	12.22	0.0211205	0.983344	0.999494	-5.78601
6900296	KAT2A	NM_001038010	Kat2a	14534	0.0959186	7.55094	-2.04595	0.0531756	0.436929	-4.3124	-0.00594628	7.55094	0.110632	0.912934	0.971781	-6.11684	-0.0113737	7.55094	0.219167	0.828586	0.999494	-5.76344
2030279	PROSAPIP1	NM_197945	Lzts3	241638	0.0641176	7.69165	-2.04625	0.0531427	0.436929	-4.31187	-0.0440933	7.69165	1.22743	0.232919	0.586472	-5.39808	0.0527489	7.69165	-1.52082	0.142864	0.954701	-4.74796
6380484	PPP2CB	NM_017374	Ppp2cb	19053	-0.125044	9.2261	2.0459	0.0531805	0.436929	-4.31248	-0.0843499	9.2261	1.20378	0.24175	0.595051	-5.42481	0.270563	9.2261	-3.99917	0.000625991	0.197888	-0.276364
6290463	LTBP1	NM_206958	Ltbp1	268977	0.120568	7.76834	-2.04553	0.05322	0.436984	-4.31311	0.0270023	7.76834	-0.399591	0.693396	0.886748	-6.04364	0.047381	7.76834	-0.726205	0.475538	0.999494	-5.53906
1010333	MRPS9	NM_023514	Mrps9	69527	0.190802	10.1646	-2.04449	0.0533315	0.437284	-4.3149	0.107603	10.1646	-1.0057	0.325738	0.674666	-5.63069	0.0417469	10.1646	-0.404116	0.690116	0.999494	-5.70898
3990692	MTMR12	NM_172958	Mtmr12	268783	0.068516	7.79994	-2.04444	0.0533361	0.437284	-4.31497	-0.0500226	7.79994	1.30194	0.206701	0.555316	-5.31092	-0.0145535	7.79994	0.392311	0.698687	0.999494	-5.71341
5390075	BC035522	XM_355513	NA	NA	0.0783635	7.58634	-2.04387	0.0533971	0.437284	-4.31595	-0.0218967	7.58634	0.498152	0.62343	0.855709	-5.99995	-0.0101287	7.58634	0.238658	0.813629	0.999494	-5.75921
6520475	LOC380707	XM_354622	NA	NA	0.103088	7.93449	-2.04365	0.0534213	0.437284	-4.31633	0.115406	7.93449	-1.99557	0.0587934	0.327869	-4.30885	0.0464357	7.93449	-0.83163	0.414752	0.999494	-5.46341
2750367	STX7	NM_016797	Stx7	53331	0.0933549	8.69279	-2.04377	0.0534079	0.437284	-4.31612	0.0493928	8.69279	-0.943196	0.35605	0.695082	-5.68873	-0.0436997	8.69279	0.864282	0.396965	0.999494	-5.43804
4860196	CFL2	NM_007688	Cfl2	12632	0.0839532	7.62734	-2.04	0.053813	0.437523	-4.32257	0.0361542	7.62734	-0.766292	0.451827	0.759916	-5.83427	-0.0191023	7.62734	0.419333	0.67913	0.999494	-5.70308
990739	CHRM2	NM_203491	Chrm2	243764	-0.0905092	7.8409	2.04079	0.0537283	0.437523	-4.32122	-0.246475	7.8409	4.84752	8.07237e-05	0.0194867	1.62321	-0.0410227	7.8409	0.835623	0.412549	0.999494	-5.46035
6220747	CMTM4	NM_153582	Cmtm4	97487	-0.0867843	7.6255	2.04052	0.0537573	0.437523	-4.32168	-0.00678358	7.62549	0.139124	0.890646	0.964667	-6.1133	0.0463019	7.62549	-0.983512	0.336285	0.999494	-5.33778
580706	DNAJC5	NM_016775	Dnajc5	13002	0.118264	9.03683	-2.04223	0.053573	0.437523	-4.31875	-0.00397371	9.03683	0.0598537	0.952825	0.988409	-6.12116	0.0962514	9.03683	-1.50155	0.147745	0.958704	-4.77272
7000634	HES6	NM_019479	Hes6	55927	0.11351	7.97162	-2.04032	0.0537779	0.437523	-4.32201	-0.0476518	7.97162	0.747115	0.46308	0.766645	-5.84835	0.0347232	7.97162	-0.563854	0.578684	0.999494	-5.63643
6330561	LAMP2	NM_001017959	Lamp2	16784	0.154246	7.85462	-2.04053	0.0537562	0.437523	-4.32167	-0.056481	7.85462	0.651739	0.521471	0.80596	-5.91332	0.000256665	7.85462	-0.00306745	0.997581	0.999793	-5.78622
6560543	LYPLA1	NM_008866	Lypla1	18777	0.0695761	7.57409	-2.04258	0.0535354	0.437523	-4.31815	-0.00168039	7.57409	0.0430301	0.966074	0.991546	-6.12202	0.0299573	7.57409	-0.794519	0.435569	0.999494	-5.49113
20047	MBD3L2	NM_144934	Mbd3l2	234988	0.0894372	7.59956	-2.0403	0.0537809	0.437523	-4.32206	0.039344	7.59956	-0.782881	0.442228	0.754298	-5.82182	0.0610309	7.59956	-1.25778	0.221948	0.999494	-5.06365
2360168	LOC100048696	XM_001480864	NA	NA	0.0695106	7.53445	-2.04123	0.0536807	0.437523	-4.32047	-0.12433	7.53445	3.18463	0.00436627	0.104779	-2.02232	0.030955	7.53445	-0.821207	0.420534	0.999494	-5.47131
6980209	BC024537	NM_146237	NA	NA	-0.080525	7.66184	2.04239	0.0535556	0.437523	-4.31848	-0.0123746	7.66184	0.273767	0.786875	0.927662	-6.08564	0.0219898	7.66184	-0.503862	0.619478	0.999494	-5.66642
6590441	1500010J02RIK	NM_026889	NA	NA	0.0605548	7.61661	-2.04149	0.0536523	0.437523	-4.32002	0.000586439	7.61661	-0.0172451	0.9864	0.996407	-6.12279	-0.0108533	7.61661	0.330554	0.744178	0.999494	-5.73447
5960343	H1F0	NM_008197	H1f0	14958	0.0859972	7.61982	-2.0387	0.0539529	0.437856	-4.32478	-0.057757	7.61982	1.19431	0.245356	0.598402	-5.4354	-0.0133879	7.61982	0.286724	0.777066	0.999494	-5.74726
4220296	LOC100048480	XM_001480451	NA	NA	-0.196388	10.4463	2.03894	0.0539267	0.437856	-4.32437	-0.295927	10.4463	2.67989	0.0138403	0.177669	-3.05591	-0.318064	10.4463	2.98323	0.00696444	0.457327	-2.3111
1400184	PIK3R3	NM_181585	Pik3r3	18710	0.093727	7.83228	-2.03916	0.0539033	0.437856	-4.324	0.0406074	7.83228	-0.770609	0.449317	0.758335	-5.83106	-0.00311897	7.83228	0.0613027	0.951684	0.999494	-5.78444
3370537	RAI16	XM_001480783	NA	NA	0.120457	9.01013	-2.03794	0.0540356	0.43826	-4.32609	-0.175273	9.01013	2.58651	0.0170169	0.191957	-3.23857	-0.0353783	9.01013	0.540725	0.594251	0.999494	-5.64838
150066	1810055G02RIK	NM_028077	1810055G02Rik	72056	0.0650291	7.8377	-2.03736	0.0540978	0.438496	-4.32707	-0.0915807	7.8377	2.50269	0.0204402	0.207583	-3.39979	-0.0216739	7.8377	0.61345	0.546009	0.999494	-5.60919
6450687	ABI3	NM_025659	Abi3	66610	-0.149049	8.15584	2.03131	0.0547558	0.43972	-4.33738	0.191028	8.15584	-2.27084	0.0335314	0.256155	-3.83056	-0.0291801	8.15584	0.359265	0.722898	0.999494	-5.72512
730129	ACOT7	NM_133348	Acot7	70025	-0.156115	10.1739	2.02265	0.0557116	0.43972	-4.35213	-0.266295	10.1739	3.0094	0.00655742	0.124218	-2.38889	-0.0564163	10.1739	0.66033	0.516049	0.999494	-5.5814
380102	AHNAK	NM_001039959	Ahnak	66395	-0.16445	8.8468	2.02106	0.0558886	0.43972	-4.35483	0.116906	8.8468	-1.25322	0.223574	0.574463	-5.36841	0.199271	8.8468	-2.21244	0.0378692	0.735072	-3.71261
3890538	ARL2BP	NM_024191	Arl2bp	107566	0.151356	8.19423	-2.01919	0.0560972	0.43972	-4.358	-0.0805642	8.19423	0.937481	0.358915	0.695937	-5.69386	0.0779399	8.19423	-0.939333	0.357985	0.999494	-5.37631
6590068	ARPC5	NM_026369	Arpc5	67771	0.157104	9.80789	-2.02816	0.0551022	0.43972	-4.34276	0.0462737	9.80789	-0.521063	0.607644	0.84857	-5.98846	-0.122313	9.80789	1.42648	0.168077	0.975731	-4.86678
1110113	ATP6V1G1	NM_024173	Atp6v1g1	66290	-0.112114	8.04985	2.02638	0.0552978	0.43972	-4.34578	0.0515336	8.04985	-0.812446	0.425433	0.743603	-5.79901	0.0804868	8.04985	-1.31422	0.20261	0.992757	-5.00009
1340338	BMP1	NM_009755	Bmp1	12153	0.0662848	7.62999	-2.01826	0.0562012	0.43972	-4.35958	-0.0286839	7.62999	0.761806	0.454445	0.762211	-5.8376	0.0233625	7.62999	-0.642634	0.52725	0.999494	-5.59212
4760500	CDAN1	NM_026891	Cdan1	68968	0.0771166	7.61539	-2.02498	0.0554529	0.43972	-4.34816	0.024739	7.61539	-0.566628	0.57683	0.835177	-5.9641	-0.0219823	7.61539	0.521469	0.607366	0.999494	-5.65796
7210458	CDK5R1	NM_009871	Cdk5r1	12569	0.0898772	7.55464	-2.0252	0.0554291	0.43972	-4.3478	-0.114615	7.55464	2.25269	0.0348287	0.260665	-3.86327	-0.0172145	7.55464	0.350424	0.729428	0.999494	-5.72808
3830528	CDK5RAP3	NM_030248	Cdk5rap3	80280	-0.169973	9.51022	2.02137	0.0558536	0.43972	-4.3543	0.1769	9.51022	-1.835	0.080368	0.374113	-4.56872	-0.0594239	9.51022	0.638422	0.529936	0.999494	-5.59463
1510041	CHD7	NM_001081417	Chd7	320790	-0.196441	8.04015	2.02863	0.0550502	0.43972	-4.34195	-0.0871251	8.04015	0.784795	0.441129	0.753957	-5.82037	-0.116338	8.04015	1.08536	0.289774	0.999494	-5.24291
6580626	CMPK	NM_025647	Cmpk1	66588	-0.140079	8.09484	2.01758	0.0562773	0.43972	-4.36073	0.0852219	8.09484	-1.07066	0.296186	0.644894	-5.56679	-0.0366001	8.09484	0.476234	0.638707	0.999494	-5.67912
2470133	CSRP3	NM_013808	Csrp3	13009	-0.150142	12.6846	2.01879	0.0561414	0.43972	-4.35867	0.283479	12.6846	-3.32471	0.00314261	0.0922076	-1.72458	-0.0538893	12.6846	0.654597	0.519663	0.999494	-5.5849
4560470	2600009E05RIK	NM_029832	Ddrgk1	77006	-0.148784	10.3735	2.03191	0.054691	0.43972	-4.33637	0.175599	10.3735	-2.09176	0.048488	0.304098	-4.14619	0.0893082	10.3735	-1.10184	0.282701	0.999494	-5.22676
6370543	DUS3L	NM_144858	Dus3l	224907	0.0745834	7.63321	-2.03081	0.0548114	0.43972	-4.33825	0.0346463	7.63321	-0.822859	0.419614	0.74092	-5.79079	0.0258025	7.63321	-0.634703	0.532313	0.999494	-5.59683
6040601	ELA2	NM_015779	Elane	50701	-0.0764678	7.53009	2.02691	0.0552392	0.43972	-4.34487	0.0156855	7.53009	-0.362658	0.720398	0.896003	-6.05758	0.0391832	7.53009	-0.938293	0.358507	0.999494	-5.3772
5690575	ELOF1	NM_170777	Elof1	66126	-0.100463	8.29027	2.01719	0.0563213	0.43972	-4.3614	0.100127	8.29027	-1.75361	0.0937317	0.401694	-4.69451	0.0011391	8.29027	-0.0206626	0.983705	0.999494	-5.78602
6940114	2810453I06RIK	NM_026050	Fam220a	67238	-0.0989847	7.73933	2.02918	0.0549895	0.43972	-4.34101	-0.0289842	7.73933	0.518271	0.609557	0.848937	-5.98989	-0.0467385	7.73933	0.865586	0.396265	0.999494	-5.43701
3120136	GDF10	NM_145741	Gdf10	14560	0.0921638	7.57325	-2.0236	0.0556054	0.43972	-4.3505	0.0350469	7.57325	-0.671207	0.50923	0.798234	-5.90074	-0.0234286	7.57325	0.464723	0.646798	0.999494	-5.68421
6450017	EG382161	XM_001477831	Gm5165	382161	-0.102106	7.77669	2.02283	0.0556913	0.43972	-4.35182	0.00313074	7.77669	-0.0541003	0.957354	0.989792	-6.12148	-0.116118	7.77669	2.07822	0.0498331	0.810077	-3.93352
6590189	2310002B06RIK	NM_181649	Gpatch11	53951	0.0848218	7.51259	-2.02483	0.0554696	0.43972	-4.34842	-0.0202847	7.51259	0.42237	0.676945	0.87823	-6.03438	-0.00363236	7.51259	0.0783342	0.938286	0.999494	-5.78331
7380427	GRIPAP1	NM_207670	Gripap1	54645	-0.0775746	7.76263	2.01716	0.0563242	0.43972	-4.36144	0.0692152	7.76263	-1.56987	0.131033	0.459549	-4.96264	0.000232221	7.76263	-0.00545512	0.995698	0.999765	-5.7862
3130598	HSPA9	NM_010481	Hspa9	15526	0.132575	12.425	-2.02869	0.0550441	0.43972	-4.34186	-0.180118	12.425	2.40411	0.0252848	0.228558	-3.58578	-0.0778532	12.425	1.07625	0.293735	0.999494	-5.25173
6100241	IPP	NM_008389	Ipp	16351	0.0825265	7.73736	-2.03202	0.0546785	0.43972	-4.33618	-0.00864243	7.73736	0.185615	0.854485	0.953361	-6.10578	-0.0277304	7.73736	0.61684	0.543812	0.999494	-5.60724
4060575	ITM2B	NM_008410	Itm2b	16432	-0.166369	9.70085	2.01879	0.0561416	0.43972	-4.35868	-0.122735	9.70085	1.29907	0.207669	0.556563	-5.31436	-0.245603	9.70085	2.69238	0.0134608	0.550486	-2.86225
6200202	BC021438	NM_145416	Kri1	215194	-0.0658006	7.53889	2.03101	0.0547892	0.43972	-4.3379	0.0180566	7.53889	-0.48614	0.631782	0.860145	-6.00578	-0.00525523	7.53889	0.14654	0.884859	0.999494	-5.77603
2680095	MAPKAP1	NM_177345	Mapkap1	227743	-0.1256	8.94161	2.03146	0.0547403	0.43972	-4.33714	-0.0408088	8.94161	0.575722	0.570775	0.832426	-5.959	0.00843129	8.94161	-0.123195	0.903096	0.999494	-5.77901
1010142	MED21	NM_025315	Med21	108098	0.111997	8.21431	-2.01739	0.056298	0.43972	-4.36104	-0.158292	8.21431	2.48706	0.0211455	0.211248	-3.42953	-0.0487909	8.21431	0.793972	0.43588	0.999494	-5.49153
4040593	MPHOSPH6	NM_026758	Mphosph6	68533	0.0732261	7.75549	-2.02586	0.0553557	0.43972	-4.34667	-0.068153	7.75549	1.64464	0.114575	0.438263	-4.85626	-0.100854	7.75549	2.52068	0.0196551	0.616928	-3.17611
6960315	MTERFD2	NM_178051	Mterf4	69821	0.0882526	7.5538	-2.02443	0.0555138	0.43972	-4.3491	-0.0650099	7.5538	1.30076	0.207098	0.555932	-5.31233	-0.0135555	7.5538	0.280915	0.781459	0.999494	-5.74882
2100609	PCP4L1	XM_484933	NA	NA	-0.159247	8.15634	2.01782	0.0562501	0.43972	-4.36032	-0.295038	8.15634	3.26085	0.00365223	0.0973344	-1.86077	-0.021924	8.15634	0.250965	0.804222	0.999494	-5.75636
70326	2310040G07RIK		NA	NA	-0.163863	8.06205	2.01999	0.0560073	0.43972	-4.35664	-0.173369	8.06205	1.86416	0.0760009	0.367066	-4.52267	-0.105717	8.06205	1.17732	0.251926	0.999494	-5.15015
50100	PLXNA4	XM_984204	NA	NA	-0.0695159	7.45625	2.02794	0.055126	0.43972	-4.34313	-0.102301	7.45625	2.60311	0.0164062	0.189073	-3.20633	-0.0224343	7.45625	0.591242	0.560518	0.999494	-5.62166
5290324	LOC666676	XR_030655	NA	NA	0.144679	10.423	-2.02365	0.0555999	0.43972	-4.35042	-0.0630272	10.423	0.768953	0.450279	0.759201	-5.83229	0.0106785	10.423	-0.134934	0.893918	0.999494	-5.77758
5810551	1810013L24RIK	XM_907664	NA	NA	0.110118	7.80007	-2.03032	0.0548651	0.43972	-4.33908	-0.0424385	7.80007	0.68251	0.502198	0.793665	-5.89328	0.0448822	7.80007	-0.747588	0.462801	0.999494	-5.52449
4060452	LOC100046817	XM_001476849	NA	NA	-0.0716958	7.53661	2.03126	0.054762	0.43972	-4.33748	-0.0218259	7.53661	0.539369	0.59517	0.843322	-5.97891	-0.00753277	7.53661	0.192801	0.848923	0.999494	-5.76858
2100561	LOC380617	XM_149644	NA	NA	0.0708069	7.5805	-2.01945	0.0560677	0.43972	-4.35755	-0.000877197	7.5805	0.0218222	0.982791	0.996222	-6.12271	0.0255259	7.5805	-0.657689	0.517712	0.999494	-5.58302
20196	DLEU2		NA	NA	-0.0877165	7.62614	2.01804	0.0562252	0.43972	-4.35994	0.0068657	7.62614	-0.137777	0.891698	0.964958	-6.11348	0.0163225	7.62614	-0.339249	0.737711	0.999494	-5.73172
5290040	D930033H10RIK		NA	NA	0.0627691	7.52184	-2.02579	0.0553632	0.43972	-4.34678	0.0263946	7.52184	-0.74303	0.465499	0.768459	-5.85131	0.0114951	7.52184	-0.335153	0.740755	0.999494	-5.73302
150193	1110062M06RIK		NA	NA	0.0731211	7.53095	-2.02162	0.0558255	0.43972	-4.35387	0.0317741	7.53095	-0.766256	0.451849	0.759916	-5.8343	0.0145258	7.53095	-0.362811	0.720286	0.999494	-5.72391
70653	LOC545472	XM_619824	NA	NA	0.0795253	7.71325	-2.01877	0.056144	0.43972	-4.35871	0.0416812	7.71325	-0.92292	0.366282	0.700814	-5.70682	0.0294226	7.71325	-0.674751	0.50702	0.999494	-5.57246
3890240	2610001J05RIK	XR_035242	NA	NA	0.0808634	7.69503	-2.01771	0.056263	0.43972	-4.36051	0.0433838	7.69503	-0.944227	0.355536	0.694686	-5.6878	0.00667953	7.69503	-0.150568	0.881719	0.999494	-5.77546
5560465	MTDNA_ATP8		NA	NA	-0.239363	12.4294	2.0226	0.0557171	0.43972	-4.35221	0.232391	12.4294	-1.71284	0.101116	0.415222	-4.75594	-0.294376	12.4294	2.24718	0.0352313	0.717863	-3.6541
3780398	NDUFA4	NM_010886	Ndufa4	17992	-0.150333	13.3991	2.02427	0.055531	0.43972	-4.34936	-0.183295	13.3991	2.15282	0.0428193	0.288731	-4.04039	0.188864	13.3991	-2.29745	0.0317102	0.699649	-3.56849
4010292	NID1	NM_010917	Nid1	18073	-0.113136	8.18861	2.03365	0.0545006	0.43972	-4.3334	0.0542098	8.18861	-0.849952	0.40471	0.731242	-5.76894	0.0119251	8.18861	-0.19365	0.848266	0.999494	-5.76843
5310072	5330432H08RIK	AK030565	Pex6	224824	0.0707121	7.52337	-2.02777	0.0551447	0.43972	-4.34341	0.0186609	7.52337	-0.466768	0.645357	0.865679	-6.01488	-0.00689262	7.52337	0.178563	0.859951	0.999494	-5.77109
2060487	SMEK2	NM_134034	Ppp4r3b	104570	-0.126896	7.99326	2.03148	0.0547383	0.43972	-4.33711	-0.288436	7.99326	4.0277	0.000584319	0.04753	-0.189936	0.017242	7.99327	-0.249363	0.805445	0.999494	-5.75673
6020356	PRICKLE1	NM_001033217	Prickle1	106042	0.0691694	7.55067	-2.03262	0.0546129	0.43972	-4.33515	-0.0523015	7.55067	1.3406	0.194032	0.541324	-5.26398	0.0231648	7.55067	-0.614968	0.545025	0.999494	-5.60832
3850471	PSMG2	NM_134138	Psmg2	107047	0.117418	8.73741	-2.02789	0.0551314	0.43972	-4.34321	0.0942722	8.73741	-1.42016	0.169888	0.509879	-5.16381	0.0635801	8.73741	-0.992004	0.33222	0.999494	-5.33019
110255	PUS7L	NM_172437	Pus7l	78895	0.079789	7.65328	-2.03035	0.0548616	0.43972	-4.33903	-0.102495	7.65328	2.27495	0.0332443	0.255337	-3.82314	0.0199478	7.65328	-0.458568	0.651142	0.999494	-5.68688
1780025	RAB34	NM_033475	Rab34	19376	0.0972396	7.72313	-2.03108	0.0547819	0.43972	-4.33779	0.144274	7.72313	-2.62854	0.0155105	0.186207	-3.15674	0.00299322	7.72313	-0.0564811	0.95548	0.999494	-5.7847
3520240	RN18S	NR_003278	Rn18s	19791	-0.262824	14.1343	2.02703	0.0552264	0.43972	-4.34468	-0.0297616	14.1343	0.200215	0.843193	0.948839	-6.10298	-0.0372868	14.1343	0.259796	0.79749	0.999494	-5.75422
2490445	SCL000416.1_19	AK049709	Sdr39u1	654795	0.146118	8.08204	-2.03341	0.0545273	0.43972	-4.33382	-0.0333978	8.08204	0.405398	0.689187	0.885288	-6.04133	-0.0460786	8.08204	0.579298	0.568403	0.999494	-5.62819
6380154	SIRT2	NM_022432	Sirt2	64383	-0.1187	7.91184	2.01772	0.0562614	0.43972	-4.36049	-0.0171248	7.91184	0.253911	0.801975	0.935277	-6.09085	-0.0294774	7.91184	0.452672	0.655316	0.999494	-5.68941
4480221	5730410E15RIK	NM_178765	Sybu	319613	0.102866	7.61856	-2.0322	0.0546587	0.43972	-4.33587	-0.00298002	7.61856	0.051352	0.959519	0.990247	-6.12163	0.0166101	7.61856	-0.296447	0.769731	0.999494	-5.74458
6290168	TMEM9B	NM_020050	Tmem9b	56786	0.0731235	7.63175	-2.01706	0.0563354	0.43972	-4.36161	-0.104007	7.63175	2.50246	0.0204503	0.207583	-3.40022	0.0206895	7.63175	-0.515576	0.611407	0.999494	-5.66082
4570037	TRAPPC1	NM_001024206	Trappc1	245828	0.131879	9.1342	-2.01967	0.0560432	0.43972	-4.35718	-0.0309662	9.1342	0.413651	0.683223	0.881941	-6.03798	0.057665	9.1342	-0.797808	0.433698	0.999494	-5.48872
540202	TTC3	NM_009441	Ttc3	22129	0.134337	10.5596	-2.01794	0.0562373	0.43972	-4.36012	-0.0456692	10.5596	0.598382	0.555832	0.824833	-5.94595	0.0855527	10.5596	-1.16099	0.258364	0.999494	-5.1671
6980243	VPS16	NM_030559	Vps16	80743	-0.0920289	7.72025	2.03149	0.0547363	0.43972	-4.33708	0.0240612	7.72025	-0.463288	0.64781	0.866648	-6.01648	0.0217681	7.72025	-0.434104	0.668534	0.999494	-5.69715
3840349	WDSUB1	NM_028118	Wdsub1	72137	0.0764082	7.59642	-2.03483	0.0543727	0.43972	-4.3314	0.0332825	7.59642	-0.773118	0.447862	0.757707	-5.82918	0.000896406	7.59642	-0.0215662	0.982993	0.999494	-5.786
3870280	YEATS4	NM_026570	Yeats4	64050	-0.147303	8.86303	2.02837	0.0550789	0.43972	-4.3424	0.164999	8.86303	-1.9818	0.0604182	0.331089	-4.33172	-0.0116717	8.86303	0.145195	0.885908	0.999494	-5.77621
6290397	1200003I07RIK	NM_001039967	Zfp869	66869	0.0721005	7.62919	-2.03085	0.0548066	0.43972	-4.33817	0.0325766	7.6292	-0.800367	0.432246	0.747701	-5.80843	-0.00571468	7.6292	0.145417	0.885736	0.999494	-5.77618
3290091	ZFP259	NM_011752	Zpr1	22687	-0.221738	9.12054	2.02953	0.0549517	0.43972	-4.34043	0.0424164	9.12054	-0.338634	0.738167	0.902211	-6.06593	0.12737	9.12054	-1.05319	0.303939	0.999494	-5.27378
5960070	FKBP9	NM_012056	Fkbp9	27055	0.153342	9.42152	-2.01528	0.0565351	0.440196	-4.36462	-0.169705	9.42152	1.94542	0.0649051	0.342778	-4.39164	0.00240872	9.42152	-0.0285986	0.977448	0.999494	-5.78583
6580280	KLRA19	NM_053154	Klra19	93971	-0.0633359	7.6351	2.01543	0.056519	0.440196	-4.36438	0.0801469	7.6351	-2.22457	0.0369281	0.267482	-3.91363	-0.00586638	7.6351	0.168643	0.867652	0.999494	-5.77272
1570672	LTBP4	NM_175641	Ltbp4	108075	0.206039	9.24077	-2.01387	0.0566947	0.440196	-4.36702	-0.0778828	9.24077	0.663997	0.513745	0.801338	-5.90544	-0.0764234	9.24077	0.674823	0.506974	0.999494	-5.57241
2490762	2700029M09RIK	XM_001474993	NA	NA	-0.138677	8.94192	2.0139	0.0566908	0.440196	-4.36696	-0.114673	8.94192	1.45257	0.160772	0.500976	-5.12164	-0.147402	8.94192	1.93383	0.0663948	0.848739	-4.16133
450600	FAM109A	NM_175474	Pheta1	231717	-0.165526	7.99235	2.01463	0.0566088	0.440196	-4.36573	0.0203571	7.99235	-0.216117	0.830932	0.944869	-6.09968	0.0531565	7.99235	-0.584478	0.564977	0.999494	-5.62537
360528	REPS1	NM_009048	Reps1	19707	-0.0802	8.81418	2.0146	0.0566121	0.440196	-4.36578	0.289482	8.81418	-6.34277	2.44514e-06	0.00463773	4.79617	0.104694	8.81418	-2.37585	0.0268585	0.668487	-3.43288
240435	TRIM54	NM_021447	Trim54	58522	-0.176917	10.5124	2.01442	0.056632	0.440196	-4.36608	0.624524	10.5124	-6.20259	3.35995e-06	0.00557626	4.51076	0.0561372	10.5124	-0.577449	0.569629	0.999494	-5.62919
4050202	USHBP1	NM_181418	Ushbp1	234395	0.084646	7.7329	-2.01508	0.0565586	0.440196	-4.36497	0.0537934	7.7329	-1.11701	0.276307	0.625738	-5.51902	-0.00430875	7.7329	0.0926654	0.927027	0.999494	-5.78214
2070170	ZFAND2B	NM_026846	Zfand2b	68818	0.0793562	7.83867	-2.01553	0.0565072	0.440196	-4.3642	-0.00694468	7.83867	0.153852	0.87916	0.961498	-6.11115	0.0383848	7.83867	-0.880744	0.388188	0.999494	-5.4249
5050102	TTC4	NM_028209	Ttc4	72354	0.0563731	7.71379	-2.0135	0.0567365	0.440264	-4.36765	-0.00805544	7.71379	0.250964	0.804223	0.93574	-6.09159	0.020346	7.71379	-0.656509	0.518456	0.999494	-5.58374
2900333	PDIA5	NM_028295	Pdia5	72599	0.0772467	7.60565	-2.01254	0.0568448	0.440332	-4.36927	-0.0138076	7.60564	0.313779	0.75671	0.910537	-6.07397	0.00620268	7.60564	-0.145991	0.885288	0.999494	-5.7761
2320553	SLC25A37	NM_026331	Slc25a37	67712	0.0793699	7.71245	-2.01274	0.0568226	0.440332	-4.36894	0.000995999	7.71245	-0.0220309	0.982626	0.996207	-6.1227	0.0420982	7.71245	-0.964443	0.345538	0.999494	-5.35461
7100220	TADA3L	NM_133932	Tada3	101206	0.0837894	7.56399	-2.01284	0.056811	0.440332	-4.36876	-0.119156	7.56399	2.49677	0.0207045	0.209455	-3.41106	-0.0369691	7.56399	0.802306	0.431148	0.999494	-5.48541
5700722	ECE1	NM_199307	Ece1	230857	-0.142606	8.71067	2.01174	0.056936	0.440781	-4.37063	-0.0666801	8.71067	0.820488	0.420935	0.741902	-5.79267	0.101228	8.71067	-1.29008	0.210715	0.99944	-5.02756
510433	TERF2IP	NM_020584	Terf2ip	57321	-0.109377	7.96665	2.01125	0.0569906	0.440946	-4.37145	0.0663042	7.96664	-1.06347	0.29936	0.648173	-5.57404	-0.0676106	7.96664	1.12315	0.27375	0.999494	-5.20559
6330274	A130047F11RIK	AK037758	NA	NA	-0.0995898	7.69421	2.01091	0.0570294	0.44099	-4.37203	-0.0598971	7.69421	1.05494	0.303155	0.650872	-5.58258	0.0754347	7.69421	-1.37604	0.182962	0.983477	-4.92779
3870347	SRPK2	NM_009274	Srpk2	20817	0.0928002	7.76478	-2.00868	0.0572831	0.442694	-4.3758	0.0990585	7.76478	-1.87023	0.0751168	0.365723	-4.51301	0.00976334	7.76478	-0.190916	0.850381	0.999494	-5.76893
990440	1700054E11RIK		NA	NA	0.0718087	7.54524	-2.00792	0.0573696	0.443104	-4.37708	0.0294702	7.54523	-0.718778	0.480011	0.779563	-5.86853	-0.0165248	7.54523	0.417434	0.680497	0.999494	-5.70383
4670674	CCL7	NM_013654	Ccl7	20306	-0.0973887	7.57911	2.0076	0.0574058	0.443126	-4.37762	-0.16061	7.57911	2.88792	0.00866202	0.143757	-2.63852	0.088826	7.57911	-1.65421	0.112599	0.934385	-4.56987
4180379	NDUFS2	NM_153064	Ndufs2	226646	0.159658	9.33943	-2.00677	0.0575016	0.443608	-4.37904	-0.226818	9.33943	2.48671	0.0211615	0.211249	-3.4302	-0.142175	9.33943	1.6144	0.121011	0.942394	-4.62423
4810553	LOC382114	XM_358707	NA	NA	0.0665533	7.58309	-2.00545	0.0576521	0.44406	-4.38126	0.0557484	7.58309	-1.46527	0.157307	0.497041	-5.1049	-0.0376013	7.58309	1.02359	0.317398	0.999494	-5.30144
4230524	PIH1D1	NM_029406	Pih1d1	68845	-0.139553	8.74468	2.00538	0.0576606	0.44406	-4.38139	0.100084	8.74468	-1.25448	0.223124	0.573889	-5.36695	-0.0075098	8.74468	0.0974916	0.923238	0.999494	-5.78171
1430497	C85492	NM_153540	Pomgnt2	215494	0.111253	8.38431	-2.00543	0.0576543	0.44406	-4.38129	-0.0932589	8.3843	1.46632	0.157024	0.496915	-5.10352	0.0616649	8.3843	-1.00419	0.326448	0.999494	-5.3192
290348	D10ERTD610E	NM_028027	Arhgef25	52666	0.0907323	8.23058	-2.00351	0.0578743	0.445256	-4.38453	0.110074	8.23058	-2.1201	0.045778	0.297174	-4.09732	0.0348145	8.23058	-0.6945	0.4948	0.999494	-5.55992
3060736	A430083B19RIK	NM_177624	Sntn	218739	0.0718106	7.57471	-2.00344	0.0578829	0.445256	-4.38466	0.0528428	7.57471	-1.28593	0.212134	0.56011	-5.33002	0.0212675	7.57471	-0.536026	0.597438	0.999494	-5.65075
3450397	DOM3Z	NM_033613	Dxo	112403	0.104035	7.67867	-2.0028	0.0579562	0.445304	-4.38573	0.0688332	7.67867	-1.15585	0.260417	0.612769	-5.47762	0.0167153	7.67867	-0.290707	0.774059	0.999494	-5.74617
770403	LOC100047827	XM_001479392	NA	NA	0.14185	9.45047	-2.00309	0.057923	0.445304	-4.38524	0.0358377	9.45047	-0.441421	0.663312	0.874496	-6.02625	0.0399326	9.45047	-0.509424	0.61564	0.999494	-5.66378
730709	ALX3	NM_007441	Alx3	11694	0.0760066	7.56327	-2.00229	0.0580151	0.445498	-4.38659	0.0507543	7.56327	-1.16625	0.256277	0.608502	-5.46632	-0.0184898	7.56327	0.440038	0.664298	0.999494	-5.69471
2510414	CWF19L1	NM_001081077	Cwf19l1	72502	0.0871323	7.7303	-2.0018	0.058072	0.445648	-4.38743	-0.0821262	7.7303	1.64576	0.114343	0.437686	-4.85464	0.0059319	7.7303	-0.123117	0.903157	0.999494	-5.77902
1740482	BC057627	NM_198631	Zc3h4	330474	-0.117226	8.19508	2.00154	0.0581018	0.445648	-4.38786	0.0800146	8.19508	-1.19166	0.246372	0.598793	-5.43834	0.0699699	8.19508	-1.07928	0.292413	0.999494	-5.2488
60600	MOCS1	NM_020042	Mocs1	56738	-0.146539	7.96222	1.99974	0.0583091	0.44698	-4.39089	0.0978496	7.96223	-1.16472	0.256881	0.609255	-5.46798	0.0310829	7.96223	-0.383199	0.705332	0.999494	-5.71674
3190411	ANTXR1	NM_054041	Antxr1	69538	0.065198	7.55862	-1.99943	0.0583451	0.446998	-4.39141	-0.0637353	7.55862	1.70489	0.102612	0.416354	-4.76779	0.067217	7.55862	-1.86223	0.0762825	0.868796	-4.27021
6280717	LOC631302	XM_919383	NA	NA	-0.0835284	7.95447	1.99863	0.0584385	0.447198	-4.39277	0.0555928	7.95447	-1.16027	0.25865	0.61105	-5.47283	0.0309345	7.95447	-0.668686	0.510806	0.999494	-5.57624
3800608	NEDD4L	NM_031881	Nedd4l	83814	-0.111466	8.37684	1.99877	0.0584222	0.447198	-4.39253	0.183427	8.37684	-2.86897	0.0090438	0.146686	-2.67709	-0.0305828	8.37684	0.495425	0.625321	0.999494	-5.67037
1090112	ADARB1	NM_130895	Adarb1	110532	-0.171296	8.3708	1.9979	0.0585229	0.447328	-4.394	0.0477763	8.3708	-0.486051	0.631844	0.860145	-6.00582	0.111515	8.3708	-1.17501	0.252831	0.999494	-5.15256
3610201	KCTD6	NM_027782	Kctd6	71393	-0.105257	8.43549	1.99801	0.0585096	0.447328	-4.3938	0.0355593	8.43549	-0.588768	0.562147	0.82782	-5.95155	-0.065881	8.43549	1.12977	0.27101	0.999494	-5.19893
2340608	CYP2D22	NM_019823	Cyp2d22	56448	-0.148901	8.16525	1.99664	0.0586688	0.447917	-4.39611	0.158755	8.16525	-1.85685	0.0770759	0.368406	-4.53427	-0.0716523	8.16525	0.867992	0.394976	0.999494	-5.4351
1240471	HMGN2	NM_016957	Hmgn2	15331	0.0581165	7.53872	-1.99658	0.058676	0.447917	-4.39622	0.0908408	7.53872	-2.72215	0.0125949	0.170115	-2.97226	-0.049859	7.53872	1.54744	0.13634	0.954031	-4.71335
1500440	MT-CYTB		NA	NA	-0.164267	14.2555	1.99637	0.0587011	0.447917	-4.39658	-0.111017	14.2554	1.17685	0.252108	0.604004	-5.45471	0.155795	14.2554	-1.7105	0.101553	0.91921	-4.49133
7330019	LOH12CR1	NM_026371	Borcs5	67774	0.0699763	7.64292	-1.99533	0.0588214	0.448577	-4.39832	0.00243897	7.64292	-0.0606616	0.952189	0.98829	-6.12111	0.00275228	7.64292	-0.0708989	0.944133	0.999494	-5.78383
1030671	LOC100047839	XM_001479252	NA	NA	0.0632084	7.6394	-1.99477	0.0588868	0.448803	-4.39926	0.130899	7.6394	-3.60329	0.00162156	0.0704485	-1.1228	-0.0177376	7.6394	0.505704	0.618206	0.999494	-5.66555
6900241	NPM3	NM_008723	Npm3	18150	-0.0882225	7.54774	1.9945	0.0589187	0.448803	-4.39972	-0.102298	7.54774	2.01727	0.0563123	0.323942	-4.27261	-0.0323932	7.54774	0.661593	0.515255	0.999494	-5.58062
1450075	METAPL1	NM_025633	Metap1d	66559	0.0849266	7.88014	-1.99409	0.0589666	0.448911	-4.40041	-0.0113806	7.88014	0.233082	0.8179	0.93941	-6.09589	0.0306545	7.88014	-0.650245	0.522416	0.999494	-5.58754
7560181	CDK7	AK039084	Cdk7	12572	0.0745628	7.52741	-1.99367	0.0590159	0.449028	-4.40112	0.079479	7.52741	-1.85364	0.077551	0.369048	-4.53934	-0.000499873	7.52741	0.0120746	0.990477	0.999494	-5.78615
2760445	FSD2	NM_172904	Fsd2	244091	-0.113116	10.6499	1.99261	0.0591401	0.449715	-4.4029	0.284075	10.6499	-4.3649	0.000258549	0.0339364	0.557052	-0.0582787	10.6499	0.927452	0.363979	0.999494	-5.3864
510523	ZFP612	NM_175480	Zfp612	234725	0.105246	7.71903	-1.99225	0.0591822	0.449778	-4.40351	-0.106388	7.71903	1.7566	0.0932095	0.400629	-4.68996	0.00272303	7.71903	-0.0465661	0.963288	0.999494	-5.78519
1470204	ELAVL1	NM_010485	Elavl1	15568	-0.185513	9.08698	1.99054	0.0593825	0.450882	-4.40638	-0.0471051	9.08698	0.440868	0.663706	0.874496	-6.02649	0.158185	9.08698	-1.53336	0.139758	0.954701	-4.73171
3130215	KDELC1	NM_023645	Poglut2	72050	0.0977086	7.84039	-1.99043	0.0593953	0.450882	-4.40656	0.0273903	7.84039	-0.486692	0.631397	0.859949	-6.00552	0.0123351	7.84039	-0.227007	0.822561	0.999494	-5.76178
4590497	CSTF3	NM_177253	Cstf3	228410	0.106159	7.7786	-1.98742	0.059751	0.451003	-4.41162	-0.00738791	7.7786	0.120642	0.905094	0.969617	-6.11569	0.0233914	7.7786	-0.395614	0.696285	0.999494	-5.71218
380243	9530082I15RIK	AK035657	Ecpas	230249	-0.077358	7.6555	1.98689	0.0598135	0.451003	-4.41251	-0.12537	7.6555	2.8087	0.0103676	0.156023	-2.79907	0.022456	7.6555	-0.521054	0.60765	0.999494	-5.65816
3290133	ENPP1	NM_008813	Enpp1	18605	0.0535106	7.52586	-1.98738	0.059755	0.451003	-4.41168	0.0423285	7.52586	-1.37125	0.184428	0.528359	-5.22596	0.0296207	7.52586	-0.993845	0.331343	0.999494	-5.32854
4900403	GNAS	NM_010309	Gnas	14683	-0.0872488	7.59977	1.98797	0.0596861	0.451003	-4.4107	-0.0603439	7.59977	1.1993	0.243452	0.596834	-5.42984	-0.019376	7.59977	0.398838	0.693943	0.999494	-5.71098
940327	MCAM	NM_023061	Mcam	84004	-0.0701036	7.69696	1.98841	0.0596341	0.451003	-4.40996	0.140335	7.69696	-3.47195	0.00221766	0.081354	-1.40792	-0.0147231	7.69696	0.377266	0.709671	0.999494	-5.71887
580563	LOC674706	XM_976559	NA	NA	0.089885	7.82551	-1.98872	0.0595969	0.451003	-4.40943	0.0692852	7.82551	-1.33712	0.195148	0.542512	-5.26826	0.124146	7.82551	-2.48143	0.0214054	0.643043	-3.24647
2940356	PPM1B	XM_984927	NA	NA	-0.125626	9.97253	1.98974	0.0594774	0.451003	-4.40773	0.176528	9.97253	-2.43878	0.023471	0.223067	-3.52083	0.0841542	9.97253	-1.20413	0.241617	0.999494	-5.12187
5670634	SYNPO		NA	NA	-0.123502	8.73335	1.98772	0.0597155	0.451003	-4.41112	0.253422	8.73335	-3.55769	0.0018081	0.0734132	-1.22204	0.133907	8.73335	-1.947	0.0647042	0.848739	-4.141
2490022	PEX11A	NM_011068	Pex11a	18631	-0.0949349	7.81985	1.98684	0.059819	0.451003	-4.41259	-0.0874582	7.81985	1.59655	0.124949	0.451279	-4.92513	-0.138315	7.81985	2.6151	0.0159783	0.586031	-3.0047
290019	RBM18	NM_026434	Rbm18	67889	-0.0576815	7.46393	1.98762	0.0597278	0.451003	-4.41129	-0.0227651	7.46394	0.68424	0.501127	0.793023	-5.89213	0.00694912	7.46394	-0.216325	0.830772	0.999494	-5.76402
4230086	SLC39A13	NM_026721	Slc39a13	68427	0.072691	8.11824	-1.98696	0.0598052	0.451003	-4.41239	-0.193166	8.11824	4.60556	0.000144552	0.0246053	1.08982	-0.0209799	8.11824	0.518075	0.609692	0.999494	-5.65961
1820450	TCFE3	NM_172472	Tfe3	209446	-0.0659318	7.53589	1.98836	0.0596397	0.451003	-4.41004	-0.0176625	7.53589	0.464616	0.646873	0.866485	-6.01587	-0.00164852	7.53589	0.0449134	0.964591	0.999494	-5.78526
5560209	3300001P08RIK	NM_026313	Luc7l3	67684	-0.294095	8.83679	1.98569	0.059956	0.451598	-4.41453	-0.620196	8.83679	3.65254	0.00144131	0.0688268	-1.01533	0.0220318	8.83679	-0.134386	0.894346	0.999494	-5.77765
510341	RNF10	NM_016698	Rnf10	50849	0.134575	10.8731	-1.9856	0.0599659	0.451598	-4.41467	-0.324607	10.8731	4.17761	0.000406707	0.0397048	0.141947	-0.013584	10.8731	0.181065	0.858011	0.999494	-5.77066
6280440	0610009B22RIK	NM_025319	0610009B22Rik	66050	0.110546	7.90916	-1.9836	0.0602039	0.452745	-4.41803	-0.00370679	7.90916	0.0580168	0.954271	0.988792	-6.12127	-0.0108361	7.90916	0.175659	0.862205	0.999494	-5.77158
7380364	CARHSP1	NM_025821	Carhsp1	52502	-0.124762	8.04339	1.98289	0.0602887	0.452745	-4.41922	-0.0492411	8.04339	0.68263	0.502124	0.793665	-5.8932	0.139731	8.04339	-2.00627	0.0575585	0.838377	-4.04838
4540246	GNPTG	NM_172529	Gnptg	214505	-0.104303	8.74403	1.98305	0.0602691	0.452745	-4.41895	0.00949567	8.74403	-0.157473	0.87634	0.960631	-6.11059	-0.134815	8.74403	2.31558	0.0305213	0.684749	-3.53735
7650243	SFXN4	NM_053198	Sfxn4	94281	0.078463	7.61199	-1.98403	0.0601528	0.452745	-4.41731	0.00175943	7.61199	-0.038806	0.969403	0.992791	-6.12219	0.0171941	7.61199	-0.392777	0.698348	0.999494	-5.71324
3370328	ZSCAN21	NM_001044705	Zscan21	22697	-0.0906724	7.5666	1.98315	0.0602577	0.452745	-4.41878	0.0710076	7.5666	-1.35465	0.189582	0.533621	-5.24664	0.00621411	7.5666	-0.122784	0.903418	0.999494	-5.77906
6220142	KHDRBS3	NM_010158	Khdrbs3	13992	-0.0851004	7.66557	1.98193	0.0604032	0.453348	-4.42083	0.0323637	7.66557	-0.657442	0.517868	0.803643	-5.90967	0.00746764	7.66557	-0.157116	0.876618	0.999494	-5.7745
4040594	MAT2B	NM_134017	Mat2b	108645	0.165393	8.59373	-1.98099	0.0605154	0.453934	-4.4224	-0.213194	8.59373	2.22733	0.0367175	0.266859	-3.90871	-0.0497151	8.59373	0.537942	0.596137	0.999494	-5.64979
5260047	CCNL	AK051380	Ccnl1	56706	-0.0898667	7.56128	1.97926	0.0607225	0.454112	-4.4253	0.0222249	7.56128	-0.42696	0.67365	0.87755	-6.03245	0.0401744	7.56128	-0.799347	0.432824	0.999494	-5.48759
6290326	HIST2H2AC	NM_175662	H2ac20	319176	-0.091453	7.93485	1.97997	0.0606378	0.454112	-4.42411	0.0864221	7.93485	-1.63203	0.117223	0.440723	-4.87447	-0.0293919	7.93485	0.57487	0.571341	0.999494	-5.63057
4280750	LOC545396	XR_003545	NA	NA	0.10323	7.87569	-1.97916	0.0607351	0.454112	-4.42547	0.0306707	7.87569	-0.512908	0.613241	0.850962	-5.99261	0.0439655	7.87569	-0.761496	0.454626	0.999494	-5.51481
6860181	AL022832	NM_013916	NA	NA	0.106182	8.74516	-1.9791	0.0607421	0.454112	-4.42557	0.0515424	8.74516	-0.837965	0.411262	0.736298	-5.77869	0.0926547	8.74516	-1.56015	0.133311	0.950062	-4.69665
5550471	PPAN	NM_145610	Ppan	235036	-0.129291	8.06056	1.9804	0.0605858	0.454112	-4.42339	0.196449	8.06056	-2.62468	0.0156435	0.186444	-3.16429	-0.0668901	8.06056	0.925612	0.364913	0.999494	-5.38795
2340735	4930573I19RIK	NM_001081057	Tecpr2	104859	0.0886229	7.65356	-1.97908	0.0607443	0.454112	-4.4256	-0.121941	7.65356	2.37526	0.0268924	0.232606	-3.63944	0.00599495	7.65356	-0.120944	0.904857	0.999494	-5.77928
840221	LDB3	NM_001039076	Ldb3	24131	0.163088	8.17084	-1.97833	0.0608344	0.454529	-4.42686	-0.0511395	8.17084	0.5411	0.593997	0.842394	-5.97799	0.0718203	8.17084	-0.787059	0.43983	0.999494	-5.49657
20255	2900026A02RIK	NM_172884	2900026A02Rik	243219	-0.0928415	7.70469	1.97773	0.0609068	0.45458	-4.42787	0.0615335	7.7047	-1.14335	0.265454	0.617297	-5.49108	0.0562953	7.7047	-1.08337	0.290633	0.999494	-5.24483
770392	SEMA3B	NM_001042779	Sema3b	20347	0.0748796	7.72658	-1.9777	0.0609097	0.45458	-4.42791	-0.0238174	7.72658	0.5487	0.58886	0.840749	-5.97392	-0.0256444	7.72658	0.611889	0.547022	0.999494	-5.61008
6250494	CP	NM_007752	Cp	12870	-0.201081	8.41219	1.97689	0.0610081	0.454773	-4.42927	0.0832423	8.41219	-0.713835	0.483	0.781077	-5.87198	-0.0709762	8.41219	0.630385	0.535081	0.999494	-5.59938
2120086	PIP4K2B	NM_054051	Pip4k2b	108083	0.0914276	8.32131	-1.97646	0.0610592	0.454773	-4.42998	-0.143632	8.32131	2.70836	0.0129891	0.172628	-2.99962	0.0135413	8.32131	-0.264456	0.793945	0.999494	-5.75306
5290474	PSMD7	NM_010817	Psmd7	17463	-0.147294	10.3348	1.97635	0.0610725	0.454773	-4.43017	-0.131836	10.3348	1.54296	0.137419	0.471303	-4.99998	0.121872	10.3348	-1.47729	0.154085	0.963528	-4.80355
4540538	TRIAP1	NM_026933	Triap1	69076	0.121623	8.06176	-1.97679	0.0610203	0.454773	-4.42944	-0.125463	8.06176	1.77869	0.0894225	0.394439	-4.65618	-0.0537395	8.06176	0.789078	0.438674	0.999494	-5.4951
4730646	AGGF1	NM_025630	Aggf1	66549	0.163983	8.68834	-1.97345	0.0614231	0.45503	-4.43502	-0.145434	8.68834	1.52664	0.141416	0.477672	-5.02238	-0.0557061	8.68834	0.605636	0.551092	0.999494	-5.61363
830369	CYBA	NM_007806	Cyba	13057	-0.157426	8.73218	1.97398	0.0613588	0.45503	-4.43413	-0.130443	8.73218	1.42669	0.168018	0.508076	-5.15537	-0.0965884	8.73218	1.09414	0.285989	0.999494	-5.23433
130056	EIF4E3	NM_025829	Eif4e3	66892	-0.159742	7.97122	1.97187	0.0616153	0.45503	-4.43766	-0.109754	7.97122	1.18174	0.250203	0.602554	-5.44933	-0.153328	7.97122	1.70987	0.101672	0.91921	-4.49222
1190259	GTF3C2	NM_027901	Gtf3c2	71752	-0.132592	8.54134	1.97311	0.0614642	0.45503	-4.43558	0.270553	8.54134	-3.5118	0.00201708	0.0774012	-1.32165	-0.0107207	8.54134	0.144125	0.886743	0.999494	-5.77636
110327	HSPB2	NM_024441	Hspb2	69253	-0.14722	8.54506	1.97329	0.0614434	0.45503	-4.43529	0.259854	8.54506	-3.03806	0.0061378	0.120194	-2.32942	0.0636229	8.54506	-0.770405	0.449436	0.999494	-5.50851
1710341	MB	NM_013593	Mb	17189	-0.188165	13.0395	1.97182	0.0616211	0.45503	-4.43774	0.0442282	13.0395	-0.40427	0.690004	0.885479	-6.04178	-0.135081	13.0395	1.27881	0.214585	0.999494	-5.04024
580408	MBTD1	NM_134012	Mbtd1	103537	0.086634	7.62462	-1.97247	0.0615423	0.45503	-4.43666	-0.100469	7.62462	1.99524	0.0588318	0.327922	-4.3094	0.0237978	7.62462	-0.489486	0.62945	0.999494	-5.67312
6660202	3526401B18RIK		NA	NA	0.0871063	7.5389	-1.97369	0.0613948	0.45503	-4.43463	-0.0399877	7.5389	0.790311	0.43797	0.752157	-5.81617	0.00472514	7.5389	-0.096722	0.923842	0.999494	-5.78178
4010349	6720477C19RIK		NA	NA	-0.259106	9.31593	1.97203	0.0615952	0.45503	-4.43738	0.00799058	9.31593	-0.0530468	0.958184	0.989893	-6.12154	0.128113	9.31593	-0.880871	0.38812	0.999494	-5.4248
2470521	LOC546015	XR_034790	NA	NA	-0.104876	12.23	1.97468	0.0612741	0.45503	-4.43296	0.106049	12.23	-1.7417	0.0958401	0.405503	-4.71257	-0.0348972	12.23	0.5936	0.558968	0.999494	-5.62036
1190735	NAPEPLD	NM_178728	Napepld	242864	0.0634883	7.50346	-1.97421	0.0613319	0.45503	-4.43376	0.0608639	7.50346	-1.65082	0.113295	0.434997	-4.84729	0.0290682	7.50346	-0.81658	0.423117	0.999494	-5.47479
6020601	NUP88	NM_172394	Nup88	19069	0.0566932	7.56213	-1.97331	0.0614401	0.45503	-4.43525	0.07179	7.56213	-2.17958	0.0405295	0.280973	-3.99342	0.0165125	7.56213	-0.51923	0.6089	0.999494	-5.65905
3460537	C730046C01RIK	AK050411	Rrbp1	81910	-0.0629649	7.56321	1.97247	0.0615425	0.45503	-4.43666	-0.0332982	7.56321	0.90986	0.372976	0.70662	-5.71829	0.0296249	7.56321	-0.838398	0.411024	0.999494	-5.45822
3710402	TPP1	NM_009906	Tpp1	12751	-0.0749793	7.71923	1.97503	0.0612321	0.45503	-4.43238	-0.000841897	7.71923	0.0193435	0.984745	0.996407	-6.12276	-0.0202426	7.71923	0.481704	0.634879	0.999494	-5.67666
2030497	UNC5B	NM_029770	Unc5b	107449	-0.150223	7.76203	1.97196	0.0616043	0.45503	-4.43751	-0.0575749	7.76203	0.659232	0.51674	0.803085	-5.90852	-0.109379	7.76203	1.29711	0.20833	0.997662	-5.01961
1240279	TM2D2	NM_027194	Tm2d2	69742	0.131106	9.17078	-1.97153	0.0616563	0.455037	-4.43822	-0.198414	9.17078	2.60252	0.0164275	0.189073	-3.20748	-0.0363938	9.17078	0.494413	0.626024	0.999494	-5.67084
2570435	4631426J05RIK	NM_029935	Chst15	77590	0.0658433	7.59276	-1.97102	0.0617183	0.455241	-4.43907	0.0164123	7.59276	-0.428542	0.672516	0.877283	-6.03178	0.00827337	7.59276	-0.22374	0.82507	0.999494	-5.76248
6420309	UTX	NM_009483	Kdm6a	22289	-0.141522	8.38198	1.97066	0.0617625	0.455314	-4.43968	-0.0706105	8.38198	0.857629	0.400549	0.727707	-5.76263	-0.0830107	8.38198	1.04425	0.307961	0.999494	-5.28221
1450202	AHDC1	NM_146155	Ahdc1	230793	-0.0983054	7.70797	1.96947	0.0619078	0.456132	-4.44167	-0.203112	7.70797	3.54936	0.00184438	0.0743238	-1.24014	-0.00518349	7.70797	0.0938157	0.926124	0.999494	-5.78204
4670577	SERTAD2	NM_001038625	Sertad2	58172	0.0703816	8.85986	-1.96714	0.0621925	0.457976	-4.44555	0.0375926	8.85986	-0.916477	0.369574	0.70317	-5.7125	0.0271535	8.85986	-0.68562	0.500273	0.999494	-5.5656
6220114	NAT5	NM_026425	Naa20	67877	-0.130097	8.63276	1.96684	0.0622296	0.457995	-4.44606	0.00160953	8.63276	-0.0212247	0.983262	0.996319	-6.12272	-0.115962	8.63276	1.5838	0.127828	0.946372	-4.66532
770482	SPAG7	NM_172561	Spag7	216873	0.149464	9.15155	-1.9657	0.0623691	0.458767	-4.44795	-0.282683	9.15155	3.24283	0.00381005	0.0989943	-1.89907	-0.190852	9.15155	2.26756	0.0337624	0.71153	-3.61952
5870154	GAPDH	NM_008084	Gapdh	14433	0.161014	12.2164	-1.96493	0.0624633	0.459205	-4.44923	-0.024595	12.2164	0.261802	0.795964	0.93291	-6.08883	-0.00395113	12.2164	0.0435599	0.965657	0.999494	-5.78532
6280196	CTCF	NM_181322	Ctcf	13018	-0.122067	8.15867	1.96381	0.062602	0.459716	-4.45111	0.0562303	8.15867	-0.789067	0.438681	0.752891	-5.81712	-0.122867	8.15867	1.78574	0.0882439	0.906121	-4.38337
3520754	GPC6	AK032866	Gpc6	23888	0.0660655	7.51319	-1.96382	0.0626006	0.459716	-4.45109	0.0944696	7.51319	-2.44941	0.0229395	0.220763	-3.50081	0.0314423	7.51319	-0.844349	0.407764	0.999494	-5.45363
6250541	HIST1H4I	NM_175656	H4c9	319158	-0.125713	8.21531	1.96309	0.0626904	0.459766	-4.4523	0.0573694	8.21531	-0.781416	0.44307	0.754438	-5.82293	-0.0101922	8.21531	0.143784	0.887009	0.999494	-5.77641
3180414	MOSPD1	NM_027409	Mospd1	70380	-0.0950654	7.83511	1.96326	0.062669	0.459766	-4.45201	-0.062913	7.83511	1.13329	0.269564	0.620951	-5.50183	0.0496557	7.83511	-0.926418	0.364503	0.999494	-5.38727
6650433	MRRF	NM_026422	Mrrf	67871	0.0772502	7.70363	-1.96291	0.0627126	0.459766	-4.4526	-0.00157802	7.70363	0.0349748	0.972422	0.99349	-6.12233	0.0171375	7.70363	-0.393395	0.697898	0.999494	-5.71301
6590451	CC2D2A	NM_172274	Cc2d2a	231214	0.121795	8.09298	-1.9621	0.0628124	0.460243	-4.45394	-0.119856	8.09298	1.6842	0.106595	0.422139	-4.79845	0.0388643	8.09298	-0.565619	0.577504	0.999494	-5.6355
670646	1700052K11RIK	XR_035285	NA	NA	0.0717658	7.53061	-1.96123	0.0629202	0.460779	-4.45539	-0.0325998	7.53061	0.777086	0.445567	0.756543	-5.8262	-0.040277	7.53061	0.994375	0.331091	0.999494	-5.32806
2690753	RAPGEF6	NM_175258	Rapgef6	192786	0.068307	7.60155	-1.96084	0.0629682	0.460876	-4.45604	0.076634	7.60155	-1.91885	0.0683641	0.350953	-4.4349	0.0151048	7.60155	-0.391717	0.699119	0.999494	-5.71363
2350139	DENR	NM_026603	Denr	68184	0.0700858	7.57585	-1.95949	0.0631362	0.461851	-4.45829	-0.00292695	7.57585	0.071379	0.943755	0.985082	-6.1204	-0.0390528	7.57585	0.986387	0.334905	0.999494	-5.33522
3780102	CRISPLD2	NM_030209	Crispld2	78892	0.0842574	7.6899	-1.95788	0.0633359	0.461996	-4.46096	0.141164	7.6899	-2.86119	0.0092051	0.148141	-2.6929	-0.0357189	7.6899	0.749822	0.461482	0.999494	-5.52295
5490278	EBNA1BP2	NM_026932	Ebna1bp2	69072	0.103442	8.08852	-1.95769	0.0633595	0.461996	-4.46127	-0.00416793	8.08852	0.0688035	0.945781	0.986152	-6.12058	-0.0266484	8.08852	0.455618	0.653229	0.999494	-5.68815
6560564	HELB	NM_080446	Helb	117599	-0.15996	8.33507	1.95873	0.0632306	0.461996	-4.45955	-0.11355	8.33507	1.21281	0.238351	0.591961	-5.41467	0.0477646	8.33507	-0.528386	0.602639	0.999494	-5.65456
2760367	MILL2	NM_153761	Mill2	243864	0.0780219	7.48816	-1.95737	0.0633997	0.461996	-4.46181	-0.0354289	7.48816	0.775277	0.446613	0.757163	-5.82756	0.0168141	7.48816	-0.381075	0.706884	0.999494	-5.71751
110463	LOC230896	XM_124427	NA	NA	-0.0858331	7.85282	1.95749	0.0633849	0.461996	-4.46161	0.229985	7.85282	-4.57496	0.000155632	0.025144	1.02216	-0.0021804	7.85282	0.0449224	0.964583	0.999494	-5.78526
730528	PHAX	NM_019996	Phax	56698	-0.0884142	7.85603	1.95745	0.0633904	0.461996	-4.46169	0.10972	7.85603	-2.11883	0.045896	0.297174	-4.09951	-0.0425466	7.85603	0.850971	0.404156	0.999494	-5.44849
1190465	RUSC2	NM_199057	Rusc2	100213	-0.129608	8.71697	1.95817	0.0633001	0.461996	-4.46048	0.00627615	8.71697	-0.0827092	0.934847	0.981106	-6.11953	-0.125157	8.71697	1.70826	0.101975	0.91921	-4.49449
3990270	RAD1	NM_011232	Rad1	19355	-0.0589819	7.53973	1.95642	0.0635177	0.462603	-4.46338	0.0332534	7.53973	-0.962107	0.346683	0.68782	-5.67152	-0.00152046	7.53973	0.0455617	0.96408	0.999494	-5.78523
3930086	POLR2E	XM_282920	NA	NA	-0.118663	8.51393	1.95591	0.0635821	0.462818	-4.46424	-0.225712	8.51393	3.24512	0.00378963	0.0986566	-1.89421	-0.025173	8.51393	0.374845	0.711445	0.999494	-5.71973
4560612	CASP7	NM_007611	Casp7	12369	-0.0823946	7.54395	1.95551	0.0636319	0.462831	-4.4649	0.0733243	7.54395	-1.51793	0.143587	0.479841	-5.03426	0.0364767	7.54395	-0.782093	0.442681	0.999494	-5.50015
3170731	NME2	NM_008705	Nme2	18103	-0.195742	11.2195	1.95534	0.0636537	0.462831	-4.46519	0.163807	11.2195	-1.4273	0.167845	0.508076	-5.15459	-0.130228	11.2195	1.17523	0.252741	0.999494	-5.15233
20678	ACAT1	NM_144784	Acat1	110446	-0.112798	7.71481	1.95152	0.0641321	0.463105	-4.47151	0.0909967	7.71481	-1.37323	0.183823	0.528203	-5.22348	-0.0473861	7.71481	0.74064	0.466917	0.999494	-5.52927
1850368	1810043G02RIK	NM_026431	Cfap410	67884	-0.0660655	7.49902	1.95352	0.063881	0.463105	-4.4682	0.0176433	7.49901	-0.455057	0.653626	0.869431	-6.02021	0.0403277	7.49901	-1.07728	0.293284	0.999494	-5.25073
520376	TSSC1	NM_201357	Eipr1	380752	0.0880952	8.37367	-1.94952	0.064385	0.463105	-4.47484	-0.122136	8.37367	2.35755	0.0279253	0.236925	-3.6722	0.0232795	8.37367	-0.465406	0.646317	0.999494	-5.68391
1500730	2210018M11RIK	NM_172280	Emsy	233545	0.180186	9.55512	-1.95327	0.0639127	0.463105	-4.46862	-0.0795882	9.55512	0.752547	0.459876	0.766229	-5.8444	-0.153521	9.55512	1.50346	0.147256	0.958391	-4.77028
4880161	EXTL2	NM_021388	Extl2	58193	0.0803364	8.40213	-1.95346	0.0638893	0.463105	-4.46831	-0.0285137	8.40213	0.604765	0.55166	0.822564	-5.94219	-0.0402598	8.40213	0.884392	0.38626	0.999494	-5.42196
4230431	LRRC29	NM_177449	Lrrc29	234684	0.0723847	7.55604	-1.95137	0.0641517	0.463105	-4.47177	0.0897608	7.55604	-2.11068	0.0466634	0.299155	-4.11362	0.0164973	7.55604	-0.40178	0.691809	0.999494	-5.70987
4040093	MIF	NM_010798	Mif	17319	0.139596	12.0798	-1.95373	0.063855	0.463105	-4.46786	-0.0456056	12.0798	0.55674	0.58345	0.837964	-5.96955	0.0121799	12.0798	-0.153998	0.879046	0.999494	-5.77496
2680202	2610039C10RIK	NM_025642	Mis18a	66578	0.104133	7.93559	-1.95258	0.0639997	0.463105	-4.46977	-0.0304627	7.93559	0.498229	0.623377	0.855709	-5.99992	-0.0126402	7.93559	0.214117	0.832471	0.999494	-5.76447
6960035	MVP	NM_080638	Mvp	78388	-0.167431	8.7561	1.95293	0.063955	0.463105	-4.46918	0.0935025	8.7561	-0.951302	0.352015	0.691465	-5.68139	0.0846941	8.7561	-0.892458	0.38202	0.999494	-5.41542
50048	MYLK	NM_139300	Mylk	107589	-0.137148	8.44741	1.94972	0.0643593	0.463105	-4.4745	0.176572	8.44741	-2.18952	0.0397075	0.27894	-3.97587	0.0229733	8.44741	-0.295045	0.770787	0.999494	-5.74497
3710477	C030016K15RIK		NA	NA	0.0796212	7.58497	-1.94949	0.0643889	0.463105	-4.47489	0.00454207	7.58497	-0.0970038	0.923621	0.976087	-6.11825	0.0428755	7.58497	-0.948381	0.353466	0.999494	-5.36855
7550273	KCNB2	XM_001473596	NA	NA	0.0919112	7.51242	-1.95081	0.0642225	0.463105	-4.4727	0.0294483	7.51242	-0.545191	0.591229	0.841051	-5.97581	-0.0181925	7.51242	0.348836	0.730603	0.999494	-5.72861
5310471	CCDC3	XM_129987	NA	NA	0.0727579	7.75605	-1.94965	0.0643686	0.463105	-4.47462	0.171124	7.75605	-3.99973	0.000625147	0.0482562	-0.25177	0.0426202	7.75605	-1.03175	0.313648	0.999494	-5.29389
3170364	RNF214	NM_178709	Rnf214	235315	0.101215	7.95811	-1.95174	0.0641044	0.463105	-4.47115	-0.0610498	7.95811	1.02685	0.315898	0.664341	-5.61028	0.0431918	7.95811	-0.752421	0.45995	0.999494	-5.52115
5550035	RRAD	NM_019662	Rrad	56437	-0.356249	9.19636	1.94967	0.0643658	0.463105	-4.47459	-0.143624	9.19636	0.685612	0.500278	0.792717	-5.89121	0.0166979	9.19636	-0.0825569	0.934967	0.999494	-5.78298
2340241	ST6GALNAC4	NM_011373	St6galnac4	20448	-0.0763647	7.55419	1.95211	0.0640582	0.463105	-4.47054	0.0648749	7.55419	-1.44654	0.162435	0.502878	-5.12954	-0.0602845	7.55419	1.39219	0.178086	0.983296	-4.90845
4250328	TCF7L2	NM_009333	Tcf7l2	21416	0.0749656	7.83145	-1.95015	0.0643054	0.463105	-4.47379	-0.000624351	7.83145	0.014167	0.988827	0.997215	-6.12284	-0.0481946	7.83145	1.13263	0.269834	0.999494	-5.19605
450180	4930572J05RIK	NM_198607	Them6	223626	-0.204278	8.19702	1.95113	0.0641814	0.463105	-4.47216	-0.023525	8.19703	0.195992	0.846456	0.949917	-6.10381	-0.110713	8.19703	0.955308	0.350032	0.999494	-5.36257
3460086	TRIM72	NM_001079932	Trim72	434246	-0.397361	10.3424	1.94957	0.0643786	0.463105	-4.47475	-0.179457	10.3424	0.767991	0.450839	0.759617	-5.83301	0.0556688	10.3424	-0.246744	0.807445	0.999494	-5.75735
3450427	ZDHHC9	NM_172465	Zdhhc9	208884	-0.0938385	7.90578	1.95053	0.0642571	0.463105	-4.47316	0.053406	7.90578	-0.968289	0.343658	0.685814	-5.66583	-0.0687372	7.90578	1.29076	0.210483	0.99944	-5.02679
6400079	ANAPC4	NM_024213	Anapc4	52206	-0.125555	8.73182	1.94817	0.0645561	0.464023	-4.47708	0.0630304	8.73181	-0.853074	0.403014	0.729635	-5.76638	-0.00776511	8.73181	0.108849	0.914331	0.999494	-5.78059
1580333	PET112L	NM_144896	Gatb	229487	-0.150881	8.19339	1.94754	0.0646358	0.464023	-4.47812	-0.0918261	8.19339	1.03386	0.312682	0.661935	-5.60343	0.0364707	8.19339	-0.425283	0.674853	0.999494	-5.70071
2470242	HSD3B7	NM_133943	Hsd3b7	101502	0.178149	8.87843	-1.94738	0.0646563	0.464023	-4.47839	0.0671581	8.87843	-0.640336	0.528714	0.809846	-5.92052	0.123367	8.87843	-1.21828	0.236308	0.999494	-5.10673
7210386	LOC100046895	XM_001477026	NA	NA	-0.440505	9.56638	1.94765	0.0646215	0.464023	-4.47793	-0.0854621	9.56638	0.329592	0.744895	0.906256	-6.06892	0.0149004	9.56638	-0.0595169	0.95309	0.999494	-5.78454
5270709	GDE1	NM_019580	Gde1	56209	0.0698641	8.11702	-1.94684	0.0647248	0.464263	-4.47928	-0.0132002	8.11702	0.320848	0.751421	0.908769	-6.07174	-0.0254597	8.11702	0.640929	0.528336	0.999494	-5.59314
1030403	PGBPLL	NM_145147	Gtpbp6	107999	-0.0672076	7.67561	1.94612	0.064816	0.464447	-4.48047	-0.0323008	7.67561	0.815844	0.423529	0.742427	-5.79634	-0.0488669	7.67561	1.27834	0.214745	0.999494	-5.04077
1300296	PKN3	NM_153805	Pkn3	263803	0.0690316	7.61397	-1.94608	0.0648204	0.464447	-4.48053	0.0849987	7.61397	-2.09011	0.0486508	0.304207	-4.14903	0.0490878	7.61397	-1.25017	0.224663	0.999494	-5.07204
6510112	YBX3	AK029441	NA	NA	-0.435364	10.3624	1.94456	0.0650142	0.464744	-4.48305	0.288843	10.3624	-1.12531	0.272852	0.62349	-5.51028	0.245635	10.3624	-0.991151	0.332627	0.999494	-5.33096
130630	2610016F04RIK	NM_025847	Pbrm1	66923	0.0586324	7.59377	-1.94533	0.0649157	0.464744	-4.48177	0.00600867	7.59377	-0.173891	0.863577	0.957033	-6.10788	-0.0107244	7.59377	0.321448	0.750972	0.999494	-5.73728
3290301	PODN	NM_172874	Podn	242608	0.0719408	7.49816	-1.94445	0.0650277	0.464744	-4.48322	0.0257591	7.49816	-0.607289	0.550014	0.82173	-5.94069	0.0455369	7.49816	-1.11191	0.278447	0.999494	-5.21681
1770541	TNFRSF12A	NM_013749	Tnfrsf12a	27279	-0.315776	8.5541	1.94411	0.0650719	0.464744	-4.4838	0.323321	8.5541	-1.73627	0.0968133	0.40851	-4.72076	0.122096	8.5541	-0.679086	0.504323	0.999494	-5.56973
2450022	TTC5	NM_001080949	Ttc5	219022	-0.0849888	7.81041	1.94483	0.0649802	0.464744	-4.48261	0.001415	7.81041	-0.0282435	0.977728	0.994452	-6.12254	-0.0459543	7.81041	0.950008	0.352657	0.999494	-5.36715
4610736	ZNHIT6	NM_001081094	Znhit6	229937	0.0621344	7.56117	-1.94421	0.0650588	0.464744	-4.48363	0.0578348	7.56117	-1.5785	0.12904	0.456993	-4.95057	0.0689292	7.56117	-1.94848	0.0645161	0.848739	-4.1387
4200674	2610507B11RIK	NM_001002004	2610507B11Rik	72503	0.0792332	7.56502	-1.94328	0.0651773	0.465061	-4.48516	-0.0525446	7.56502	1.12409	0.273359	0.623714	-5.51157	-0.0156661	7.56502	0.347114	0.731878	0.999494	-5.72917
4390148	RHOX5	NM_008818	Rhox5	18617	-0.103718	7.70583	1.94321	0.0651863	0.465061	-4.48528	-0.0501885	7.70583	0.820187	0.421102	0.741902	-5.79291	-0.0479052	7.70583	0.810831	0.42634	0.999494	-5.47909
7570181	CLEC2D	NM_053109	Clec2d	93694	-0.145669	8.23385	1.94268	0.0652537	0.465063	-4.48615	-0.197701	8.23385	2.29979	0.031554	0.249396	-3.77807	-0.0232005	8.23385	0.279522	0.782513	0.999494	-5.74919
6620064	HABP4	NM_019986	Habp4	56541	0.0841762	7.58739	-1.94211	0.0653266	0.465063	-4.48709	-0.0306286	7.58739	0.616389	0.544104	0.81844	-5.93524	0.0555631	7.58739	-1.15812	0.259507	0.999494	-5.17006
1400398	2310014H01RIK	XM_001003622	NA	NA	-0.131102	8.74648	1.94241	0.0652892	0.465063	-4.48661	0.230721	8.74648	-2.98167	0.00698949	0.127823	-2.44621	-0.00340928	8.74648	0.0456325	0.964024	0.999494	-5.78523
380368	ZC3H6	NM_178404	Zc3h6	78751	0.0843012	7.75372	-1.94239	0.0652917	0.465063	-4.48664	-0.106491	7.75372	2.14022	0.0439375	0.291175	-4.06238	0.0043417	7.75372	-0.0903742	0.928826	0.999494	-5.78234
4060672	THEG	NM_199226	Theg	21830	-0.0616141	7.60655	1.94033	0.0655556	0.466442	-4.49004	-0.0156789	7.60655	0.430678	0.670986	0.877063	-6.03088	-0.0180249	7.60655	0.512802	0.613314	0.999494	-5.66216
2570520	ANKRD40	NM_146024	Ankrd40	71452	-0.0877782	7.98755	1.9388	0.0657517	0.467587	-4.49256	-0.0365327	7.98755	0.703836	0.489082	0.784855	-5.87888	0.0807869	7.98755	-1.61202	0.121529	0.942394	-4.62744
3170221	3830406C13RIK	NM_178141	3830406C13Rik	218734	0.0970461	7.85786	-1.93791	0.0658664	0.467914	-4.49403	0.0801512	7.85786	-1.39608	0.176929	0.51994	-5.19464	-0.113504	7.85786	2.04762	0.0529973	0.822015	-3.98268
6510653	AP2A1	NM_001077264	Ap2a1	11771	0.0783833	7.59234	-1.93655	0.0660424	0.467914	-4.49628	0.0475862	7.59234	-1.02548	0.316526	0.664849	-5.6116	0.00910733	7.59234	-0.203272	0.840832	0.999494	-5.76662
7610722	BRD2	NM_001025387	Brd2	14312	-0.355279	9.34526	1.93758	0.0659089	0.467914	-4.49458	0.0658189	9.34526	-0.313101	0.757218	0.910968	-6.07418	-0.110679	9.34526	0.545302	0.591154	0.999494	-5.64606
4850746	COPE	NM_021538	Cope	59042	-0.144089	10.9329	1.93389	0.0663869	0.467914	-4.50067	0.202144	10.9329	-2.36648	0.0273998	0.234853	-3.65569	-0.0805569	10.9329	0.976752	0.339546	0.999494	-5.34378
6960079	ELN	NM_007925	Eln	13717	-0.0681555	7.56671	1.93616	0.0660929	0.467914	-4.49693	0.113699	7.56671	-2.81734	0.010167	0.15459	-2.78165	0.0117891	7.56672	-0.302555	0.765134	0.999494	-5.74285
2480719	FLOT1	NM_008027	Flot1	14251	-0.147486	10.1058	1.93639	0.0660631	0.467914	-4.49655	-0.232186	10.1058	2.65902	0.0144976	0.181064	-3.09701	0.0235777	10.1058	-0.279657	0.782411	0.999494	-5.74915
3170195	FUT10	NM_001012517	Fut10	171167	0.056302	7.50383	-1.93665	0.0660294	0.467914	-4.49612	-0.0139945	7.50383	0.419881	0.678735	0.879435	-6.03542	0.049222	7.50383	-1.52957	0.140693	0.954701	-4.73664
7570528	GLUL	NM_008131	Glul	14645	-0.0503161	7.49375	1.93493	0.0662516	0.467914	-4.49895	0.0847081	7.49375	-2.84136	0.00962881	0.151651	-2.7331	-0.0233862	7.49375	0.812458	0.425427	0.999494	-5.47788
4880369	GNAO1	NM_010308	Gnao1	14681	-0.0800088	7.78181	1.93461	0.0662932	0.467914	-4.49948	-0.0027529	7.78181	0.0580615	0.954235	0.988792	-6.12126	-0.0649547	7.78181	1.41889	0.170255	0.976519	-4.87608
4040184	2410003K15RIK	XM_132537	NA	NA	-0.113594	9.20752	1.9369	0.0659971	0.467914	-4.4957	0.0135298	9.20752	-0.201226	0.842412	0.948507	-6.10277	-0.129617	9.20752	1.99662	0.0586717	0.840328	-4.06358
1260450	NDUFS3	NM_026688	Ndufs3	68349	0.181702	11.066	-1.934	0.0663728	0.467914	-4.50049	-0.155631	11.066	1.4449	0.162893	0.503428	-5.13169	0.0647304	11.066	-0.622425	0.540203	0.999494	-5.60402
50703	PHTF1	NM_013629	Phtf1	18685	0.0594135	7.55851	-1.93521	0.0662162	0.467914	-4.4985	-0.00671763	7.55851	0.190854	0.850429	0.951665	-6.1048	-0.0133252	7.55851	0.392101	0.69884	0.999494	-5.71349
3870706	RTEL1	NM_001001882	Rtel1	269400	-0.0602805	7.52628	1.93496	0.0662475	0.467914	-4.49889	0.0504066	7.52628	-1.41132	0.172445	0.513583	-5.17517	-0.0183623	7.52628	0.532484	0.599847	0.999494	-5.65252
3440411	THEM4	NM_029431	Them4	75778	0.0758117	7.50494	-1.93438	0.0663234	0.467914	-4.49986	-0.0160297	7.50494	0.356757	0.724748	0.897826	-6.05968	-0.0733239	7.50494	1.69018	0.10543	0.926126	-4.51991
1090739	TMEM143	NM_144801	Tmem143	70209	-0.120806	8.74801	1.93583	0.0661358	0.467914	-4.49747	-0.118991	8.74801	1.66316	0.110779	0.430691	-4.82932	0.000847821	8.74801	-0.0122734	0.990321	0.999494	-5.78615
5910112	USP22	NM_001004143	Usp22	216825	-0.080283	7.92941	1.93589	0.0661269	0.467914	-4.49736	-0.0208575	7.92941	0.438696	0.665255	0.874587	-6.02743	-0.0152814	7.92941	0.332891	0.742438	0.999494	-5.73374
4480639	VLDLR	NM_013703	Vldlr	22359	-0.271015	10.6764	1.93381	0.0663967	0.467914	-4.50079	-0.00184175	10.6764	0.0114629	0.99096	0.99724	-6.12288	-0.101848	10.6764	0.656533	0.518441	0.999494	-5.58372
6580411	ETFB	NM_026695	Etfb	110826	0.178584	13.1955	-1.93306	0.0664952	0.468359	-4.50204	-0.216387	13.1955	2.04304	0.0534867	0.318117	-4.22922	0.233761	13.1955	-2.28589	0.0324897	0.704846	-3.58827
2510561	MYL4	NM_010858	Myl4	17896	-0.428388	10.7075	1.93267	0.0665456	0.468466	-4.50268	0.26703	10.7075	-1.05081	0.305006	0.652717	-5.5867	-0.704831	10.7075	2.87267	0.00896792	0.491819	-2.52316
1300438	RTKN2	NM_001081346	Rtkn2	170799	0.102143	7.53752	-1.93215	0.0666125	0.468688	-4.50352	0.100699	7.53752	-1.6615	0.111114	0.431362	-4.83174	0.00377664	7.53752	-0.0645384	0.949137	0.999494	-5.78424
110048	FBN1	NM_007993	Fbn1	14118	-0.237659	8.37604	1.93147	0.0667011	0.468815	-4.50464	0.376925	8.37604	-2.67197	0.0140863	0.179366	-3.07152	0.184914	8.37604	-1.35764	0.188644	0.989191	-4.94959
2810603	HS3ST3B1	NM_018805	Hs3st3b1	54710	0.0692955	7.50903	-1.93164	0.0666793	0.468815	-4.50437	-0.0681183	7.50903	1.65626	0.112181	0.433337	-4.83939	-0.0521265	7.50903	1.31269	0.203117	0.992757	-5.00184
7380008	CUL3	NM_016716	Cul3	26554	0.140906	8.80282	-1.93097	0.0667666	0.469026	-4.50547	-0.126637	8.80282	1.51374	0.144643	0.481494	-5.03996	0.00944696	8.80282	-0.116955	0.90798	0.999494	-5.77973
2190445	ELL	NM_007924	Ell	13716	-0.145418	8.60882	1.93037	0.0668449	0.469252	-4.50646	0.170613	8.60882	-1.9755	0.0611757	0.332888	-4.34216	0.146299	8.60882	-1.75446	0.0935825	0.913599	-4.42866
240553	C130092E12		NA	NA	0.0731459	7.58188	-1.93018	0.0668693	0.469252	-4.50677	-0.0270065	7.58188	0.621613	0.540727	0.816074	-5.93207	-0.0801955	7.58188	1.91179	0.0693107	0.85116	-4.19514
2680224	EPN2	NM_010148	Epn2	13855	0.0573144	7.5388	-1.92863	0.0670726	0.469871	-4.50932	-0.00722986	7.5388	0.212206	0.833943	0.945458	-6.10051	0.0487059	7.5388	-1.48064	0.153197	0.962921	-4.79931
4610288	GARNL3	NM_178888	Garnl3	99326	0.0599998	7.60381	-1.92843	0.0670992	0.469871	-4.50966	0.0663236	7.60381	-1.85936	0.0767041	0.368211	-4.53028	-0.0216697	7.60381	0.629199	0.535842	0.999494	-5.60007
3290491	KLF6	NM_011803	Klf6	23849	-0.386264	9.5421	1.92874	0.0670585	0.469871	-4.50915	-0.0686364	9.5421	0.298941	0.767853	0.916715	-6.07848	-0.248022	9.5421	1.11882	0.27555	0.999494	-5.20992
1190592	PARD6G	NM_053117	Pard6g	93737	0.0789776	7.77004	-1.92901	0.0670223	0.469871	-4.50869	-0.0637743	7.77004	1.35869	0.188319	0.53198	-5.24163	0.0253007	7.77004	-0.558271	0.582422	0.999494	-5.63936
4120139	DSEL	NM_001081316	Dsel	319901	-0.0690181	7.559	1.92697	0.06729	0.470959	-4.51205	0.0696351	7.559	-1.69584	0.104339	0.418955	-4.78123	0.0295893	7.559	-0.746327	0.463546	0.999494	-5.52536
6510672	LOC232606	XM_124826	NA	NA	-0.141165	8.23568	1.92664	0.0673339	0.471018	-4.5126	-0.00964166	8.23569	0.11478	0.909684	0.970519	-6.11638	-0.0926116	8.23569	1.14188	0.266052	0.999494	-5.18668
4210470	C2	NM_013484	C2	12263	-0.104931	7.67505	1.92585	0.0674381	0.47125	-4.5139	0.116478	7.67505	-1.86469	0.0759222	0.367066	-4.52182	0.00146177	7.67505	-0.0242371	0.980887	0.999494	-5.78594
2060047	SARS2	NM_023637	Sars2	71984	0.0757259	7.5162	-1.92598	0.0674201	0.47125	-4.51367	-0.00232001	7.5162	0.0514685	0.959427	0.990247	-6.12162	-0.0233116	7.5162	0.535627	0.59771	0.999494	-5.65095
5890661	EG668850	XR_002259	NA	NA	-0.196864	9.09882	1.92544	0.0674918	0.471378	-4.51457	0.156206	9.09882	-1.33262	0.196598	0.544365	-5.27377	-0.0292773	9.09882	0.258688	0.798334	0.999494	-5.75449
7550041	ATP6V0A1	NM_016920	Atp6v0a1	11975	0.149402	8.85363	-1.92353	0.067744	0.471899	-4.51771	-0.0572015	8.85363	0.642382	0.527411	0.809717	-5.91923	0.158671	8.85363	-1.84553	0.0787655	0.876588	-4.29519
870707	BCL6	NM_009744	Bcl6	12053	-0.200982	8.58496	1.92396	0.0676873	0.471899	-4.517	0.230039	8.58496	-1.9208	0.068105	0.350744	-4.43174	0.0935137	8.58496	-0.808714	0.427531	0.999494	-5.48067
5910463	2510012J08RIK	NM_027381	Cactin	70312	-0.0762407	7.51121	1.92353	0.0677442	0.471899	-4.51771	-0.0450789	7.51121	0.992036	0.332205	0.678603	-5.64366	0.0360818	7.51121	-0.822396	0.419872	0.999494	-5.47042
6450500	WHSC2	NM_011914	Nelfa	24116	-0.0965571	7.93067	1.92418	0.0676584	0.471899	-4.51664	0.174401	7.93067	-3.03146	0.00623205	0.12167	-2.34313	-0.129923	7.93067	2.33898	0.0290477	0.678812	-3.49696
3440037	TRAFD1	NM_172275	Trafd1	231712	-0.0545297	7.54412	1.92417	0.0676594	0.471899	-4.51666	-0.0570086	7.54412	1.75466	0.0935477	0.401433	-4.69291	-0.0131236	7.54412	0.418355	0.679833	0.999494	-5.70347
7610484	RELN	NM_011261	Reln	19699	0.0908708	7.7694	-1.92265	0.0678596	0.472455	-4.51914	0.139403	7.7694	-2.57272	0.0175406	0.194033	-3.26529	0.0629498	7.7694	-1.20324	0.241954	0.999494	-5.12282
2600463	GFPT2	NM_013529	Gfpt2	14584	-0.150324	7.90046	1.92105	0.0680719	0.473437	-4.52177	0.214648	7.90046	-2.39265	0.0259126	0.229885	-3.60715	0.16497	7.90046	-1.90456	0.0702914	0.85116	-4.20617
6840575	LOC381999	XM_356062	NA	NA	-0.205762	10.9165	1.92108	0.068068	0.473437	-4.52172	0.179364	10.9165	-1.4607	0.158547	0.498232	-5.11094	0.00193636	10.9165	-0.0163324	0.98712	0.999494	-5.78609
10341	LOC100046741	XM_001476728	NA	NA	-0.173592	8.71146	1.92032	0.0681684	0.473731	-4.52296	0.0581689	8.71146	-0.56128	0.580406	0.836704	-5.96706	-0.0241086	8.71146	0.240934	0.811887	0.999494	-5.75869
3610228	CSDA	NM_139117	Ybx3	56449	-0.101487	7.82783	1.9202	0.0681856	0.473731	-4.52318	0.0276285	7.82783	-0.455967	0.652982	0.869311	-6.0198	-0.103039	7.82783	1.76123	0.0924045	0.911506	-4.4189
6510255	2810405F04RIK	AK012991	NA	NA	0.0668457	7.52747	-1.91952	0.0682761	0.473844	-4.52429	-0.0739234	7.52747	1.85158	0.0778583	0.369632	-4.5426	-0.0133284	7.52747	0.345763	0.732878	0.999494	-5.72961
4070706	PDE4D	NM_011056	Pde4d	238871	0.0594032	7.53993	-1.91873	0.0683803	0.473844	-4.52557	0.0595733	7.53993	-1.67841	0.107732	0.424563	-4.80696	-0.00799012	7.53993	0.233153	0.817847	0.999494	-5.76044
1230678	1110005A23RIK	NM_025364	Sarnp	66118	0.0769478	7.52984	-1.91935	0.0682981	0.473844	-4.52456	0.0412895	7.52984	-0.898339	0.378947	0.711435	-5.72828	-0.026324	7.52984	0.593187	0.559239	0.999494	-5.62059
1430368	ST6GAL1	NM_145933	St6gal1	20440	0.0896193	8.05697	-1.91893	0.0683534	0.473844	-4.52524	0.0281047	8.05697	-0.524904	0.605017	0.847672	-5.98648	-0.0927062	8.05697	1.79328	0.0869958	0.906121	-4.37235
6560328	USP2	NM_198091	Usp2	53376	0.377302	10.3328	-1.91925	0.0683108	0.473844	-4.52472	-0.40955	10.3328	1.81716	0.0831463	0.381192	-4.59664	0.169019	10.3328	-0.776716	0.445781	0.999494	-5.50401
5270358	LAMP2	NM_001017959	Lamp2	16784	-0.108315	8.14072	1.91815	0.0684584	0.473891	-4.52653	0.0872178	8.14072	-1.34723	0.191924	0.537248	-5.25583	0.0314638	8.14072	-0.503368	0.619819	0.999494	-5.66665
7320246	ZCRB1	NM_026025	Zcrb1	67197	-0.183636	10.6615	1.9184	0.0684246	0.473891	-4.52612	0.225815	10.6615	-2.05767	0.0519387	0.313966	-4.20441	-0.18196	10.6615	1.71727	0.10029	0.916966	-4.48176
7610360	MKLN1	AK037967	Mkln1	27418	0.0649642	7.52139	-1.91711	0.068597	0.474602	-4.52823	0.0778187	7.52139	-2.00308	0.0579238	0.326424	-4.29634	0.0147098	7.52139	-0.392158	0.698798	0.999494	-5.71347
2480075	CLIP4	NM_030179	Clip4	78785	0.209229	10.3288	-1.91519	0.0688534	0.475583	-4.53137	-0.223221	10.3288	1.78225	0.0888265	0.393379	-4.65072	-0.0776694	10.3288	0.642277	0.527477	0.999494	-5.59233
2320521	DHRS7	NM_025522	Dhrs7	66375	0.136968	8.95383	-1.91507	0.0688698	0.475583	-4.53157	-0.013319	8.95383	0.162436	0.872478	0.959773	-6.1098	-0.261459	8.95383	3.30257	0.00331098	0.378125	-1.68463
2490475	KLHDC1	NM_178253	Klhdc1	271005	0.119077	7.77789	-1.91571	0.0687838	0.475583	-4.53052	-0.0890764	7.77789	1.25	0.224725	0.576221	-5.37215	-0.0298068	7.77789	0.433212	0.669172	0.999494	-5.69751
1010110	RAB11A	NM_017382	Rab11a	53869	0.0812894	7.5325	-1.91498	0.068882	0.475583	-4.53172	-0.0391502	7.5325	0.804464	0.429928	0.746261	-5.80525	0.067896	7.5325	-1.44496	0.162874	0.97036	-4.84399
60411	TYK2	NM_018793	Tyk2	54721	0.0748975	7.8072	-1.91417	0.0689908	0.476087	-4.53305	0.0199582	7.8072	-0.444915	0.660824	0.873359	-6.02472	0.0472849	7.8072	-1.09173	0.287024	0.999494	-5.23669
20437	4430402I18RIK	NM_198651	4430402I18Rik	381218	-0.0713657	7.57969	1.91328	0.0691098	0.476412	-4.5345	-0.0595716	7.57969	1.39306	0.177825	0.521172	-5.19846	-0.0547134	7.57969	1.32515	0.19902	0.992429	-4.9875
2000291	D030056L22RIK	NM_177640	D030056L22Rik	225995	0.0928241	8.71415	-1.91354	0.0690747	0.476412	-4.53407	-0.0956149	8.71415	1.71928	0.0999177	0.413917	-4.74631	-0.0121945	8.71415	0.227102	0.822488	0.999494	-5.76176
6980273	CTDSPL	NM_133710	Ctdspl	69274	-0.0680133	7.54342	1.91277	0.0691786	0.476414	-4.53533	0.0221372	7.54342	-0.543044	0.592681	0.841742	-5.97695	0.0159908	7.54342	-0.406275	0.688552	0.999494	-5.70816
1010301	OTUD3	XM_001477728	NA	NA	-0.0786417	7.70665	1.91275	0.0691818	0.476414	-4.53537	0.00769	7.70664	-0.163145	0.871927	0.959676	-6.10968	0.0109416	7.70664	-0.240418	0.812282	0.999494	-5.75881
3450170	CCDC28B	NM_025455	Ccdc28b	66264	0.085657	7.80871	-1.91217	0.069259	0.476452	-4.53631	0.0364022	7.80871	-0.708819	0.486046	0.783662	-5.87545	-0.0293369	7.80871	0.591643	0.560254	0.999494	-5.62144
5570129	RPS15	NM_009091	Rps15	20054	-0.129899	10.1043	1.91242	0.0692261	0.476452	-4.53591	0.370285	10.1043	-4.75507	0.000100818	0.021628	1.41978	-0.00114482	10.1043	0.0152264	0.987992	0.999494	-5.78611
2850368	IPO9	NM_153774	Ipo9	226432	-0.0982849	8.09279	1.91132	0.0693748	0.477001	-4.53771	0.124098	8.09279	-2.105	0.0472045	0.299604	-4.12341	-0.0347899	8.09279	0.611196	0.547472	0.999494	-5.61047
4070075	ASB13	NM_178283	Asb13	142688	-0.104195	8.541	1.90955	0.0696129	0.477634	-4.54059	-0.00839647	8.541	0.134222	0.894474	0.96601	-6.11397	0.0144812	8.541	-0.239758	0.812787	0.999494	-5.75896
7050255	CRYBA4	NM_021351	Cryba4	12959	-0.107174	8.26832	1.9093	0.0696467	0.477634	-4.541	-0.251256	8.26832	3.90433	0.000786948	0.0512172	-0.462413	-0.110876	8.26831	1.78446	0.0884567	0.906903	-4.38523
3780446	DPH1	NM_144491	Dph1	116905	0.0807565	7.56295	-1.90973	0.0695885	0.477634	-4.5403	0.0422767	7.56295	-0.872046	0.39281	0.722545	-5.75063	-0.0347946	7.56295	0.743342	0.465314	0.999494	-5.52742
4640553	MRPL12	NM_027204	Mrpl12	56282	0.160611	10.8624	-1.90972	0.0695903	0.477634	-4.54032	-0.110199	10.8624	1.14292	0.26563	0.617297	-5.49154	-0.101906	10.8624	1.09465	0.285772	0.999494	-5.23383
5910181	LOC638034	XR_034751	NA	NA	-0.123442	8.67297	1.91017	0.0695291	0.477634	-4.53958	-0.0645657	8.67296	0.871472	0.393116	0.72269	-5.75112	-0.220602	8.67297	3.08389	0.0055201	0.436252	-2.11567
1470600	ATP5B	NM_016774	Atp5b	11947	-0.145034	14.4684	1.90858	0.0697447	0.477635	-4.54218	-0.239021	14.4684	2.7436	0.0120039	0.168119	-2.92956	-0.00710849	14.4684	0.0845087	0.933433	0.999494	-5.78283
7100722	GBA	NM_001077411	Gba	14466	-0.097151	8.40155	1.9086	0.069742	0.477635	-4.54215	0.00967372	8.40155	-0.165769	0.869886	0.958967	-6.10925	0.0569134	8.40155	-1.0101	0.323671	0.999494	-5.31382
7650546	TRPT1	NM_153597	Trpt1	107328	-0.0879643	8.49742	1.90851	0.0697547	0.477635	-4.5423	-0.0374434	8.49742	0.708606	0.486175	0.783662	-5.8756	-0.184268	8.49742	3.61175	0.00158907	0.289015	-1.064
6180632	AKTIP	NM_010241	Aktip	14339	0.130789	8.05688	-1.90763	0.0698739	0.478204	-4.54374	-0.110363	8.05688	1.40406	0.174568	0.517007	-5.18446	-0.0502149	8.05688	0.661663	0.515211	0.999494	-5.58058
2750168	ADNP	NM_009628	Adnp	11538	0.0979781	8.5817	-1.90668	0.0700034	0.478214	-4.54529	-0.203384	8.5817	3.45229	0.00232366	0.082449	-1.45039	-0.0299921	8.5817	0.527274	0.603398	0.999494	-5.65511
520193	KCTD12	NM_177715	Kctd12	239217	0.0622372	7.47539	-1.90693	0.0699686	0.478214	-4.54487	0.0110229	7.47539	-0.294594	0.771127	0.918488	-6.07976	-0.00888082	7.47539	0.245822	0.80815	0.999494	-5.75756
1570138	NCAPH2	NM_025795	Ncaph2	52683	0.0858106	7.98887	-1.90656	0.0700194	0.478214	-4.54548	0.0287336	7.98887	-0.556855	0.583372	0.837964	-5.96949	0.017975	7.98887	-0.360794	0.721771	0.999494	-5.7246
2710692	OLFR378	NM_147024	Olfr378	259026	0.0714951	7.59109	-1.9071	0.0699455	0.478214	-4.5446	0.062909	7.59109	-1.46371	0.15773	0.497251	-5.10697	0.00918528	7.59109	-0.221346	0.82691	0.999494	-5.76298
7650274	9630046P06RIK	AK036231	NA	NA	0.0644696	7.5641	-1.90576	0.0701285	0.478712	-4.54679	-0.00968391	7.5641	0.249693	0.805193	0.93574	-6.0919	0.117904	7.5641	-3.14863	0.00474888	0.403406	-1.98892
3190427	LGTN	NM_010709	Eif2d	16865	-0.112407	8.19948	1.90533	0.0701863	0.478861	-4.54748	-0.0074644	8.19948	0.110361	0.913146	0.971851	-6.11687	0.0718495	8.19948	-1.10023	0.28339	0.999494	-5.22836
3180475	AP3M2	NM_029505	Ap3m2	64933	-0.0945877	7.58447	1.90196	0.0706473	0.480863	-4.55298	0.00557024	7.58447	-0.0976976	0.923077	0.975849	-6.11819	-0.0315292	7.58447	0.572745	0.572754	0.999494	-5.63171
5340369	LRMP	NM_008511	Lrmp	16970	-0.0990421	7.60137	1.90107	0.0707695	0.480863	-4.55443	0.0261679	7.60137	-0.438118	0.665667	0.874623	-6.02768	-0.0451637	7.60137	0.783159	0.442068	0.999494	-5.49938
7400463	MYOC	NM_010865	Myoc	17926	-0.0702138	7.4821	1.90152	0.070708	0.480863	-4.5537	0.043085	7.4821	-1.01776	0.320098	0.668952	-5.61909	0.0250654	7.4821	-0.613245	0.546142	0.999494	-5.6093
1430048	1500034J01RIK	XM_912953	NA	NA	0.0832335	7.52303	-1.90186	0.0706617	0.480863	-4.55315	-0.0573903	7.52303	1.14383	0.265261	0.617221	-5.49057	-0.0374535	7.52303	0.773133	0.447854	0.999494	-5.50657
6270682	SLC15A2	XM_147213	NA	NA	-0.167972	7.58265	1.90172	0.0706799	0.480863	-4.55336	0.217367	7.58265	-2.14658	0.0433698	0.289648	-4.05129	0.0251011	7.58265	-0.256736	0.799822	0.999494	-5.75497
5870040	P4HA1	NM_011030	P4ha1	18451	-0.173575	7.88026	1.9013	0.0707374	0.480863	-4.55405	-0.108953	7.88026	1.04099	0.309438	0.658428	-5.59642	-0.102743	7.88026	1.01671	0.320586	0.999494	-5.30777
7330594	POLR2G	NM_026329	Polr2g	67710	0.168921	9.20087	-1.90217	0.0706186	0.480863	-4.55264	-0.299559	9.20087	2.94234	0.00764957	0.133989	-2.52719	-0.0364058	9.20087	0.370356	0.714738	0.999494	-5.7213
1980128	PRCP	NM_028243	Prcp	72461	0.160482	8.31482	-1.90254	0.0705675	0.480863	-4.55203	0.0764165	8.31482	-0.7902	0.438033	0.752168	-5.81625	0.0909016	8.31482	-0.973556	0.341095	0.999494	-5.34661
4200746	SETDB1	NM_018877	Setdb1	84505	-0.0458538	7.51571	1.90046	0.070853	0.481184	-4.55542	0.0474761	7.51571	-1.71633	0.100464	0.414125	-4.75071	-0.0145607	7.51571	0.545192	0.591229	0.999494	-5.64611
5910400	1700012H05RIK	NM_029660	Rbmxl2	76572	0.0804525	7.46963	-1.90008	0.0709061	0.481299	-4.55604	-0.0643403	7.46963	1.32543	0.198929	0.547356	-5.28254	0.0208777	7.46963	-0.445447	0.660446	0.999494	-5.69246
1240500	LOC268700	XM_193742	NA	NA	-0.198164	9.78373	1.89898	0.0710564	0.481838	-4.55782	0.314269	9.78373	-2.62689	0.0155675	0.186207	-3.15999	-0.326909	9.78373	2.83013	0.00987706	0.49646	-2.60397
5860398	TBCB	NM_025548	Tbcb	66411	0.110506	9.41067	-1.89897	0.0710582	0.481838	-4.55784	0.178572	9.41067	-2.67664	0.0139408	0.178316	-3.06232	0.043071	9.41067	-0.668651	0.510828	0.999494	-5.57626
1510669	ACY1	NM_025371	Acy1	109652	-0.0713552	8.25832	1.89745	0.0712689	0.482008	-4.56033	-0.103561	8.25832	2.40205	0.0253968	0.228606	-3.58963	-0.010134	8.25832	0.243447	0.809965	0.999494	-5.75812
5670465	PVRL3	NM_021495	Nectin3	58998	0.0650002	7.60344	-1.89792	0.0712033	0.482008	-4.55955	-0.0631869	7.60344	1.60928	0.122128	0.447431	-4.90704	-0.0225319	7.60344	0.594351	0.558475	0.999494	-5.61994
1300196	SRR	AK043819	Srr	27364	-0.225418	9.05193	1.89738	0.071278	0.482008	-4.56043	0.100568	9.05193	-0.738356	0.468275	0.771171	-5.85467	-0.0361583	9.05193	0.27495	0.785977	0.999494	-5.75038
4200193	AES	NM_010347	Tle5	14797	-0.178724	8.4362	1.89707	0.0713212	0.482008	-4.56094	-0.0810012	8.4362	0.749952	0.461405	0.766229	-5.84629	0.0307292	8.4362	-0.294667	0.771072	0.999494	-5.74507
6270075	UFSP2	NM_138668	Ufsp2	192169	-0.082601	7.57064	1.89841	0.0711361	0.482008	-4.55876	0.103166	7.57064	-2.06815	0.0508551	0.310292	-4.18658	-0.0439434	7.57064	0.912387	0.371674	0.999494	-5.39902
3360711	WDR20A	NM_027149	Wdr20	69641	0.072009	7.66553	-1.89695	0.0713373	0.482008	-4.56113	0.0867584	7.66553	-1.99353	0.059032	0.328379	-4.31225	0.0248518	7.66553	-0.591437	0.56039	0.999494	-5.62155
870022	ZFP330	NM_145600	Zfp330	30932	0.0710251	7.704	-1.89711	0.0713148	0.482008	-4.56087	-0.0521232	7.704	1.21438	0.237762	0.591369	-5.41289	0.0461994	7.704	-1.11481	0.27723	0.999494	-5.21392
5890450	MAGIX	NM_018832	Magix	54634	-0.123134	8.0721	1.89648	0.0714023	0.482201	-4.56189	-0.129652	8.0721	1.74178	0.095825	0.405503	-4.71244	-0.021334	8.0721	0.296841	0.769434	0.999494	-5.74446
1990445	ABCF3	NM_013852	Abcf3	27406	-0.0897013	8.52925	1.89593	0.0714779	0.482467	-4.56278	0.0617111	8.52925	-1.13771	0.267752	0.619652	-5.49711	0.0479562	8.52925	-0.915696	0.369974	0.999494	-5.39626
4610170	CHD6	NM_173368	Chd6	71389	0.123323	7.81233	-1.89452	0.071674	0.482647	-4.56508	0.0415628	7.81233	-0.556931	0.583321	0.837964	-5.96945	0.0672052	7.81233	-0.932693	0.361326	0.999494	-5.38196
7100634	1810063B05RIK	NM_174987	Coa6	67892	0.15863	8.66637	-1.89417	0.0717227	0.482647	-4.56565	-0.25959	8.66637	2.70374	0.0131238	0.173898	-3.00878	-0.110549	8.66637	1.19254	0.246035	0.999494	-5.13417
1690114	SETD8	NM_030241	Kmt5a	67956	-0.134829	8.75232	1.89424	0.0717134	0.482647	-4.56554	-0.12629	8.75231	1.54761	0.136298	0.46888	-4.99357	-0.04361	8.75231	0.5535	0.585627	0.999494	-5.64184
4220025	LOC386233	XM_359128	NA	NA	-0.0981506	7.77	1.89531	0.0715646	0.482647	-4.5638	-0.241498	7.77	4.06764	0.000530564	0.046026	-0.101567	0.0810678	7.77	-1.41422	0.171603	0.976644	-4.88178
5490563	TCF21	NM_011545	Tcf21	21412	0.107855	7.56777	-1.89476	0.071641	0.482647	-4.56469	0.00767807	7.56777	-0.117654	0.907433	0.970014	-6.11604	-0.0169454	7.56777	0.268934	0.790542	0.999494	-5.75193
610360	ZFPM2	NM_011766	Zfpm2	22762	0.139693	8.1486	-1.8949	0.0716217	0.482647	-4.56447	0.0331151	8.1486	-0.391812	0.69905	0.889438	-6.04669	0.00155645	8.1486	-0.0190733	0.984958	0.999494	-5.78605
3990332	MCTS1	NM_026902	Mcts1	68995	0.093622	8.84745	-1.89383	0.0717696	0.482718	-4.5662	-0.14276	8.84745	2.51891	0.019731	0.204343	-3.36879	-0.015022	8.84745	0.274519	0.786304	0.999494	-5.7505
2940414	1500031L02RIK	NM_025892	Cep19	66994	0.12062	8.40872	-1.89263	0.0719374	0.483138	-4.56815	0.0184657	8.40872	-0.252728	0.802877	0.935644	-6.09115	-0.00902269	8.40872	0.127898	0.899418	0.999494	-5.77845
1820156	MRGPRA2	NM_153101	Mrgpra2b	235712	0.066345	7.7113	-1.8926	0.0719412	0.483138	-4.5682	0.0800556	7.71129	-1.99198	0.0592138	0.328379	-4.31483	-0.00724296	7.71129	0.186659	0.853677	0.999494	-5.76969
4070189	PRKCSH	NM_008925	Prkcsh	19089	0.143763	9.18295	-1.89298	0.071888	0.483138	-4.56758	-0.132667	9.18295	1.52371	0.142144	0.478569	-5.02639	-0.0502775	9.18295	0.598072	0.556035	0.999494	-5.61787
7160070	6430548M08RIK	NM_172286	6430548M08Rik	234797	-0.103533	8.35511	1.88831	0.0725403	0.483346	-4.57515	0.101727	8.35511	-1.61836	0.120151	0.444356	-4.89409	0.120335	8.35511	-1.98275	0.0603059	0.843935	-4.08536
2370326	BNIP2	NM_001008238	Bnip2	12175	-0.142498	8.45582	1.88911	0.0724288	0.483346	-4.57386	-0.167747	8.45582	1.93976	0.0656286	0.344609	-4.40088	0.114546	8.45582	-1.37186	0.184242	0.985075	-4.93277
1170762	DEK	NM_025900	Dek	110052	-0.100447	7.72841	1.88859	0.0725015	0.483346	-4.5747	-0.125581	7.72841	2.05954	0.0517446	0.313561	-4.20125	0.0429197	7.72841	-0.729023	0.473848	0.999494	-5.53716
[truncated: 11,297 more rows]

## Sheet: Legend
Table S1 | Legend
[truncated: 13 more rows]
