# Supplementary material for: Effects of RAGE Deletion on the Cardiac Transcriptome during Aging
Source: Int J Mol Sci. 2022 Sep 22;23(19):11130. doi: 10.3390/ijms231911130 (PMC9569842; doi:10.3390/ijms231911130)
Supplement: Supplementary file 1 [file ijms-23-11130-s001.zip › Table S2.xlsx]

## Sheet: Young
Table S2 | Enrichment analysis of differentially expressed genes (DEG) in Rage-/- vs. WT Young mice. The table shows the statistics for all the significantly enriched gene sets found. Significant overview terms for enriched gene sets are highlighted in green.
Gene Cluster	ENSEMBL_GENE_ID	GeneType	GOID	GOTerm	Nr. Genes	OverView Term	Term PValue	Term PValue Corrected with Benjamini-Hochberg	UniProtKB_AC	All Associated Genes	Associated Genes Found
1A			GO:0019884	antigen processing and presentation of exogenous antigen	3	TRUE	4.12385e-06	8.24769e-06		[Ap3b1, Ap3d1, B2m, Cd1d1, Cd74, Fcer1g, Fcgr2b, Fcgr3, H2-Aa, H2-Ab1, H2-D1, H2-DMa, H2-DMb1, H2-DMb2, H2-Eb1, H2-K1, H2-K2, H2-M3, H2-T23, Ifi30, Mfsd6, Psme1, Psme2, Tap2, Tapbp, Traf6, Unc93b1]	[Ap3d1, B2m, H2-DMb2]
1A			R-MMU:198933	Immunoregulatory interactions between a Lymphoid and a non-Lymphoid cell	2	TRUE	0.000607676	0.000607676		[B2m, C3, Cd1d1, Cd300lg, Cd40, Cd81, Cd8b1, Clec4g, Col1a1, Col1a2, Col3a1, Cxadr, Fcgr2b, Fcgr4, Gm8909, H2-K1, H2-M3, H2-Q6, H2-Q7, H2-T23, Hcst, Icam1, Icam2, Ifitm1, Ifitm2, Ifitm3, Itgb1, Nectin2, Pvr, Trem2]	[B2m, Icam1]
2A			GO:0051707	response to other organism	35	TRUE	3.47862e-21	2.43504e-19		[2210407C18Rik, Abcc8, Abcc9, Abcf3, Abr, Ace, Acta2, Actr2, Actr3, Adam15, Adam17, Adam9, Adar, Adh5, Agbl5, Aif1, Aimp1, Akap12, Akap8, Alad, Alpl, Amy1, Ang, Ankhd1, Ankrd1, Ankrd17, Anxa3, Ap1g1, Ap1s1, Apobec1, Apoe, App, Appl1, Appl2, Aqp4, Arhgef2, Arrb2, Ass1, Atg16l1, Atg5, Atg7, Atg9a, Atp1b1, Atp2a2, Axl, B2m, Baiap2, Baiap2l1, Bcl10, Bcl2, Bcl2l1, Becn1, Bmp6, Bnip3l, Bst2, C1qa, C1qb…	[Bst2, Cd274, Cd52, Cd74, Cfp, Cmpk2, Cxcl9, Dtx3l, Eif2ak2, Fcgr4, Gbp3, Gbp7, H2-Ab1, H2-T23, Ifit2, Ifit3, Ifitm1, Ifitm3, Irf1, Irf7, Irgm1, Irgm2, Ly6a, Mx2, Nlrc5, Oas1g, Oas2, Oasl2, Parp14, Rsad2, Samhd1, Stat1, Stat2, Tap2, Usp18]
2A			GO:0098542	defense response to other organism	29	TRUE	1.66324e-19	3.8809e-18		[Abcc9, Abcf3, Actr2, Actr3, Adam15, Adam17, Adar, Agbl5, Aif1, Aimp1, Akap8, Ang, Ankhd1, Ankrd17, Anxa3, Ap1g1, Apobec1, Apoe, App, Appl1, Appl2, Aqp4, Arhgef2, Arrb2, Ass1, Atg16l1, Atg7, Atg9a, Axl, B2m, Bcl10, Bcl2, Becn1, Bnip3l, Bst2, C1qa, C1qb, C1qbp, C1qc, C2, C3, C4a, C4b, C8b, C8g, Cactin, Cadm1, Capg, Casp1, Casp4, Ccl11, Ccl19, Ccl21a, Ccl21c, Ccl25, Ccl4, Ccl5, Ccl6, Ccl7, Ccl9, Cd…	[Bst2, Cd74, Cfp, Cxcl9, Dtx3l, Eif2ak2, Gbp3, Gbp7, H2-Ab1, H2-T23, Ifit2, Ifit3, Ifitm1, Ifitm3, Irf1, Irf7, Irgm1, Irgm2, Mx2, Nlrc5, Oas1g, Oas2, Oasl2, Parp14, Rsad2, Samhd1, Stat1, Stat2, Tap2]
2A			GO:0009615	response to virus	21	TRUE	1.2612e-19	4.41419e-18		[Abcc9, Abcf3, Acta2, Adar, Agbl5, Aimp1, Ankrd17, Ap1s1, Apobec1, Atg7, Bcl2, Bcl2l1, Becn1, Bnip3l, Bst2, C1qbp, Ccdc130, Ccl19, Ccl5, Cd40, Cd86, Cfl1, Cgas, Chrm2, Chuk, Cnot7, Crcp, Creb3, Cxadr, Cxcl9, Ddit4, Ddx1, Ddx17, Ddx21, Ddx3x, Ddx41, Ddx58, Dhx36, Dhx58, Dhx9, Dicer1, Dtx3l, Eef1g, Eif2ak2, Exosc4, Exosc5, Fadd, Fgl2, Fmr1, Foxp3, Fxyd1, G3bp1, Gbf1, Gbp3, Gli2, Gpam, Gtf2f1, Hnrnp…	[Bst2, Cxcl9, Dtx3l, Eif2ak2, Gbp3, Ifit2, Ifit3, Ifitm1, Ifitm3, Irf1, Irf7, Irgm2, Mx2, Nlrc5, Oas1g, Oas2, Oasl2, Rsad2, Samhd1, Stat1, Stat2]
2A			GO:0035456	response to interferon-beta	11	TRUE	6.36914e-17	8.9168e-16		[Bst2, Capn2, Cdc34, Ddx41, Gbp2, Gbp3, Gm12185, Gm4951, Htra2, Ifi205, Ifi47, Ifit3, Ifitm1, Ifitm2, Ifitm3, Ifnar2, Igtp, Irf1, Irgm1, Irgm2, Ndufa13, Plscr1, Shfl, Stat1, Trex1, Ube2k]	[Bst2, Gbp3, Gm4951, Ifit3, Ifitm1, Ifitm3, Igtp, Irf1, Irgm1, Irgm2, Stat1]
2A			GO:0034097	response to cytokine	27	TRUE	1.33468e-15	1.55713e-14		[Ackr2, Ackr3, Ackr4, Acsl1, Acsl4, Actn4, Actr2, Actr3, Adam17, Adam23, Adam9, Adamts7, Adar, Adipor1, Adipor2, Aif1, Akap12, Akap6, Alad, Aldh1a1, Ankrd1, App, Appl1, Appl2, Aqp4, Asah1, Asah2, Ass1, Atic, Atp5b, Atp5o, Avpr2, Axl, B4gat1, Bad, Bag4, Bbs2, Bbs4, Bcat2, Bcl2, Bcl2l1, Bclaf1, Birc2, Bmi1, Bst2, C1qtnf4, Cacnb4, Cactin, Cacybp, Capg, Capn2, Casp1, Casp4, Casp6, Casp8, Cav1, Ccl11,…	[Bst2, Cd274, Cd74, Cxcl9, Eif2ak2, Gbp3, Gbp7, Gm4951, H2-Ab1, Ifit2, Ifit3, Ifitm1, Ifitm3, Igtp, Irf1, Irf7, Irgm1, Irgm2, Mx2, Mylk3, Nfyb, Nlrc5, Oas2, Parp14, Samhd1, Stat1, Stat2]
2A			GO:0035458	cellular response to interferon-beta	8	TRUE	1.48326e-12	1.29785e-11		[Capn2, Cdc34, Ddx41, Gbp2, Gbp3, Gm12185, Gm4951, Htra2, Ifi205, Ifi47, Ifit3, Igtp, Irf1, Irgm1, Irgm2, Ndufa13, Stat1, Trex1, Ube2k]	[Gbp3, Gm4951, Ifit3, Igtp, Irf1, Irgm1, Irgm2, Stat1]
2A			GO:0045071	negative regulation of viral genome replication	9	TRUE	2.01429e-12	1.56667e-11		[Banf1, Bst2, Ccl5, Eif2ak2, Fam111a, Ifitm1, Ifitm2, Ifitm3, Ilf3, Inpp5k, Mavs, Morc2a, Mx2, Nprl3, Oas1g, Oas2, Oasl2, Plscr1, Prox1, Resf1, Rsad2, Setdb1, Shfl, Srpk1, Srpk2, Trim28, Vapa, Vapb, Zc3h12a, Zfp809]	[Bst2, Eif2ak2, Ifitm1, Ifitm3, Mx2, Oas1g, Oas2, Oasl2, Rsad2]
2A			GO:0009617	response to bacterium	18	TRUE	6.05779e-11	3.26189e-10		[2210407C18Rik, Abcc8, Abr, Ace, Adam17, Adam9, Adh5, Akap12, Akap8, Alad, Alpl, Amy1, Ang, Ankrd1, Ankrd17, Anxa3, App, Ass1, Atp1b1, Atp2a2, Axl, B2m, Baiap2, Baiap2l1, Bcl10, Bmp6, C3, Cactin, Capn2, Casp1, Casp9, Cav1, Ccdc80, Ccl5, Cd14, Cd274, Cd40, Cd47, Cd52, Cd68, Cd84, Cd86, Cdc73, Cdk19, Cdk4, Cebpb, Cfd, Chd3, Chd7, Chmp5, Chuk, Cmpk2, Cnp, Comt, Cpeb1, Cst11, Cx3cl1, Cxcl1, Cxcl16, C…	[Cd274, Cd52, Cmpk2, Cxcl9, Eif2ak2, Fcgr4, Gbp3, Gbp7, H2-T23, Ifit3, Irgm1, Irgm2, Ly6a, Nlrc5, Oas2, Stat1, Tap2, Usp18]
2A			GO:0019221	cytokine-mediated signaling pathway	14	TRUE	3.14078e-10	1.4657e-09		[Ackr2, Ackr3, Ackr4, Acsl1, Actn4, Adam17, Adar, Adipor1, Adipor2, Appl1, Appl2, Axl, Bad, Bbs2, Bbs4, C1qtnf4, Cactin, Casp1, Casp4, Cav1, Ccl11, Ccl19, Ccl21a, Ccl21c, Ccl25, Ccl4, Ccl5, Ccl6, Ccl7, Ccl9, Ccrl2, Cd44, Cd74, Cdip1, Ceacam1, Chuk, Cib1, Cnot7, Cnot9, Commd7, Csf1, Csf1r, Cx3cl1, Cxcl1, Cxcl12, Cxcl9, Cxcr4, Cyld, Dnaja3, Ecm1, Egr1, Epor, Fadd, Fas, Fcer1g, Fer, Fkbp1a, Foxo3, G…	[Cd74, Cxcl9, Ifitm1, Ifitm3, Irf1, Irf7, Irgm1, Irgm2, Nlrc5, Oas2, Parp14, Samhd1, Stat1, Stat2]
2A			GO:0060333	interferon-gamma-mediated signaling pathway	6	TRUE	5.59526e-10	2.44793e-09		[Dnaja3, Hsp90ab1, Irf1, Irgm1, Irgm2, Jak2, Med1, Nlrc5, Parp14, Pparg, Stat1, Tinagl1, Trp53]	[Irf1, Irgm1, Irgm2, Nlrc5, Parp14, Stat1]
2A			GO:0071346	cellular response to interferon-gamma	9	TRUE	1.8494e-08	6.16467e-08		[Actr2, Actr3, Aif1, Aqp4, Ass1, Capg, Casp1, Ccl11, Ccl19, Ccl21a, Ccl21c, Ccl25, Ccl4, Ccl5, Ccl6, Ccl7, Ccl9, Cd47, Cdc42, Cdc42ep2, Cdc42ep4, Cx3cl1, Dapk1, Dnaja3, Edn1, Eprs, Evl, Flnb, Gapdh, Gbp10, Gbp2, Gbp3, Gbp7, Gsn, H2-Ab1, H2-Q7, Hsp90ab1, Irf1, Irf8, Irgm1, Irgm2, Jak2, Kif5b, Med1, Mrc1, Myo18a, Myo1c, Nlrc5, Parp14, Pde12, Pparg, Rab11fip5, Rab12, Rab43, Rab7b, Rpl13a, Sirpa, Slc…	[Gbp3, Gbp7, H2-Ab1, Irf1, Irgm1, Irgm2, Nlrc5, Parp14, Stat1]
2A			GO:0002819	regulation of adaptive immune response	8	TRUE	1.20327e-06	3.11958e-06		[Aplf, B2m, Bcl6, C3, Ccl19, Cd1d1, Cd274, Cd40, Cd44, Cd55, Cd74, Cd81, Ceacam1, Clec4g, Clic1, Dpp4, Dusp10, Dusp22, Fadd, Fam49b, Fbxo38, Fcer1g, Fcgr2b, Fcgr3, Fcgrt, Foxp3, Fzd5, Gm8909, H2-Ab1, H2-D1, H2-DMa, H2-K1, H2-K2, H2-M3, H2-Q6, H2-Q7, H2-Q8, H2-T10, H2-T23, Hfe, Hlx, Hspa8, Hspd1, Il1r1, Il27ra, Il33, Il7r, Irf1, Irf7, Jak3, Kmt5b, Kmt5c, Malt1, Map3k7, Mef2c, Mif, Mill2, Ndfip1, N…	[Cd274, Cd74, H2-Ab1, H2-T23, Irf1, Irf7, Rsad2, Tap2]
2A			R-MMU:913531	Interferon Signaling	5	TRUE	3.54838e-05	6.71314e-05		[Abce1, Arih1, Camk2a, Camk2b, Camk2d, Camk2g, Ddx58, Eif2ak2, Eif4a1, Eif4a2, Eif4a3, Eif4e, Eif4e2, Eif4e3, Eif4g1, Eif4g2, Flnb, Ifna1, Ifnab, Ifnar2, Ifngr1, Ifngr2, Irf3, Irf9, Jak2, Mapk3, Mx2, Nedd4, Pde12, Pias1, Ppm1b, Prkcd, Ptpn1, Ptpn11, Ptpn6, Socs3, Sumo1, Trim25, Tyk2, Uba7, Ube2e1, Ube2l6, Ube2n, Usp18]	[Eif2ak2, Irf9, Mx2, Uba7, Usp18]
2A			R-MMU:198933	Immunoregulatory interactions between a Lymphoid and a non-Lymphoid cell	4	TRUE	0.000120025	0.000204921		[B2m, C3, Cd1d1, Cd300lg, Cd40, Cd81, Cd8b1, Clec4g, Col1a1, Col1a2, Col3a1, Cxadr, Fcgr2b, Fcgr4, Gm8909, H2-K1, H2-M3, H2-Q6, H2-Q7, H2-T23, Hcst, Icam1, Icam2, Ifitm1, Ifitm2, Ifitm3, Itgb1, Nectin2, Pvr, Trem2]	[Fcgr4, H2-T23, Ifitm1, Ifitm3]
2A			R-MMU:163125	Post-translational modification: synthesis of GPI-anchored proteins	3	TRUE	0.0025902	0.0030219		[Alpl, Art3, Art4, Cd52, Dpm1, Dpm2, Fcgr4, Folr2, Gpaa1, Gpihbp1, Ly6e, Ly6g6d, Lypd2, Meltf, Nrn1, Ntng2, Piga, Pigb, Pigc, Pigf, Pigh, Pigk, Pigl, Pigp, Pigq, Pigt, Pigx, Pigyl, Pigz, Psca, Reck, Thy1]	[Cd52, Fcgr4, Ly6e]
3A			R-MMU:8854521	Interaction between PHLDA1 and AURKA	1	TRUE	0.00150905	0.00150905		[Phlda1]	[Phlda1]
3A			GO:0047522	15-oxoprostaglandin 13-oxidase activity	1	TRUE	0.00301602	0.00301602		[Ptgr2, Zadh2]	[Zadh2]
3A			GO:0072156	distal tubule morphogenesis	1	TRUE	0.00301602	0.00301602		[Pkd1, Wnk4]	[Wnk4]
3A			GO:0006574	valine catabolic process	1	TRUE	0.0045209	0.0045209		[Acad8, Aldh6a1, Hibadh]	[Hibadh]
3A			GO:0007095	mitotic G2 DNA damage checkpoint	1	TRUE	0.0209377	0.0209377		[Atm, Blm, Ccng1, Cdk5rap3, Cdkn1a, Foxn3, Ier3, Mre11a, Mrnip, Nop53, Syf2, Taok1, Taok3, Trim39]	[Taok1]
3A			GO:0007617	mating behavior	1	TRUE	0.0224178	0.0224178		[Aplp2, App, Ar, Avpr1a, Fuom, Grn, Hdac2, Hdac4, Hdac5, Hexb, Ppp1r9b, Pten, Tle5, Trpc2, Ube2q1]	[Aplp2]
3A			GO:0030970	retrograde protein transport, ER to cytosol	1	TRUE	0.032721	0.032721		[Aup1, Bcap31, Derl2, Edem2, Erlec1, Faf2, H13, Herpud1, Hsp90b1, Nploc4, Os9, Rhbdd1, Sec61b, Sel1l, Selenos, Syvn1, Tmem129, Ubac2, Ube2j1, Ufd1, Vcp, Yod1]	[Tmem129]
2A			GO:0006952	defense response	33	FALSE	2.06582e-18	3.61519e-17		[Abcc9, Abcd1, Abcf3, Abhd12, Abr, Ace, Acer3, Ackr2, Actr2, Actr3, Acvr1, Adam15, Adam17, Adar, Adora1, Adra2a, Adrb2, Agbl5, Agtr1a, Ahcy, Ahsg, Aif1, Aimp1, Akap8, Aldh2, Alox5, Alox5ap, Als2, Ang, Ankhd1, Ankrd17, Anxa3, Aoc3, Ap1g1, Ap3b1, Apobec1, Apoe, App, Appl1, Appl2, Aqp4, Arel1, Arhgef2, Arrb2, Ass1, Atg16l1, Atg7, Atg9a, Atm, Atp1a2, Axl, B2m, B4galt1, Bace2, Bap1, Bcl10, Bcl2, Bcl6,…	[Bst2, Cd74, Cfp, Cxcl9, Dtx3l, Eif2ak2, Gbp3, Gbp7, Gm4951, H2-Ab1, H2-T23, Ifit2, Ifit3, Ifitm1, Ifitm3, Igtp, Irf1, Irf7, Irgm1, Irgm2, Mx2, Mylk3, Nlrc5, Oas1g, Oas2, Oasl2, Parp14, Rsad2, Samhd1, Stat1, Stat2, Tap2, Usp18]
2A			GO:0071345	cellular response to cytokine stimulus	23	FALSE	6.17058e-13	6.17058e-12		[Ackr2, Ackr3, Ackr4, Acsl1, Actn4, Actr2, Actr3, Adam17, Adam23, Adamts7, Adar, Adipor1, Adipor2, Aif1, Akap12, Akap6, Alad, Ankrd1, Appl1, Appl2, Aqp4, Asah1, Asah2, Ass1, Atic, Atp5b, Atp5o, Axl, B4gat1, Bad, Bag4, Bbs2, Bbs4, Bcat2, Bclaf1, Birc2, Bmi1, C1qtnf4, Cacnb4, Cactin, Cacybp, Capg, Capn2, Casp1, Casp4, Cav1, Ccl11, Ccl19, Ccl21a, Ccl21c, Ccl25, Ccl4, Ccl5, Ccl6, Ccl7, Ccl9, Ccrl2, C…	[Cd74, Cxcl9, Gbp3, Gbp7, Gm4951, H2-Ab1, Ifit2, Ifit3, Ifitm1, Ifitm3, Igtp, Irf1, Irf7, Irgm1, Irgm2, Mylk3, Nfyb, Nlrc5, Oas2, Parp14, Samhd1, Stat1, Stat2]
2A			GO:0034340	response to type I interferon	9	FALSE	9.60708e-12	6.72496e-11		[Adar, Cactin, Cnot7, Fadd, Hsp90ab1, Ifitm1, Ifitm2, Ifitm3, Ifna1, Ifnar2, Irak1, Irf3, Irf7, Lsm14a, Mavs, Mettl3, Mx2, Myd88, Nlrc5, Oas2, Samhd1, Setd2, Shfl, Shmt2, Stat1, Stat2, Tbk1, Trex1, Trim56, Ttll12, Ube2k, Wnt5a, Ythdf2, Ythdf3, Zbp1]	[Ifitm1, Ifitm3, Irf7, Mx2, Nlrc5, Oas2, Samhd1, Stat1, Stat2]
2A			GO:0034341	response to interferon-gamma	12	FALSE	1.24069e-11	7.89529e-11		[Actr2, Actr3, Aif1, Aqp4, Ass1, Bst2, Capg, Casp1, Ccl11, Ccl19, Ccl21a, Ccl21c, Ccl25, Ccl4, Ccl5, Ccl6, Ccl7, Ccl9, Cd40, Cd47, Cdc42, Cdc42ep2, Cdc42ep4, Cx3cl1, Cxcl16, Dapk1, Dnaja3, Edn1, Eprs, Evl, Flnb, Gapdh, Gbp10, Gbp2, Gbp3, Gbp7, Gch1, Gsn, H2-Aa, H2-Ab1, H2-Eb1, H2-Q7, Hsp90ab1, Ifitm1, Ifitm2, Ifitm3, Irf1, Irf8, Irgm1, Irgm2, Jak2, Kif5b, Med1, Mrc1, Myo18a, Myo1c, Nlrc5, Parp14,…	[Bst2, Gbp3, Gbp7, H2-Ab1, Ifitm1, Ifitm3, Irf1, Irgm1, Irgm2, Nlrc5, Parp14, Stat1]
2A			GO:0002831	regulation of response to biotic stimulus	14	FALSE	1.71765e-11	1.00196e-10		[Adar, Ankrd17, Ap1g1, Apoe, Appl1, Appl2, Arrb2, Bmp6, C1qbp, Cactin, Cadm1, Ccl5, Cd274, Cd74, Cd84, Ceacam1, Cgas, Clec2d, Cnot7, Creb3, Crk, Cx3cl1, Cxcl1, Cyba, Ddx58, Dhx58, Dhx9, Dnaja3, Dtx3l, Dusp10, Fadd, Fam3a, Fbxo38, Fcna, Fgl2, Foxp1, Fxyd1, Gbp3, Gfer, Grn, H2-M3, H2-T23, Hexim1, Hmgb2, Hsp90ab1, Hspd1, Htra1, Ifi205, Ifna1, Ifnlr1, Igf2, Il15, Ilrun, Irak3, Irf1, Irf3, Irf7, Irgm1…	[Cd274, Cd74, Dtx3l, Gbp3, H2-T23, Irf1, Irf7, Irgm1, Irgm2, Nlrc5, Parp14, Samhd1, Stat1, Tap2]
2A			GO:0060337	type I interferon signaling pathway	8	FALSE	1.06522e-10	5.32608e-10		[Adar, Cactin, Cnot7, Fadd, Hsp90ab1, Ifitm1, Ifitm2, Ifitm3, Ifna1, Ifnar2, Irak1, Irf3, Irf7, Lsm14a, Mavs, Mettl3, Myd88, Nlrc5, Oas2, Samhd1, Stat1, Stat2, Tbk1, Trex1, Ttll12, Ube2k, Wnt5a, Ythdf2, Ythdf3, Zbp1]	[Ifitm1, Ifitm3, Irf7, Nlrc5, Oas2, Samhd1, Stat1, Stat2]
2A			GO:0035455	response to interferon-alpha	6	FALSE	1.60985e-09	6.6288e-09		[Adar, Axl, Bst2, Eif2ak2, Gas6, Ifit2, Ifit3, Ifitm1, Ifitm2, Ifitm3, Ifnar2, Pde12, Plscr1, Ro60, Tpr]	[Bst2, Eif2ak2, Ifit2, Ifit3, Ifitm1, Ifitm3]
2A			GO:0050792	regulation of viral process	11	FALSE	2.66537e-09	9.81978e-09		[Adar, Adarb1, Apoe, Banf1, Bcl2, Bst2, Ccl4, Ccl5, Cd74, Cfl1, Chd1, Chmp2a, Chmp3, Chmp4b, Chmp4c, Cnot7, Crip2, Csf1r, Cxcr4, Ddb1, Ddx3x, Ddx5, Dhx9, Dicer1, Eif2ak2, Ep300, Fam111a, Fbln1, Fkbp10, Fmr1, Fxyd1, Gsn, Hacd3, Hspa8, Ifitm1, Ifitm2, Ifitm3, Igf2r, Ilf3, Inpp5k, Jun, Kpna6, Lgals1, Mavs, Mdfic, Mid2, Morc2a, Mre11a, Mx2, Nectin2, Notch1, Nprl3, Nucks1, Oas1g, Oas2, Oasl2, P4hb, Pa…	[Bst2, Cd74, Eif2ak2, Ifitm1, Ifitm3, Mx2, Oas1g, Oas2, Oasl2, Rsad2, Stat1]
2A			GO:0045088	regulation of innate immune response	10	FALSE	2.59386e-09	1.00872e-08		[Adar, Ap1g1, Apoe, Appl1, Appl2, Arrb2, Cactin, Cadm1, Cd74, Ceacam1, Cgas, Clec2d, Cnot7, Crk, Dhx58, Dhx9, Dnaja3, Dusp10, Fadd, Fam3a, Fcna, Gfer, Grn, H2-M3, H2-T23, Hexim1, Hmgb2, Hsp90ab1, Ifi205, Igf2, Irak3, Irf1, Irf3, Irf7, Irgm1, Irgm2, Lamp1, Lbp, Lgals9, Lsm14a, Matr3, Mavs, Med1, Mettl3, Myo1f, Nectin2, Nlrc5, Nlrx1, Parp14, Pik3r6, Pla2g5, Plscr1, Polr3b, Polr3d, Pparg, Pspc1, Pvr…	[Cd74, H2-T23, Irf1, Irf7, Irgm1, Irgm2, Nlrc5, Parp14, Samhd1, Tap2]
2A			GO:0050776	regulation of immune response	16	FALSE	7.15838e-09	2.50543e-08		[Abr, Adar, Ap1g1, Aplf, Apoe, Appl1, Appl2, Arrb2, Atg5, B2m, Bag6, Bax, Bcar1, Bcl10, Bcl2, Bcl2a1d, Bcl6, Bik, Bst2, Btla, C1qa, C1qb, C1qbp, C1qc, C2, C3, C4a, C4b, C8b, C8g, Cacnb4, Cactin, Cadm1, Cblb, Ccl19, Cd1d1, Cd200, Cd274, Cd40, Cd44, Cd47, Cd55, Cd59a, Cd59b, Cd74, Cd81, Cd84, Cd8b1, Ceacam1, Cfd, Cfp, Cgas, Clec2d, Clec4g, Clic1, Cnot7, Col3a1, Colec11, Crip2, Crk, Crkl, Csk, Ctla4…	[Bst2, Cd274, Cd74, Cfp, Fcgr4, H2-Ab1, H2-T23, Irf1, Irf7, Irgm1, Irgm2, Nlrc5, Parp14, Rsad2, Samhd1, Tap2]
2A			GO:0031347	regulation of defense response	14	FALSE	7.72005e-08	2.45638e-07		[Abcd1, Abhd12, Abr, Ace, Adar, Adora1, Adrb2, Ahsg, Aldh2, Alox5, Alox5ap, Ankrd17, Aoc3, Ap1g1, Apoe, Appl1, Appl2, Arel1, Arrb2, Atm, Bap1, Bcl6, Bcl6b, Brd4, C1qbp, C1qtnf12, C3, Cactin, Cadm1, Casp1, Casp4, Ccl5, Ccn4, Cd200, Cd44, Cd47, Cd74, Cd81, Cdh5, Cdk19, Ceacam1, Cebpb, Cgas, Chid1, Clec2d, Clock, Cnot7, Creb3, Crk, Ctsc, Ctss, Cuedc2, Cx3cl1, Cxcl1, Cyba, Cyld, Daglb, Ddt, Ddx58, Dh…	[Cd74, Dtx3l, Gbp3, H2-T23, Irf1, Irf7, Irgm1, Irgm2, Nlrc5, Parp14, Samhd1, Stat1, Tap2, Usp18]
2A			GO:0050778	positive regulation of immune response	12	FALSE	5.53026e-07	1.68312e-06		[Ap1g1, Appl1, Appl2, B2m, Bag6, Bax, Bcar1, Bcl10, Bcl2, Bcl2a1d, Bik, C1qa, C1qb, C1qbp, C1qc, C2, C3, C4a, C4b, C8b, C8g, Cacnb4, Cadm1, Cblb, Ccl19, Cd1d1, Cd274, Cd40, Cd44, Cd47, Cd55, Cd59a, Cd59b, Cd74, Cd81, Ceacam1, Cfd, Cfp, Cgas, Colec11, Crip2, Crkl, Csk, Ctla4, Cyld, Ddx1, Ddx21, Ddx58, Dgkz, Dhx36, Dhx9, Dusp22, Dusp3, Eif2b1, Eif2b2, Eif2b4, Eif2b5, Elane, Elf1, Fadd, Fam49b, Fbxo…	[Cd274, Cd74, Cfp, H2-Ab1, H2-T23, Irf1, Irf7, Irgm1, Irgm2, Nlrc5, Rsad2, Tap2]
2A			GO:0060334	regulation of interferon-gamma-mediated signaling pathway	4	FALSE	6.33171e-07	1.77288e-06		[Dnaja3, Hsp90ab1, Irgm1, Irgm2, Med1, Nlrc5, Parp14, Pparg, Tinagl1]	[Irgm1, Irgm2, Nlrc5, Parp14]
2A			GO:0001730	2'-5'-oligoadenylate synthetase activity	3	FALSE	6.25414e-07	1.82412e-06		[Oas1g, Oas2, Oasl2]	[Oas1g, Oas2, Oasl2]
2A			GO:0016032	viral process	11	FALSE	9.85521e-07	2.65333e-06		[AU040320, Adar, Adarb1, Apoe, Atg16l1, Atg5, Atg7, Axl, Bad, Banf1, Bax, Bcl2, Bcl2l1, Bcl2l11, Bst2, Cav1, Ccl4, Ccl5, Ccnt2, Cd55, Cd74, Cd81, Cdc42, Ceacam1, Ceacam2, Cfl1, Chd1, Chmp1b, Chmp2a, Chmp3, Chmp4b, Chmp4c, Chmp5, Chmp6, Cldn9, Cnot7, Creb3, Crip2, Csf1r, Ctsb, Cul1, Cul4a, Cxcr4, Dag1, Ddb1, Ddx3x, Ddx5, Ddx6, Denr, Dhx9, Dicer1, Dpp4, Eif2ak2, Eif2d, Eif3a, Eif3b, Eif3d, Eif3f, E…	[Bst2, Cd74, Eif2ak2, Ifitm1, Ifitm3, Mx2, Oas1g, Oas2, Oasl2, Rsad2, Stat1]
2A			GO:0001959	regulation of cytokine-mediated signaling pathway	7	FALSE	1.56327e-06	3.90817e-06		[Adam17, Adar, Axl, C1qtnf4, Cactin, Casp1, Casp4, Cav1, Ccl5, Cd74, Cnot7, Csf1, Cxcr4, Cyld, Dnaja3, Ecm1, Fadd, Gas6, Gps2, H2bc21, Hipk1, Hsp90ab1, Il1r1, Il6st, Irak1, Irak2, Irak3, Irf3, Irf7, Irgm1, Irgm2, Lsm14a, Mavs, Med1, Mettl3, Nlrc5, Nol3, Otud4, Otulin, Pafah1b1, Parp14, Peli3, Pias4, Pparg, Rabgef1, Rffl, Ripk1, Rnf113a2, Robo1, Samhd1, Sharpin, Slit2, Slit3, Sphk1, Tbk1, Tinagl1,…	[Cd74, Irf7, Irgm1, Irgm2, Nlrc5, Parp14, Samhd1]
2A			GO:0002833	positive regulation of response to biotic stimulus	7	FALSE	1.91302e-06	4.61764e-06		[Ankrd17, Ap1g1, Bmp6, Cadm1, Cd274, Cd74, Cgas, Cxcl1, Cyba, Dhx58, Dhx9, Fadd, Fbxo38, Fcna, Grn, H2-M3, H2-T23, Hexim1, Hmgb2, Hspd1, Ifi205, Irf3, Irf7, Irgm1, Irgm2, Lamp1, Lbp, Lgals9, Lrsam1, Lsm14a, Ly86, Ly96, Mapk3, Matr3, Mavs, Med1, Mif, Nectin2, Nlrc5, Nod1, Optn, Pla2g5, Plscr1, Polr3b, Polr3d, Pspc1, Pum1, Pum2, Pvr, Rab34, Rbm14, Riok3, Rps19, Sin3a, Stat5a, Tbk1, Tinagl1, Tirap, …	[Cd274, Cd74, H2-T23, Irf7, Irgm1, Irgm2, Nlrc5]
2A			GO:0002683	negative regulation of immune system process	11	FALSE	4.21847e-06	9.8431e-06		[Abr, Adar, Adgrf5, Adora1, Appl1, Arrb2, Atm, Axl, Bcl10, Bcl6, Bmp4, Bst2, Btla, C1qbp, C1qc, Cactin, Cbfb, Cblb, Ccl21c, Ccl25, Cd200, Cd274, Cd44, Cd47, Cd55, Cd59a, Cd59b, Cd68, Cd74, Cd84, Cd86, Cdc73, Ceacam1, Cebpb, Cib1, Clec2d, Clec4g, Cnot7, Col3a1, Crk, Ctla4, Ctnnb1, Cuedc2, Cul4a, Cx3cl1, Cxcl12, Ddt, Dgkz, Dhx58, Dnaja3, Dpp4, Dusp1, Dusp10, Dusp22, Dusp3, Elf1, Emilin1, Erbb2, Fad…	[Adgrf5, Bst2, Cd274, Cd74, H2-Ab1, H2-T23, Irf1, Nlrc5, Parp14, Samhd1, Tap2]
2A			GO:0050777	negative regulation of immune response	7	FALSE	4.79956e-06	1.08377e-05		[Abr, Adar, Arrb2, Bcl6, Bst2, Cactin, Cd55, Cd59a, Cd59b, Cd84, Ceacam1, Clec2d, Clec4g, Cnot7, Col3a1, Crk, Ctla4, Cuedc2, Dhx58, Dnaja3, Dusp10, Dusp22, Fam3a, Fcgr2b, Fer, Fgl2, Foxp3, Gfer, Gpx1, Grn, H2-M3, H2-T23, Hfe, Hlx, Igf2, Il27ra, Il33, Il7r, Irak3, Irf1, Jak3, Lgals3, Lgals9, Mettl3, Ndfip1, Nlrc5, Nlrx1, Parp14, Parp3, Pparg, Ppp1r9b, Ppp3cb, Psmb4, Ptpn6, Rabgef1, Rc3h2, Rps19, S…	[Bst2, H2-T23, Irf1, Nlrc5, Parp14, Samhd1, Tap2]
2A			GO:0045824	negative regulation of innate immune response	5	FALSE	1.12675e-05	2.46476e-05		[Adar, Arrb2, Cactin, Ceacam1, Clec2d, Cnot7, Crk, Dhx58, Dnaja3, Dusp10, Fam3a, Gfer, Grn, H2-M3, H2-T23, Igf2, Irak3, Lgals9, Mettl3, Nlrc5, Nlrx1, Parp14, Pparg, Rps19, Samhd1, Serping1, Smpdl3b, Tap2, Tinagl1, Trafd1, Trex1, Ttll12, Vsig4, Ythdf2, Ythdf3]	[H2-T23, Nlrc5, Parp14, Samhd1, Tap2]
2A			GO:0060700	regulation of ribonuclease activity	3	FALSE	2.13496e-05	4.5287e-05		[Abce1, Gja1, Npm1, Oas1g, Oas2, Oasl2, Tmbim6]	[Oas1g, Oas2, Oasl2]
2A			GO:0002460	adaptive immune response based on somatic recombination of immune receptors built from immunoglobulin superfamily domains	8	FALSE	2.8312e-05	5.82894e-05		[Adam17, Aplf, B2m, Bach2, Bcl10, Bcl6, C1qa, C1qb, C1qbp, C1qc, C2, C3, C4a, C4b, C8b, C8g, Ccl19, Cd1d1, Cd274, Cd40, Cd55, Cd74, Cd81, Ceacam1, Clec4g, Clic1, Crip2, Ctsc, Ctsh, Dpp4, Dusp22, Emp2, Ercc1, Fadd, Fam49b, Fas, Fbxo38, Fcer1g, Fcgr2b, Fcgr3, Fcgrt, Fgl2, Foxp3, Fzd5, Gadd45g, Gba, Gm8909, Gzmm, H2-Ab1, H2-D1, H2-DMa, H2-K1, H2-K2, H2-M3, H2-Q6, H2-Q7, H2-Q8, H2-T10, H2-T23, Hfe, H…	[Cd274, Cd74, H2-Ab1, H2-T23, Irf1, Irf7, Rsad2, Tap2]
2A			GO:0002579	positive regulation of antigen processing and presentation	3	FALSE	3.39469e-05	6.60078e-05		[Ccl19, Ccl21a, Cd74, H2-Ab1, Nod1, Slc11a1, Tap2, Trem2]	[Cd74, H2-Ab1, Tap2]
2A			GO:0002478	antigen processing and presentation of exogenous peptide antigen	4	FALSE	3.37579e-05	6.75159e-05		[B2m, Cd74, Fcer1g, Fcgr2b, Fcgr3, H2-Aa, H2-Ab1, H2-D1, H2-DMa, H2-DMb1, H2-DMb2, H2-Eb1, H2-K1, H2-K2, H2-M3, H2-T23, Ifi30, Mfsd6, Tap2, Tapbp, Traf6, Unc93b1]	[Cd74, H2-Ab1, H2-T23, Tap2]
2A			R-MMU:1169408	ISG15 antiviral mechanism	4	FALSE	4.05983e-05	7.47864e-05		[Arih1, Ddx58, Eif2ak2, Eif4a1, Eif4a2, Eif4a3, Eif4e, Eif4e2, Eif4e3, Eif4g1, Eif4g2, Flnb, Irf3, Mapk3, Mx2, Nedd4, Ppm1b, Trim25, Uba7, Ube2e1, Ube2l6, Ube2n, Usp18]	[Eif2ak2, Mx2, Uba7, Usp18]
2A			GO:0002697	regulation of immune effector process	9	FALSE	4.2358e-05	7.60271e-05		[Abr, Ankrd17, Ap1g1, Aplf, Appl1, Appl2, Arrb2, Atg5, B2m, Bcl6, Bst2, C1qbp, C3, Cadm1, Ccl19, Ccl5, Cd1d1, Cd40, Cd47, Cd55, Cd59a, Cd59b, Cd74, Cd81, Cd84, Ceacam1, Cgas, Clec2d, Clec4g, Clic1, Creb3, Crk, Cuedc2, Cxcl1, D6Wsu163e, Ddx1, Ddx21, Ddx58, Dhx36, Dhx58, Dhx9, Dpp4, Dtx3l, Dusp10, Dusp22, Fadd, Fam49b, Fbxo38, Fcer1g, Fcgr2b, Fcgr3, Fcgrt, Fer, Fes, Ffar3, Fgl2, Foxp1, Foxp3, Fxyd1…	[Bst2, Cd74, Dtx3l, Gbp3, H2-T23, Irf1, Rsad2, Stat1, Tap2]
2A			R-MMU:1169410	Antiviral mechanism by IFN-stimulated genes	4	FALSE	5.72438e-05	0.000100177		[Abce1, Arih1, Ddx58, Eif2ak2, Eif4a1, Eif4a2, Eif4a3, Eif4e, Eif4e2, Eif4e3, Eif4g1, Eif4g2, Flnb, Irf3, Mapk3, Mx2, Nedd4, Pde12, Ppm1b, Trim25, Uba7, Ube2e1, Ube2l6, Ube2n, Usp18]	[Eif2ak2, Mx2, Uba7, Usp18]
2A			GO:0032606	type I interferon production	5	FALSE	0.000125387	0.000208979		[Ap3b1, Ap3d1, Atg9a, Azi2, Cactin, Cd14, Cgas, Chuk, Ddx3x, Ddx58, Dhx33, Dhx36, Dhx58, Dhx9, Flot1, G3bp1, Gbp3, Hmgb2, Hspd1, Ilrun, Irak1, Irf1, Irf3, Irf7, Irf9, Mavs, Myd88, Nlrx1, Nploc4, Peli3, Plcg2, Polr3a, Polr3b, Polr3d, Ppm1b, Ptpn11, Ptprs, Relb, Riok3, Rnf135, Rnf26, Setd2, Sirpa, Stat1, Tbk1, Tirap, Tlr2, Tlr4, Tlr7, Traf3, Trex1, Trim56, Ufd1, Zbtb20, Zcchc3, Zfp64, Zfp90]	[Gbp3, Irf1, Irf7, Irf9, Stat1]
2A			GO:0036037	CD8-positive, alpha-beta T cell activation	3	FALSE	0.000130078	0.000211756		[Bcl2, Cbfb, Cd274, H2-T23, Hfe, Irf1, Mapk8ip1, Nckap1l, Otud5, Satb1, Sh3rf1, Vsir]	[Cd274, H2-T23, Irf1]
2A			GO:0042832	defense response to protozoan	3	FALSE	0.000130078	0.000211756		[Cd40, Gbp10, Gbp2, Gbp3, Gbp7, Hras, Irf8, Irgm2, Nras, Pf4, Slc11a1, Tinagl1]	[Gbp3, Gbp7, Irgm2]
2A			GO:0034121	regulation of toll-like receptor signaling pathway	4	FALSE	0.000197874	0.000314799		[App, Appl1, Appl2, Arf6, Arrb2, Cactin, Cav1, Cyba, Dab2ip, Ddx3x, Flot1, Gps2, Gramd4, Irak3, Irf1, Irf7, Lbp, Mfhas1, Nr1d1, Nr1h3, Otud4, Pdpk1, Peli1, Pja2, Ptprs, Rab7b, Rsad2, Rtn4, Smpdl3b, Tirap, Tlr2, Trim30a, Ubqln1, Wdfy1]	[Irf1, Irf7, Rsad2, Wdfy1]
2A			GO:0002237	response to molecule of bacterial origin	8	FALSE	0.000220225	0.000342572		[Abcc8, Abr, Ace, Adam17, Adam9, Adh5, Akap12, Akap8, Alad, Alpl, Ankrd1, Ass1, Atp1b1, Atp2a2, Axl, B2m, Bcl10, Bmp6, Cactin, Capn2, Casp1, Casp9, Ccl5, Cd14, Cd274, Cd40, Cd68, Cd84, Cd86, Cdc73, Cdk19, Cdk4, Cebpb, Chmp5, Chuk, Cmpk2, Cnp, Comt, Cpeb1, Cx3cl1, Cxcl1, Cxcl16, Cxcl9, Dab2ip, Dcn, Dusp10, Edn1, Ednra, Ednrb, Eif2ak2, Elane, Erbin, F2r, Fam49b, Fcgr2b, Fcgr4, Fer, Fmo1, Fos, Foxp1…	[Cd274, Cmpk2, Cxcl9, Eif2ak2, Fcgr4, Irgm2, Stat1, Tap2]
2A			GO:0046631	alpha-beta T cell activation	5	FALSE	0.00025197	0.000383432		[Ap3b1, Ap3d1, Atp7a, Bcl11b, Bcl2, Bcl6, Blm, Btla, Cbfb, Cblb, Ccl19, Cd1d1, Cd274, Cd44, Cd81, Cd83, Foxp1, Foxp3, Gadd45g, Gli3, H2-Ab1, H2-M3, H2-T23, Hfe, Hlx, Hsph1, Il15, Irf1, Itk, Jak3, Lgals9, Malt1, Mapk8ip1, Mtor, Nckap1l, Ncor1, Nfkbiz, Nkap, Otud5, Ppp1r9b, Prkcq, Prkcz, Psap, Rc3h2, Relb, Rora, Rorc, Rpl22, Rsad2, Sash3, Satb1, Sema4a, Sh3rf1, Socs5, Stat3, Stat6, Stoml2, Tcirg1, …	[Cd274, H2-Ab1, H2-T23, Irf1, Rsad2]
2A			GO:0002828	regulation of type 2 immune response	3	FALSE	0.000322965	0.000481012		[Bcl6, Cd74, Cd81, Ecm1, Hlx, Ido1, Il27ra, Il33, Irf1, Ndfip1, Prkcz, Rsad2, Socs5, Stat6, Tinagl1, Zfp35]	[Cd74, Irf1, Rsad2]
2A			GO:0046634	regulation of alpha-beta T cell activation	4	FALSE	0.000412798	0.000601998		[Ap3b1, Ap3d1, Bcl6, Blm, Btla, Cbfb, Cblb, Ccl19, Cd1d1, Cd274, Cd44, Cd81, Cd83, Foxp3, Gli3, H2-Ab1, H2-T23, Hfe, Hlx, Hsph1, Irf1, Jak3, Lgals9, Malt1, Mapk8ip1, Nckap1l, Nfkbiz, Nkap, Prkcq, Prkcz, Rc3h2, Sash3, Sh3rf1, Socs5, Tgfb1, Tgfbr2, Twsg1, Vsir, Zbtb16, Zc3h12a, Zfp35]	[Cd274, H2-Ab1, H2-T23, Irf1]
2A			GO:0071222	cellular response to lipopolysaccharide	6	FALSE	0.000437435	0.000624907		[Adam9, Akap8, Ankrd1, Ass1, Axl, B2m, Bcl10, Bmp6, Cactin, Capn2, Casp1, Ccl5, Cd14, Cd274, Cd40, Cd68, Cd84, Cd86, Cdc73, Cdk19, Cdk4, Cebpb, Chmp5, Cmpk2, Cpeb1, Cx3cl1, Cxcl1, Cxcl16, Cxcl9, Dab2ip, Ednrb, Fcgr4, Gbp10, Gbp2, Gch1, Gstp1, Hdac5, Hdac6, Hmgb2, Hsf1, Irak1, Irak2, Irf3, Irf8, Irgm2, Jak2, Lbp, Lcn2, Litaf, Ly86, Ly96, Malt1, Map2k7, Mapk1, Mapk14, Mapk3, Mapk8, Mef2c, Mif, Mmp1…	[Cd274, Cmpk2, Cxcl9, Fcgr4, Irgm2, Stat1]
2A			GO:0032607	interferon-alpha production	3	FALSE	0.000641316	0.000897842		[Ap3b1, Ap3d1, Azi2, Chuk, Ddx3x, Ddx58, Dhx36, Dhx9, Gbp3, Hspd1, Irf3, Irf7, Mavs, Ptprs, Setd2, Stat1, Tbk1, Tlr4, Tlr7, Trex1]	[Gbp3, Irf7, Stat1]
2A			GO:0046596	regulation of viral entry into host cell	3	FALSE	0.000641316	0.000897842		[Cd74, Gsn, Ifitm1, Ifitm2, Ifitm3, Lgals1, Mid2, Mre11a, Nectin2, P4hb, Rad50, Snx3, Trim11, Trim21, Trim25, Trim26, Trim30a, Trim34a, Trim56, Trim8]	[Cd74, Ifitm1, Ifitm3]
2A			GO:0060338	regulation of type I interferon-mediated signaling pathway	3	FALSE	0.000641316	0.000897842		[Adar, Cactin, Cnot7, Fadd, Hsp90ab1, Irf3, Irf7, Lsm14a, Mavs, Mettl3, Nlrc5, Samhd1, Tbk1, Trex1, Ttll12, Ube2k, Wnt5a, Ythdf2, Ythdf3, Zbp1]	[Irf7, Nlrc5, Samhd1]
2A			GO:0002443	leukocyte mediated immunity	7	FALSE	0.00066074	0.000906897		[Abr, Ace, Anxa3, Ap1g1, Aplf, Arrb2, B2m, Bcl10, Bcl6, Bst2, C1qa, C1qb, C1qbp, C1qc, C2, C3, C4a, C4b, C8b, C8g, Cadm1, Cd1d1, Cd40, Cd55, Cd74, Cd81, Cd84, Ceacam1, Cebpg, Clec2d, Clec4g, Clic1, Coro1a, Crip2, Crk, Ctsc, Ctsh, Cxcl1, D6Wsu163e, Ddx1, Ddx21, Ddx58, Dhx36, Dpp4, Dusp22, Elane, Emp2, Ercc1, Fadd, Fam49b, Fas, Fbxo38, Fcer1g, Fcgr2b, Fcgr3, Fcgrt, Fer, Fes, Fgl2, Foxp3, Fzd5, Gata…	[Bst2, Cd74, H2-Ab1, H2-T23, Irf7, Rsad2, Tap2]
2A			GO:0002718	regulation of cytokine production involved in immune response	4	FALSE	0.000757782	0.00102009		[Atg5, B2m, Bcl6, Bst2, Cd74, Cd81, Clic1, Cuedc2, Ddx1, Ddx21, Ddx58, Dhx36, Fcer1g, Ffar3, Foxp3, Fzd5, Gprc5b, H2-M3, H2-T23, Hfe, Hk1, Il1r1, Irak3, Jak3, Kars, Malt1, Map3k7, Mapk14, Mapk3, Mavs, Mif, Prkcz, Rsad2, Sash3, Sema7a, Spon2, Tek, Tgfb1, Tgfb2, Tgfb3, Tinagl1, Tlr2, Tlr4, Traf2, Traf6, Tril, Vsir, Wnt5a]	[Bst2, Cd74, H2-T23, Rsad2]
2A			GO:0042089	cytokine biosynthetic process	4	FALSE	0.000757782	0.00102009		[Akap12, App, Bcl10, Cd1d1, Cd74, Cebpb, Cebpg, Egr1, Elane, Errfi1, Fcgr3, Foxp3, Gadd45g, Grk2, Hspb1, Irf1, Irf3, Irf7, Irf9, Jak2, Klf4, Lbp, Map2k3, Map2k5, Mapkapk2, Mast2, Myd88, Nfkb1, Nod1, Pawr, Ppp1r9b, Prkcq, Psen1, Rela, Stat3, Stat5a, Tbk1, Tia1, Tirap, Tlr2, Tlr4, Tlr7, Traf6, Trib2, Tyrobp, Ube2j1, Wnt5a, Zfp36]	[Cd74, Irf1, Irf7, Irf9]
2A			GO:0032479	regulation of type I interferon production	4	FALSE	0.0009544	0.00123718		[Atg9a, Cactin, Cd14, Cgas, Chuk, Ddx3x, Ddx58, Dhx33, Dhx36, Dhx58, Dhx9, Flot1, Gbp3, Hmgb2, Hspd1, Ilrun, Irak1, Irf1, Irf3, Irf7, Mavs, Myd88, Nlrx1, Nploc4, Peli3, Plcg2, Polr3a, Polr3b, Polr3d, Ppm1b, Ptpn11, Ptprs, Relb, Riok3, Rnf135, Rnf26, Setd2, Sirpa, Stat1, Tbk1, Tirap, Tlr2, Tlr4, Tlr7, Traf3, Trex1, Ufd1, Zbtb20, Zcchc3, Zfp64, Zfp90]	[Gbp3, Irf1, Irf7, Stat1]
2A			GO:0002221	pattern recognition receptor signaling pathway	5	FALSE	0.000953439	0.00125926		[Ankrd17, Ap3b1, App, Appl1, Appl2, Arf6, Arrb2, Bcl10, C1qbp, Cactin, Cav1, Cd14, Cd40, Cd86, Cyba, Dab2ip, Ddx3x, Ddx58, Dhx58, Erbin, Fcna, Flot1, Gps2, Gramd4, Hspd1, Irak1, Irak2, Irak3, Irf1, Irf3, Irf7, Irgm2, Lbp, Lgals9, Lrrfip2, Lsm14a, Ly96, Mapkapk2, Mapkapk3, Mavs, Mfhas1, Myd88, Nfkbia, Nlrx1, Nop53, Nploc4, Nr1d1, Nr1h3, Otud4, Otulin, Pdpk1, Peli1, Peli3, Pja2, Ptprs, Pum1, Pum2, …	[Irf1, Irf7, Irgm2, Rsad2, Wdfy1]
2A			GO:0002695	negative regulation of leukocyte activation	5	FALSE	0.000953439	0.00125926		[Abr, Adgrf5, Atm, Axl, Bcl6, Bmp4, Btla, Cbfb, Cblb, Cd200, Cd274, Cd44, Cd74, Cd84, Cd86, Ceacam1, Cebpb, Clec4g, Ctla4, Cx3cl1, Dusp22, Dusp3, Erbb2, Fas, Fbxo7, Fcgr2b, Fer, Fgl1, Fgl2, Foxp3, Ggta1, Gli3, Gper1, Gpnmb, Grn, H2-Aa, H2-Ab1, H2-M3, Hfe, Hlx, Id2, Ido1, Irf1, Jak3, Lgals3, Lgals9, Mad1l1, Mdk, Mertk, Ndfip1, Nr1d1, Nr1h3, Nrarp, Parp3, Pawr, Peli1, Pibf1, Pkn1, Pparg, Ppp1r9b, P…	[Adgrf5, Cd274, Cd74, H2-Ab1, Irf1]
2A			GO:0051701	interaction with host	5	FALSE	0.00100347	0.00127714		[AU040320, Atg5, Atg7, Axl, Bad, Bcl2l1, Bcl2l11, Cav1, Cd55, Cd74, Cd81, Ceacam1, Chmp2a, Chmp3, Chmp4b, Chmp4c, Cldn9, Ctsb, Dag1, Ddb1, Ddx39b, Dpp4, Eps15, Exoc2, Exoc7, Fbln1, Fxyd1, Gapdh, Gas6, Grk2, Gsn, Hyal1, Hyal2, Ifitm1, Ifitm2, Ifitm3, Irgm1, Irgm2, Ist1, Itgav, Kpna6, Lgals1, Mid2, Mmp9, Mre11a, Nectin2, Npc1, P4hb, Pml, Pvr, Rab7, Rad50, Siva1, Snx3, Tcp1, Thoc1, Thoc2, Thoc3, Tho…	[Cd74, Ifitm1, Ifitm3, Irgm1, Irgm2]
2A			GO:0050870	positive regulation of T cell activation	5	FALSE	0.00105542	0.00131928		[Adk, Aif1, Ap3b1, Ap3d1, Bad, Bcl10, Bcl6, Blm, Bmi1, Cav1, Cbfb, Ccl19, Ccl21a, Ccl5, Cd1d1, Cd274, Cd47, Cd59b, Cd74, Cd81, Cd83, Cd86, Coro1a, Cyld, Dhps, Dnaja3, Dpp4, Dusp10, Efnb1, Efnb3, Egr3, Ephb4, Fadd, Fam49b, Flot2, Foxp3, Gli3, Gpam, H2-Aa, H2-Ab1, H2-DMa, H2-M3, H2-T23, Hes1, Hlx, Hsp90aa1, Hspd1, Hsph1, Igf1, Igf2, Il15, Il6st, Il7r, Irf1, Jak3, Lgals1, Lgals8, Lgals9, Malt1, Mdk,…	[Cd274, Cd74, H2-Ab1, H2-T23, Irf1]
2A			GO:0016064	immunoglobulin mediated immune response	4	FALSE	0.00135784	0.00166752		[Aplf, Bcl10, Bcl6, C1qa, C1qb, C1qbp, C1qc, C2, C3, C4a, C4b, C8b, C8g, Cd40, Cd55, Cd74, Cd81, Crip2, Ercc1, Fcer1g, Fcgr2b, Fcgr3, Fgl2, Foxp3, H2-Ab1, H2-DMa, H2-T23, Hspd1, Il27ra, Irf7, Kmt5b, Kmt5c, Msh6, Myd88, Ndfip1, Nectin2, Parp3, Pms2, Prkcd, Psma4, Ptpn6, Rnf168, Rnf8, Serping1, Spsb2, Stat6, Supt6, Swap70, Tcirg1, Tfrc, Tgfb1, Thoc1, Tnfsfm13, Trex1, Trp53bp1, Ung]	[Cd74, H2-Ab1, H2-T23, Irf7]
2A			GO:0050670	regulation of lymphocyte proliferation	5	FALSE	0.0016913	0.00204123		[Adk, Aif1, Atm, Bcl2, Bcl6, Blm, Bmi1, Bmp4, Btla, Cblb, Ccl19, Ccl5, Cd1d1, Cd274, Cd320, Cd40, Cd44, Cd59b, Cd74, Cd81, Cd86, Cdkn1a, Ceacam1, Cebpb, Clec4g, Clic1, Coro1a, Ctla4, Ctnnb1, Dhps, Dnaja3, Efnb1, Erbb2, Fadd, Fcgr2b, Foxp3, Ggta1, Gpam, Gpnmb, H2-Aa, H2-Ab1, H2-M3, H2-T23, Hes1, Ido1, Igf1, Igf2, Il13, Il15, Il6st, Irf1, Irs2, Jak3, Lgals3, Lgals9, Mad1l1, Mapk8ip1, Mef2c, Mif, My…	[Cd274, Cd74, H2-Ab1, H2-T23, Irf1]
2A			GO:0050868	negative regulation of T cell activation	4	FALSE	0.00175648	0.00208396		[Bcl6, Bmp4, Btla, Cbfb, Cblb, Cd274, Cd44, Cd74, Cd86, Ceacam1, Cebpb, Clec4g, Ctla4, Dusp22, Dusp3, Erbb2, Fgl1, Fgl2, Foxp3, Gli3, Gpnmb, H2-Aa, H2-Ab1, H2-M3, Hfe, Hlx, Ido1, Irf1, Jak3, Lgals3, Lgals9, Mad1l1, Mdk, Ndfip1, Nrarp, Pawr, Peli1, Ppp1r9b, Prdx2, Prkar1a, Prnp, Ptpn6, Rc3h2, Ripor2, Scrib, Sdc4, Socs5, Socs6, Tgfb1, Tinagl1, Tmem131l, Tnfaip8l2, Tnfrsf21, Twsg1, Vsig4, Vsir, Zc3h…	[Cd274, Cd74, H2-Ab1, Irf1]
2A			GO:0002699	positive regulation of immune effector process	5	FALSE	0.00267566	0.00302091		[Ankrd17, Ap1g1, Appl2, B2m, C3, Cadm1, Ccl19, Cd1d1, Cd40, Cd74, Cd81, Cd84, Cxcl1, D6Wsu163e, Ddx1, Ddx21, Ddx58, Dhx36, Dhx58, Fadd, Fam49b, Fbxo38, Fcer1g, Fcgr3, Fcgrt, Fer, Fes, Ffar3, Foxp1, Foxp3, Fzd5, Gata2, Gm8909, Gpi1, Gprc5b, H2-D1, H2-K1, H2-K2, H2-M3, H2-Q6, H2-Q7, H2-Q8, H2-T10, H2-T23, Hfe, Hk1, Hlx, Hspa8, Hspd1, Il13, Il1r1, Il33, Irf1, Kars, Kmt5b, Kmt5c, Lamp1, Lbp, Malt1, M…	[Cd74, H2-T23, Irf1, Rsad2, Tap2]
2A			GO:0001960	negative regulation of cytokine-mediated signaling pathway	3	FALSE	0.0025902	0.0030219		[Adar, Cactin, Cav1, Ccl5, Cnot7, Dnaja3, Ecm1, Gas6, Gps2, H2bc21, Il6st, Irak3, Mettl3, Nlrc5, Nol3, Otud4, Parp14, Peli3, Pias4, Pparg, Rabgef1, Rffl, Rnf113a2, Robo1, Samhd1, Slit2, Slit3, Tinagl1, Trex1, Ttll12, Ythdf2, Ythdf3]	[Nlrc5, Parp14, Samhd1]
2A			GO:0004540	ribonuclease activity	4	FALSE	0.00263823	0.00302747		[Abce1, Ang, Angel2, Angpt2, Apex1, Bves, Cnot2, Cnot6l, Cnot7, Cwf19l1, Dbr1, Dgcr8, Dicer1, Dis3l, Dis3l2, Drosha, Ear2, Elac1, Elac2, Eri3, Ern1, Exd2, Exog, Exosc10, Fen1, Gja1, Helz2, Isg20l2, Mrpl44, Nob1, Noct, Npm1, Oas1g, Oas2, Oasl2, Pan2, Parn, Pde12, Piwil1, Pop4, Pop5, Pop7, Rcl1, Rexo2, Rida, Rnase4, Rnaseh1, Rnaseh2a, Rnaseh2b, Rnasek, Rnaset2b, Rpp21, Rpp25, Rpp30, Samhd1, Smg6, S…	[Oas1g, Oas2, Oasl2, Samhd1]
2A			GO:0002711	positive regulation of T cell mediated immunity	3	FALSE	0.00335508	0.00372787		[B2m, Cd1d1, Cd81, Fadd, Fam49b, Fbxo38, Fcgrt, Foxp3, Fzd5, Gm8909, H2-D1, H2-K1, H2-K2, H2-M3, H2-Q6, H2-Q7, H2-Q8, H2-T10, H2-T23, Hfe, Hspa8, Hspd1, Il1r1, Malt1, Map3k7, Mill2, Nectin2, Prkcz, Pvr, Rsad2, Sash3, Stx7, Tap2, Traf2, Traf6]	[H2-T23, Rsad2, Tap2]
2A			GO:0002698	negative regulation of immune effector process	4	FALSE	0.00342813	0.00374952		[Abr, Appl1, Arrb2, Bcl6, Bst2, C1qbp, Cd47, Cd55, Cd59a, Cd59b, Cd84, Ceacam1, Clec2d, Clec4g, Crk, Cuedc2, Dhx58, Dusp10, Dusp22, Fcgr2b, Fer, Fgl2, Foxp3, Gfer, Grn, H2-M3, H2-T23, Hfe, Hlx, Htra1, Igf2, Il33, Il7r, Ilrun, Irak3, Irf1, Jak3, Lgals3, Lgals9, Mill2, Ndfip1, Nlrx1, Nploc4, Parp3, Pcbp2, Ppm1b, Ppp1r9b, Ppp3cb, Ptpn6, Rabgef1, Rc3h2, Riok3, Rnf26, Rps19, Sec14l1, Serping1, Socs5, …	[Bst2, H2-T23, Irf1, Tap2]
2A			GO:0007259	receptor signaling pathway via JAK-STAT	4	FALSE	0.00342813	0.00374952		[Adipor1, Agtr1a, Akr1b3, Arl2bp, Cav1, Ccl5, Cd40, Cdk5, Cdk5r1, Cnot7, Crlf3, Csf1r, Ctf1, Cyp1b1, Dot1l, Elp2, F2r, Fer, Gadd45a, Ggnbp2, Ghr, Gm44505, Gpi1, Hdac2, Hes1, Hgs, Hnf4a, Hsf1, Ifna1, Ifna6, Ifnab, Igf1, Il10rb, Il13, Il15, Il15ra, Il27ra, Il6ra, Il6st, Inpp5f, Irf1, Jak1, Jak2, Jak3, Kit, Leprot, Nlk, Notch1, Parp14, Pecam1, Pias1, Pias4, Pibf1, Pigu, Pkd1, Pkd2, Prlr, Prmt2, Ptpr…	[Irf1, Parp14, Stat1, Stat2]
2A			GO:0042742	defense response to bacterium	4	FALSE	0.00620256	0.00667968		[Adam17, Ang, Ankrd17, Anxa3, App, B2m, Cebpb, Cst11, Cyba, Drosha, Elane, Fcer1g, Foxp1, Gbp10, Gbp2, Gbp3, Gbp7, Grn, Gsdmd, H2-D1, H2-K1, H2-K2, H2-M3, H2-T23, H2bc11, H2bc12, H2bc15, H2bc21, H2bc4, H2bc6, H2bc7, Hmgb2, Ifna1, Il27ra, Irf8, Irgm2, Lbp, Lcn2, Lgals9, Lyz1, Lyz2, Mapkbp1, Mavs, Mpeg1, Myd88, Myo1f, Nod1, Optn, Peli3, Plac8, Ppp1r11, Ppp1r9b, Prkcd, Prkd1, Rab14, Rab1a, Rab34, Ra…	[Gbp3, Gbp7, H2-T23, Irgm2]
2A			GO:0046718	viral entry into host cell	3	FALSE	0.00642227	0.0068115		[AU040320, Axl, Cav1, Cd55, Cd74, Cd81, Ceacam1, Cldn9, Ctsb, Dpp4, Eps15, Gas6, Grk2, Gsn, Hyal1, Hyal2, Ifitm1, Ifitm2, Ifitm3, Itgav, Lgals1, Mid2, Mre11a, Nectin2, Npc1, P4hb, Pvr, Rad50, Siva1, Snx3, Trim11, Trim21, Trim25, Trim26, Trim30a, Trim34a, Trim56, Trim8, Uvrag, Vamp8, Vps16, Vps18, Xpr1, Zfp639]	[Cd74, Ifitm1, Ifitm3]
2A			GO:0050688	regulation of defense response to virus	3	FALSE	0.00642227	0.0068115		[Ankrd17, C1qbp, Ccl5, Cgas, Creb3, Ddx58, Dhx58, Dhx9, Dtx3l, Fgl2, Fxyd1, Gbp3, Htra1, Ifna1, Ifnlr1, Il15, Ilrun, Mavs, Mill2, Nlrx1, Nop53, Nploc4, Pcbp2, Pml, Ppm1b, Ppp1r9b, Pum1, Pum2, Riok3, Rnf26, Sec14l1, Selenok, Sin3a, Stat1, Tarbp2, Tkfc, Traf3, Tspan6, Ufd1, Usp15, Zc3h12a, Zcchc3, Zdhhc1, Zmpste24]	[Dtx3l, Gbp3, Stat1]
2A			GO:0035710	CD4-positive, alpha-beta T cell activation	3	FALSE	0.00683874	0.00714495		[Atp7a, Bcl6, Cbfb, Ccl19, Cd274, Cd44, Cd81, Cd83, Foxp1, Foxp3, Gadd45g, Hlx, Irf1, Jak3, Lgals9, Malt1, Mtor, Nckap1l, Ncor1, Nfkbiz, Otud5, Ppp1r9b, Prkcq, Prkcz, Rc3h2, Relb, Rora, Rorc, Rsad2, Sash3, Satb1, Sema4a, Sh3rf1, Socs5, Stat3, Stat6, Stoml2, Tcirg1, Tgfb1, Tgfbr2, Tmem98, Twsg1, Vsir, Zc3h12a, Zfp35]	[Cd274, Irf1, Rsad2]
2A			GO:0042098	T cell proliferation	4	FALSE	0.0101751	0.0104743		[Adk, Aif1, Bax, Blm, Bmi1, Bmp4, Btla, Cblb, Ccl19, Ccl5, Ccnd3, Cd151, Cd1d1, Cd274, Cd44, Cd59b, Cd81, Cd86, Ceacam1, Cebpb, Clec4g, Clic1, Coro1a, Ctla4, Ctnnb1, Ctps, Cxcl12, Cxcr4, Dhps, Dnaja3, Efnb1, Erbb2, Fadd, Fkbp1a, Foxp3, Gja1, Gpam, Gpnmb, H2-Aa, H2-Ab1, H2-M3, H2-T23, Hes1, Ido1, Igf1, Igf2, Il15, Il6st, Irf1, Jak3, Lgals3, Lgals9, Lmbr1l, Mad1l1, Malt1, Mapk8ip1, Msn, Nck1, Nckap…	[Cd274, H2-Ab1, H2-T23, Irf1]
2A			GO:0050671	positive regulation of lymphocyte proliferation	3	FALSE	0.0130989	0.0132887		[Adk, Aif1, Bcl2, Bcl6, Blm, Bmi1, Ccl19, Ccl5, Cd1d1, Cd274, Cd320, Cd40, Cd59b, Cd74, Cd81, Cd86, Cdkn1a, Coro1a, Dhps, Dnaja3, Efnb1, Fadd, Foxp3, Gpam, H2-T23, Hes1, Igf1, Igf2, Il13, Il15, Il6st, Irs2, Jak3, Mef2c, Mif, Myd88, Nck1, Nckap1l, Peli1, Ppp1r9b, Prkcq, Rps3, Sash3, Selenok, Spta1, Stat5a, Tac1, Tcf7l1, Tfrc, Tgfbr2, Tirap, Tlr4, Tnfsf13b, Traf6, Vav3, Vcam1, Zfp335]	[Cd274, Cd74, H2-T23]
2A			GO:0002456	T cell mediated immunity	3	FALSE	0.0157215	0.0157215		[B2m, Cd1d1, Cd81, Ceacam1, Clec4g, Clic1, Ctsc, Ctsh, Dpp4, Dusp22, Emp2, Fadd, Fam49b, Fbxo38, Fcgrt, Foxp3, Fzd5, Gba, Gm8909, Gzmm, H2-D1, H2-K1, H2-K2, H2-M3, H2-Q6, H2-Q7, H2-Q8, H2-T10, H2-T23, Hfe, Hprt, Hspa8, Hspd1, Icam1, Il1r1, Il7r, Malt1, Map3k7, Mill2, Myo1g, Nectin2, Ppp1r9b, Ppp3cb, Prf1, Prkcz, Pvr, Rab27a, Rftn1, Rsad2, Sash3, Slc11a1, Stard7, Stx7, Tap2, Tinagl1, Traf2, Traf6,…	[H2-T23, Rsad2, Tap2]
3A			GO:0070294	renal sodium ion absorption	1	FALSE	0.0045209	0.0045209		[Kcnj3, Maged2, Wnk4]	[Wnk4]
3A			GO:0090188	negative regulation of pancreatic juice secretion	1	FALSE	0.0060237	0.0060237		[Nr1h3, Stk39, Wnk1, Wnk4]	[Wnk4]
3A			GO:0030644	cellular chloride ion homeostasis	1	FALSE	0.00902306	0.00902306		[Chkb, Ckb, Ptk2, Slc12a2, Tbxas1, Wnk4]	[Wnk4]
3A			GO:1903288	positive regulation of potassium ion import across plasma membrane	1	FALSE	0.00902306	0.00902306		[Atp1b1, Atp1b2, Atp1b3, Wnk1, Wnk2, Wnk4]	[Wnk4]
3A			GO:0019869	chloride channel inhibitor activity	1	FALSE	0.0120141	0.0120141		[Stx1a, Stx7, Stx8, Vamp8, Vti1b, Wnk1, Wnk2, Wnk4]	[Wnk4]
3A			GO:0019870	potassium channel inhibitor activity	1	FALSE	0.0120141	0.0120141		[Cav1, Cav3, Ensa, Kcnk2, Nedd4l, Wnk1, Wnk2, Wnk4]	[Wnk4]
3A			GO:0030157	pancreatic juice secretion	1	FALSE	0.0135066	0.0135066		[Copa, Mmp13, Npr3, Nr1h2, Nr1h3, Stk39, Vamp8, Wnk1, Wnk4]	[Wnk4]
3A			GO:2000651	positive regulation of sodium ion transmembrane transporter activity	1	FALSE	0.0149969	0.0149969		[Ank3, Atp1b1, Cnksr3, Glrx, Kif5b, Slc9a1, Tesc, Wnk1, Wnk2, Wnk4]	[Wnk4]
3A			R-MMU:70895	Branched-chain amino acid catabolism	1	FALSE	0.0209377	0.0209377		[Acad8, Acadsb, Acat1, Aldh6a1, Bcat2, Bckdhb, Bckdk, Dbt, Dld, Echs1, Hibadh, Ivd, Mccc1, Ppm1k]	[Hibadh]
3A			GO:0007026	negative regulation of microtubule depolymerization	1	FALSE	0.0268457	0.0268457		[Anapc2, Arhgef2, Cib1, Clasp1, Eml4, Fgf13, Gas2l1, Hdac6, Katnb1, Map1b, Map2, Mid1, Mid1ip1, Mpg, Specc1l, Stmn2, Taok1, Trim54]	[Taok1]
1A	ENSMUSG00000020198	GENE-nonsense_mediated_decay,protein_coding,retained_intron	Ap3d1	Ap3d1		ASSOCIATED_GENE			[O54774]
1A	ENSMUSG00000060802	GENE-protein_coding	B2m	B2m		ASSOCIATED_GENE			[P01887]
1A	ENSMUSG00000037548	GENE-protein_coding	H2-DMb2	H2-DMb2		ASSOCIATED_GENE			[Q31099]
1A	ENSMUSG00000037405	GENE-protein_coding,retained_intron	Icam1	Icam1		ASSOCIATED_GENE			[P13597, Q3U8M7]
2A	ENSMUSG00000066861	GENE-nonsense_mediated_decay,protein_coding,retained_intron	Oas1g	Oas1g		ASSOCIATED_GENE			[Q8K469]
2A	ENSMUSG00000029561	GENE-nonsense_mediated_decay,protein_coding,retained_intron	Oasl2	Oasl2		ASSOCIATED_GENE			[Q9Z2F2]
2A	ENSMUSG00000032690	GENE-protein_coding,retained_intron	Oas2	Oas2		ASSOCIATED_GENE			[E9Q9A9]
2A	ENSMUSG00000046879	GENE-processed_transcript,protein_coding	Irgm1	Irgm1		ASSOCIATED_GENE			[J7NUP1, Q60766]
2A	ENSMUSG00000024610	GENE-protein_coding,retained_intron	Cd74	Cd74		ASSOCIATED_GENE			[P04441, Q3U4Q8, Q545Y5]
2A	ENSMUSG00000074151	GENE-nonsense_mediated_decay,processed_transcript,protein_coding,retained_intron	Nlrc5	Nlrc5		ASSOCIATED_GENE			[C3VPR6]
2A	ENSMUSG00000025498	GENE-nonsense_mediated_decay,processed_transcript,protein_coding,retained_intron	Irf7	Irf7		ASSOCIATED_GENE			[D3Z4U9, P70434, Q3TW14, Q542T3]
2A	ENSMUSG00000069874	GENE-protein_coding	Irgm2	Irgm2		ASSOCIATED_GENE			[Q9Z1M2]
2A	ENSMUSG00000034422	GENE-protein_coding,retained_intron	Parp14	Parp14		ASSOCIATED_GENE			[Q2EMV9]
2A	ENSMUSG00000027639	GENE-nonsense_mediated_decay,protein_coding,retained_intron	Samhd1	Samhd1		ASSOCIATED_GENE			[Q60710]
2A	ENSMUSG00000018899	GENE-nonsense_mediated_decay,processed_transcript,protein_coding,retained_intron	Irf1	Irf1		ASSOCIATED_GENE			[P15314, Q3U5M1, Q5SX13]
2A	ENSMUSG00000020641	GENE-nonsense_mediated_decay,processed_transcript,protein_coding	Rsad2	Rsad2		ASSOCIATED_GENE			[Q8CBB9]
2A	ENSMUSG00000073643	GENE-nonsense_mediated_decay,processed_transcript,protein_coding,retained_intron	Wdfy1	Wdfy1		ASSOCIATED_GENE			[E9Q4P1, Q9DAD3]
2A	ENSMUSG00000029417	GENE-protein_coding,retained_intron	Cxcl9	Cxcl9		ASSOCIATED_GENE			[P18340]
2A	ENSMUSG00000024079	GENE-processed_transcript,protein_coding,retained_intron	Eif2ak2	Eif2ak2		ASSOCIATED_GENE			[Q03963]
2A	ENSMUSG00000026104	GENE-nonsense_mediated_decay,protein_coding,retained_intron	Stat1	Stat1		ASSOCIATED_GENE			[A0A087WSP5, Q8C3V4, Q8C497, Q8C8M3, Q8CFQ1, Q99K94]
2A	ENSMUSG00000024339	GENE-processed_transcript,protein_coding,retained_intron	Tap2	Tap2		ASSOCIATED_GENE			[P36371, Q792S7]
2A	ENSMUSG00000020638	GENE-processed_transcript,protein_coding,retained_intron	Cmpk2	Cmpk2		ASSOCIATED_GENE			[Q3U5Q7]
2A	ENSMUSG00000059089	GENE-protein_coding	Fcgr4	Fcgr4		ASSOCIATED_GENE			[A0A0B4J1G0]
2A	ENSMUSG00000016496	GENE-protein_coding	Cd274	Cd274		ASSOCIATED_GENE			[Q3U472, Q9EP73]
2A	ENSMUSG00000073421	GENE-processed_transcript,protein_coding,retained_intron	H2-Ab1	H2-Ab1		ASSOCIATED_GENE			[P14483, Q3TD53, Q8BPA0]
2A	ENSMUSG00000067212	GENE-protein_coding,retained_intron	H2-T23	H2-T23		ASSOCIATED_GENE			[P06339, Q31153, Q3V014]
2A	ENSMUSG00000046718	GENE-processed_transcript,protein_coding	Bst2	Bst2		ASSOCIATED_GENE			[Q8R2Q8]
2A	ENSMUSG00000056492	GENE-nonsense_mediated_decay,protein_coding	Adgrf5	Adgrf5		ASSOCIATED_GENE			[G5E8Q8]
2A	ENSMUSG00000049502	GENE-protein_coding	Dtx3l	Dtx3l		ASSOCIATED_GENE			[Q3UIR3]
2A	ENSMUSG00000028268	GENE-processed_transcript,protein_coding	Gbp3	Gbp3		ASSOCIATED_GENE			[Q61107]
2A	ENSMUSG00000045932	GENE-protein_coding	Ifit2	Ifit2		ASSOCIATED_GENE			[Q64112, Q6GTM0]
2A	ENSMUSG00000074896	GENE-protein_coding	Ifit3	Ifit3		ASSOCIATED_GENE			[Q5FW82, Q64345]
2A	ENSMUSG00000078853	GENE-protein_coding	Igtp	Igtp		ASSOCIATED_GENE			[Q9DCE9]
2A	ENSMUSG00000023341	GENE-polymorphic_pseudogene,processed_transcript,protein_coding,retained_intron	Mx2	Mx2		ASSOCIATED_GENE			[Q9WVP9]
2A	ENSMUSG00000001128	GENE-processed_transcript,protein_coding	Cfp	Cfp		ASSOCIATED_GENE			[A2AE15, P11680]
2A	ENSMUSG00000040033	GENE-protein_coding,retained_intron	Stat2	Stat2		ASSOCIATED_GENE			[Q9QXJ2]
2A	ENSMUSG00000031698	GENE-protein_coding,retained_intron	Mylk3	Mylk3		ASSOCIATED_GENE			[D3Z630, Q3UIZ8]
2A	ENSMUSG00000040253	GENE-protein_coding	Gbp7	Gbp7		ASSOCIATED_GENE			[Q78UK8, Q91Z40]
2A	ENSMUSG00000073555	GENE-protein_coding	Gm4951	Gm4951		ASSOCIATED_GENE			[Q3UED7]
2A	ENSMUSG00000030107	GENE-protein_coding,retained_intron	Usp18	Usp18		ASSOCIATED_GENE			[Q3UAR6, Q9WTV6]
2A	ENSMUSG00000025492	GENE-protein_coding	Ifitm3	Ifitm3		ASSOCIATED_GENE			[Q9CQW9]
2A	ENSMUSG00000025491	GENE-protein_coding	Ifitm1	Ifitm1		ASSOCIATED_GENE			[Q9D103]
2A	ENSMUSG00000075602	GENE-protein_coding	Ly6a	Ly6a		ASSOCIATED_GENE			[P05533]
2A	ENSMUSG00000000682	GENE-processed_transcript,protein_coding	Cd52	Cd52		ASSOCIATED_GENE			[Q3U1T8, Q64389]
2A	ENSMUSG00000002325	GENE-protein_coding,retained_intron	Irf9	Irf9		ASSOCIATED_GENE			[E9PZJ2, E9Q8M6, Q3UKQ7, Q61179]
2A	ENSMUSG00000020248	GENE-processed_transcript,protein_coding,retained_intron	Nfyb	Nfyb		ASSOCIATED_GENE			[P63139, Q8C590]
2A	ENSMUSG00000032596	GENE-nonsense_mediated_decay,processed_transcript,protein_coding,retained_intron	Uba7	Uba7		ASSOCIATED_GENE			[Q9DBK7]
2A	ENSMUSG00000022587	GENE-protein_coding,retained_intron	Ly6e	Ly6e		ASSOCIATED_GENE			[Q64253, Q99JA5]
3A	ENSMUSG00000029776	GENE-protein_coding,retained_intron	Hibadh	Hibadh		ASSOCIATED_GENE			[Q99L13]
3A	ENSMUSG00000017291	GENE-protein_coding	Taok1	Taok1		ASSOCIATED_GENE			[B2RX66, Q5F2E8]
3A	ENSMUSG00000031996	GENE-protein_coding,retained_intron	Aplp2	Aplp2		ASSOCIATED_GENE			[Q06335, Q60709, Q64348]
3A	ENSMUSG00000035112	GENE-nonsense_mediated_decay,protein_coding	Wnk4	Wnk4		ASSOCIATED_GENE			[Q80UE6]
3A	ENSMUSG00000019295	GENE-protein_coding,retained_intron	Tmem129	Tmem129		ASSOCIATED_GENE			[Q8K304]
3A	ENSMUSG00000049090	GENE-protein_coding	Zadh2	Zadh2		ASSOCIATED_GENE			[A0A494BB38, Q14AZ9, Q8BGC4]
3A	ENSMUSG00000020205	GENE-processed_transcript,protein_coding	Phlda1	Phlda1		ASSOCIATED_GENE			[Q62392]

## Sheet: Middle age (MA)
Table S2 | Enrichment analysis of differentially expressed genes (DEG) in Rage-/- vs. Middle Age (MA) Young mice. The table shows the statistics for all the significantly enriched gene sets found. Significant overview terms for enriched gene sets are highlighted in green.
Gene Cluster	ENSEMBL_GENE_ID	GeneType	GOID	GOTerm	Nr. Genes	Ontology Source	OverViewTerm	Term PValue	Term PValue Corrected with Benjamini-Hochberg	UniProtKB_AC	All Associated Genes	Associated Genes Found
1B			GO:1901224	positive regulation of NIK/NF-kappaB signaling	3	GO_BiologicalProcess-EBI-UniProt-GOA-ACAP-ARAP_08.05.2020_00h00	TRUE	0.000304646	0.000761614		[Actn4, App, C1qtnf4, Calr, Card10, Ccl19, Cd14, Cops8, Ddx3x, Edn1, Egfr, Eif2ak2, Ep300, Glrx, Gm44505, Ikbkg, Ilk, Irak1, Malt1, Map3k7, Nfat5, Nod1, Pdcd4, Ptp4a3, Rbck1, Rc3h2, Rela, Rps3, Rtkn2, Sphk1, Tcim, Terf2ip, Tirap, Tlr2, Tlr4, Tlr7, Traf2, Traf6, Trem2, Trip6, Zfp91]	[Ep300, Glrx, Rps3]
1B			R-MMU:1234174	Cellular response to hypoxia	3	REACTOME_Pathways_08.05.2020	TRUE	0.00072734	0.000909175		[Arnt, Cited2, Cul2, Egln1, Egln2, Egln3, Elob, Eloc, Ep300, Epas1, Hif1a, Hif1an, Limd1, Psma2, Psma4, Psma5, Psma7, Psmb1, Psmb10, Psmb2, Psmb3, Psmb4, Psmb5, Psmb6, Psmb7, Psmb8, Psmb9, Psmc1, Psmc2, Psmc3, Psmc4, Psmc5, Psmd1, Psmd10, Psmd11, Psmd12, Psmd13, Psmd14, Psmd4, Psmd6, Psmd7, Psmd8, Psme1, Psme2, Psme3, Psme4, Psmf1, Rbx1, Rps27a, Uba52, Ubb, Ube2d1, Ube2d2a, Ube2d3, Wtip]	[Ep300, Psma4, Psmb7]
2B			GO:0007193	adenylate cyclase-inhibiting G protein-coupled receptor signaling pathway	3	GO_BiologicalProcess-EBI-UniProt-GOA-ACAP-ARAP_08.05.2020_00h00	TRUE	0.000596555	0.00288335		[Adcy6, Adora1, Adra2a, Akap12, App, Chrm2, Edn1, Ednra, Ffar3, Flna, Gnai2, Insl3, Lpar1, Npr3, P2ry1, Palm, Pde2a, Prmt5, Psap]	[Chrm2, Edn1, P2ry1]
3B			GO:0016114	terpenoid biosynthetic process	2	GO_BiologicalProcess-EBI-UniProt-GOA-ACAP-ARAP_08.05.2020_00h00	TRUE	0.00042758	0.00342064		[Aldh1a1, Fdps, Hmgcs2, Rbp1]	[Hmgcs2, Rbp1]
3B			GO:0001676	long-chain fatty acid metabolic process	4	GO_BiologicalProcess-EBI-UniProt-GOA-ACAP-ARAP_08.05.2020_00h00	TRUE	0.000390316	0.00390316		[Abcd1, Acad9, Acadl, Acot1, Acot2, Acot7, Acsl1, Acsl3, Acsl4, Acsl5, Acsl6, Aig1, Alox12, Alox5, Asah2, Cyp1b1, Cyp2b10, Cyp2d22, Cyp2e1, Daglb, Ephx1, Ephx2, Fads1, Gpx1, Gpx4, Gstm1, Gstm2, Gstm4, Gstm7, Gstp1, Lipe, Ltc4s, Mapk3, Mgll, Mycbp2, Myo5a, Pam, Plp1, Pnpla8, Slc27a1, Sphk1]	[Acot1, Ephx2, Gpx4, Sphk1]
3B			GO:0046165	alcohol biosynthetic process	5	GO_BiologicalProcess-EBI-UniProt-GOA-ACAP-ARAP_08.05.2020_00h00	TRUE	0.000310248	0.00413664		[Abca2, Acer1, Acer2, Acer3, Akr1b3, Apoe, Asah1, Asah2, Bmp6, Cacna1h, Ces1d, Cyb5r3, Cyp27a1, Dab2, Dgkq, Dhdds, Dkk3, Ebp, Ephx1, Erlin1, Erlin2, Fdps, Fgf1, G6pdx, Gba, Gch1, Gper1, H6pd, Hmgcs2, Hsd17b7, Impa2, Insig1, Insig2, Ip6k1, Ip6k2, Ip6k3, Ipmk, Ippk, Isyna1, Itpkc, Lbr, Mvd, Nfkb1, Nus1, P2ry1, P2ry6, Park7, Pcbd2, Pex2, Pgp, Plcb3, Plcd1, Plcd3, Plcg2, Plcl2, Por, Ppip5k1, Ppip5k2,…	[Dkk3, Hmgcs2, Plcd1, Ppip5k1, Sphk1]
3B			GO:0001665	alpha-N-acetylgalactosaminide alpha-2,6-sialyltransferase activity	2	GO_BiologicalProcess-EBI-UniProt-GOA-ACAP-ARAP_08.05.2020_00h00	TRUE	0.000214979	0.00429958		[St6galnac2, St6galnac3, St6galnac4]	[St6galnac2, St6galnac4]
3B			GO:0006066	alcohol metabolic process	8	GO_BiologicalProcess-EBI-UniProt-GOA-ACAP-ARAP_08.05.2020_00h00	TRUE	0.000112418	0.00449672		[Abca2, Abhd4, Acadl, Acadvl, Acer1, Acer2, Acer3, Aco2, Adh1, Adh5, Akr1a1, Akr1b10, Akr1b3, Akr1b8, Akr1c19, Akr7a5, Aldh1a1, Aldh1b1, Aldh2, Aldh3a2, Aldh3b1, Aplp2, Apoe, App, Arv1, Asah1, Asah2, Bmp6, Bpnt1, Cacna1h, Cat, Ces1d, Ch25h, Chka, Cln6, Coq2, Coq3, Cyb5r3, Cyp1b1, Cyp27a1, Cyp7b1, Dab2, Dgat1, Dgat2, Dgkq, Dhdds, Dhrs4, Dkk3, Dpagt1, Dpm1, Dpm2, Dysf, Ebp, Ephx1, Ephx2, Erlin1, Er…	[Dkk3, Ephx2, Hmgcs2, Ldlrap1, Plcd1, Ppip5k1, Rbp1, Sphk1]
2B			GO:0016616	oxidoreductase activity, acting on the CH-OH group of donors, NAD or NADP as acceptor	4	GO_BiologicalProcess-EBI-UniProt-GOA-ACAP-ARAP_08.05.2020_00h00	TRUE	0.00277177	0.00618318		[Adh1, Adh5, Adhfe1, Akr1a1, Akr1b10, Akr1b3, Akr1b8, Akr1c19, Akr1e1, Akr7a5, Bdh1, Bdh2, Cbr1, Cbr2, Cbr3, Cryl1, Dcxr, Dhdh, Dhrs11, Dhrs4, Dhrs7b, Dhrs7c, G6pdx, Gpd1, Gpd2, Grhpr, H2-Ke6, H6pd, Hadh, Hadha, Hibadh, Hsd11b1, Hsd17b1, Hsd17b10, Hsd17b11, Hsd17b12, Hsd17b4, Hsd17b7, Hsd3b2, Hsd3b7, Idh1, Idh2, Idh3a, Idh3b, Idh3g, Impdh1, Impdh2, Kcnab2, Ldha, Ldhd, Mdh1, Mdh2, Me1, Pgd, Prxl2b…	[Akr7a5, Dhdh, Idh3a, Ldhd]
2B			GO:0043488	regulation of mRNA stability	4	GO_BiologicalProcess-EBI-UniProt-GOA-ACAP-ARAP_08.05.2020_00h00	TRUE	0.00277177	0.00618318		[Alkbh5, Angel2, Apex1, Apobec1, Axin2, Brf1, Carhsp1, Cirbp, Cnot6l, Cpeb3, Csdc2, Dhx36, Dhx9, Dicer1, Dnd1, E2f1, Elavl1, Fastkd1, Fastkd3, Fmr1, Fto, Fus, Fxr1, Fxr2, Gja1, Hnrnpc, Hnrnpm, Khsrp, Mapkapk2, Mettl14, Mettl3, Mtor, Myd88, Noct, Npm1, Pabpc4, Pcbp4, Pde12, Ptbp1, Pum1, Pum2, Rbm38, Rida, Rock1, Samd4, Samd4b, Slc11a1, Syncrip, Taf15, Tardbp, Tbrg4, Tent4a, Thrap3, Tirap, Upf1, Ve…	[Cpeb3, Samd4, Ybx1, Zfp36l1]
3B			GO:0046513	ceramide biosynthetic process	3	GO_BiologicalProcess-EBI-UniProt-GOA-ACAP-ARAP_08.05.2020_00h00	TRUE	0.00120229	0.00801527		[Asah1, Asah2, B4galt3, B4galt6, Ccn1, Cers2, Cers5, Degs1, Elovl1, Gba, Ormdl3, Prkcd, Sgms1, Sirt3, Smpd1, Smpd2, Smpd4, Sphk1, Sphk2, Sptlc1, Sptssa, St6galnac3, St6galnac4, St8sia4, Ugcg]	[Cers2, Sphk1, St6galnac4]
3B			GO:1900016	negative regulation of cytokine production involved in inflammatory response	2	GO_BiologicalProcess-EBI-UniProt-GOA-ACAP-ARAP_08.05.2020_00h00	TRUE	0.00195166	0.00975829		[Abcd1, Appl2, Chid1, Cuedc2, Pdcd4, Rpl3, Sirpa, Zc3h12a]	[Appl2, Rpl3]
3B			GO:0005546	phosphatidylinositol-4,5-bisphosphate binding	3	GO_MolecularFunction-EBI-UniProt-GOA-ACAP-ARAP_08.05.2020_00h00	TRUE	0.00471345	0.0145029		[Actn2, Adap2, Anxa2, Capg, Cgas, Chmp3, Commd1, Dab2, Exoc1, Fcho2, Fzd7, Gsdmd, Gsn, Hip1r, Jph2, Kcnj3, Kcnq1, Krit1, Ldlrap1, Mapkap1, Myo1b, Myo1g, Osbpl2, Pfn1, Pfn2, Phlda3, Picalm, Plcd1, Plekha4, Rab35, Rsc1a1, Scin, Sdcbp, Sdcbp2, Sestd1, Snx18, Snx21, Tirap, Trappc4, Twf2]	[Gsdmd, Ldlrap1, Plcd1]
3B			GO:0042255	ribosome assembly	3	GO_BiologicalProcess-EBI-UniProt-GOA-ACAP-ARAP_08.05.2020_00h00	TRUE	0.00741381	0.0185345		[Bop1, Brix1, C1qbp, Ddx28, Ddx3x, Dhx29, Dhx30, Efl1, Efna1, Eif2a, Eif6, Eral1, Mdn1, Mpv17l2, Mrpl11, Mrpl20, Mrpl22, Mrps11, Mrps2, Mrps7, Mrto4, Mterf3, Mterf4, Nip7, Nle1, Nop2, Nop53, Nsun4, Ppan, Pwp2, Rpf2, Rpl12, Rpl24, Rpl3, Rpl38, Rpl3l, Rplp0, Rps10, Rps14, Rps15, Rps19, Rps2, Rps25, Rps27l, Rps5, Rsl24d1, Sbds]	[Mdn1, Rpl3, Rps15]
2B			R-MMU:109581	Apoptosis	3	REACTOME_Pathways_08.05.2020	TRUE	0.0177171	0.0205519		[Acin1, Add1, Apaf1, Appl1, Aven, Bad, Bax, Bcap31, Bcl2, Bcl2l1, Bcl2l11, Birc2, Bmx, Casp6, Casp7, Casp8, Casp9, Cd14, Ctnnb1, Dbnl, Diablo, Dnm1l, Dsg2, Dynll1, Dynll2, Fadd, Fas, Fnta, H1f0, H1f4, Hmgb2, Kpna1, Kpnb1, Lmna, Lmnb1, Ly96, Mapk8, Mapt, Nmt1, Oma1, Plec, Ppp3cc, Ppp3r1, Prkcd, Prkcq, Ptk2, Ripk1, Rock1, Satb1, Stk24, Tjp1, Tjp2, Tlr4, Tnfrsf10b, Traf2, Vim, Ywhab, Ywhae, Ywhag, Y…	[Ctnnb1, H1f4, Oma1]
3B			GO:0046928	regulation of neurotransmitter secretion	3	GO_BiologicalProcess-EBI-UniProt-GOA-ACAP-ARAP_08.05.2020_00h00	TRUE	0.0114279	0.0217674		[Adra1a, Adra2a, Adrb2, Atp2a2, Bace1, Bcl2l1, Cacnb2, Cacnb4, Calm2, Calm3, Camk2a, Cask, Cdk5, Chrm2, Cyth1, Dnm1l, Dtnbp1, Dvl1, Fbxl20, Fmr1, Gipc1, Git1, Git2, Gper1, Gsk3b, Ica1, Lrrk2, Mef2c, Myo6, Napa, Nrn1, P2ry1, Pfn2, Pnkd, Ppp1r9a, Prepl, Prkcb, Ptpn11, Rab3a, Rab3gap1, Rab5a, Rap1b, Rhot1, Slc30a1, Snapin, Sncg, Sphk1, Stx1a, Stxbp1, Stxbp5, Stxbp5l, Syp, Unc13b, Vamp1, Vps18]	[Rab5a, Sphk1, Stxbp5]
2B			R-MMU:212165	Epigenetic regulation of gene expression	3	REACTOME_Pathways_08.05.2020	TRUE	0.022607	0.0234144		[Actb, Aebp2, Cd3eap, Ddx21, Dek, Dnmt1, Dnmt3b, Eed, Ep300, Gsk3b, H2ac10, H2ac12, H2ac13, H2ac15, H2ac18, H2ac19, H2ac20, H2ac22, H2ac24, H2ac7, H2aj, H2ax, H2az1, H2bc11, H2bc12, H2bc14, H2bc15, H2bc21, H2bc4, H2bc6, H2bc7, H2bc9, H3c10, H3c13, H3c4, H3c6, H3c7, H3f3a, H3f3b, H4c1, H4c11, H4c12, H4c18, H4c6, H4c8, H4c9, Kat2a, Kat2b, Mtf2, Mybbp1a, Myo1c, Polr1a, Polr1b, Polr1c, Polr1e, Polr2e…	[Gsk3b, Mtf2, Polr1a]
3B			GO:0046834	lipid phosphorylation	3	GO_BiologicalProcess-EBI-UniProt-GOA-ACAP-ARAP_08.05.2020_00h00	TRUE	0.0157924	0.0252678		[Ambra1, App, Atm, Bpnt1, Ccl19, Ccl21a, Cd81, Cdc42, Cish, Dab2ip, Dgka, Dgkq, Dgkz, Eef1a2, Fam126a, Fam126b, Flt1, Impa2, Impad1, Ip6k1, Ip6k2, Ip6k3, Ipmk, Klf4, Nrbf2, Pdgfb, Pdgfra, Pdgfrb, Pi4k2b, Pi4ka, Pi4kb, Pik3c3, Pik3cb, Pik3ip1, Pik3r1, Pik3r2, Pik3r3, Pik3r6, Pip4k2a, Pip4k2b, Pip4k2c, Pip5k1a, Pip5k1b, Rac1, Rb1, Rpl3, Rubcn, Sh3glb1, Smg1, Socs2, Socs3, Socs5, Socs6, Sphk1, Sphk2…	[Rpl3, Sphk1, Tmem150a]
3B			GO:0019842	vitamin binding	3	GO_MolecularFunction-EBI-UniProt-GOA-ACAP-ARAP_08.05.2020_00h00	TRUE	0.0186527	0.0276336		[Abat, Acacb, Accs, Akr1b10, Alas1, Alas2, Aldh1a1, C8g, Cd320, Comp, Csad, Egln1, Egln2, Egln3, Folr2, Gcat, Ggcx, Gldc, Gnmt, Got2, Gpt, Gpt2, Hdc, Hlcs, Ilvbl, Kyat1, Kyat3, Mmab, Mocos, Mthfs, Mycbp2, Nfs1, Oat, Ogdh, Ogfod1, Ogfod3, P3h1, P3h3, P4ha1, P4ha2, Pam, Pdxdc1, Phykpl, Plod1, Plod2, Plod3, Plpbp, Pnpo, Psat1, Pygb, Pygl, Pygm, Rbp1, Rbp7, Rhod, Scly, Sds, Sgpl1, Shmt1, Shmt2, Slc19…	[Pdxdc1, Rbp1, Sds]
1B			R-MMU:8878159	Transcriptional regulation by RUNX3	3	REACTOME_Pathways_08.05.2020	FALSE	0.000689159	0.0011486		[Brd2, Cbfb, Ccnd1, Ctnnb1, Ep300, Hdac4, Kat2a, Kat2b, Kras, Mdm2, Notch1, Psma2, Psma4, Psma5, Psma7, Psmb1, Psmb10, Psmb2, Psmb3, Psmb4, Psmb5, Psmb6, Psmb7, Psmb8, Psmb9, Psmc1, Psmc2, Psmc3, Psmc4, Psmc5, Psmd1, Psmd10, Psmd11, Psmd12, Psmd13, Psmd14, Psmd4, Psmd6, Psmd7, Psmd8, Psme1, Psme2, Psme3, Psmf1, Rps27a, Smad3, Tcf7l1, Tcf7l2, Tead2, Tgfb1, Trp53, Uba52, Ubb, Yap1]	[Ep300, Psma4, Psmb7]
1B			R-MMU:8941858	Regulation of RUNX3 expression and activity	3	REACTOME_Pathways_08.05.2020	FALSE	0.000282967	0.00141484		[Cbfb, Ep300, Mdm2, Psma2, Psma4, Psma5, Psma7, Psmb1, Psmb10, Psmb2, Psmb3, Psmb4, Psmb5, Psmb6, Psmb7, Psmb8, Psmb9, Psmc1, Psmc2, Psmc3, Psmc4, Psmc5, Psmd1, Psmd10, Psmd11, Psmd12, Psmd13, Psmd14, Psmd4, Psmd6, Psmd7, Psmd8, Psme1, Psme2, Psme3, Psmf1, Rps27a, Tgfb1, Uba52, Ubb]	[Ep300, Psma4, Psmb7]
1B			R-MMU:5621481	C-type lectin receptors (CLRs)	3	REACTOME_Pathways_08.05.2020	FALSE	0.0017927	0.0017927		[Bcl10, Calm2, Calm3, Casp8, Cdc34, Clec4n, Cul1, Ep300, Fcer1g, Hras, Icam2, Ikbkg, Kras, Malt1, Map3k14, Map3k7, Nfkb1, Nfkbia, Pak2, Plcg2, Ppp3ca, Ppp3cb, Ppp3r1, Prkaca, Prkcd, Psma2, Psma4, Psma5, Psma7, Psmb1, Psmb10, Psmb2, Psmb3, Psmb4, Psmb5, Psmb6, Psmb7, Psmb8, Psmb9, Psmc1, Psmc2, Psmc3, Psmc4, Psmc5, Psmd1, Psmd10, Psmd11, Psmd12, Psmd13, Psmd14, Psmd4, Psmd6, Psmd7, Psmd8, Psme1, P…	[Ep300, Psma4, Psmb7]
2B			GO:0055002	striated muscle cell development	6	GO_BiologicalProcess-EBI-UniProt-GOA-ACAP-ARAP_08.05.2020_00h00	FALSE	0.000797222	0.00288993		[Acta1, Actc1, Actn2, Adra1a, Adrb1, Afg3l2, Akap13, Akap6, Alpk3, Angpt2, Ankrd23, Atg5, Atg7, Bcl2, Bmp4, Bves, Cacnb4, Camk2d, Casq2, Cav3, Cavin4, Ccn4, Cfl2, Chrnb1, Col14a1, Comp, Csrp1, Csrp3, Cxadr, Ddx39b, Dicer1, Dysf, Edn1, Ep300, Fdps, Fhl2, Fhod3, Flii, Flnc, Foxp1, G6pdx, Gpx1, Gsk3b, Hdac2, Hdac4, Hdac5, Hdac6, Homer1, Igf1, Itgb1, Klhl40, Klhl41, Ldb2, Ldb3, Lmna, Lmod3, Lox, Lrrc…	[Edn1, Gsk3b, Mef2c, Nfatc3, Pgm5, Rgs4]
2B			GO:0010611	regulation of cardiac muscle hypertrophy	4	GO_BiologicalProcess-EBI-UniProt-GOA-ACAP-ARAP_08.05.2020_00h00	FALSE	0.000717565	0.00297277		[Adk, Adra1a, Adrb1, Akap1, Akap6, Becn1, Camk2d, Cav3, Ccn4, Cdk9, Col14a1, Ddx39b, Ece1, Edn1, Ep300, Errfi1, Fbxo32, Fdps, Foxo1, Foxp1, G6pdx, Glrx3, Gsk3b, Hand2, Igf1, Lmcd1, Lmna, Mef2c, Mtor, Mtpn, Notch1, P2rx4, Parp1, Parp2, Pi16, Ppp3ca, Ptk2, Rgs4, Rock1, Sirt1, Slc9a1, Smad3, Tomm70a, Trim63, Trip10, Trpc3]	[Edn1, Gsk3b, Mef2c, Rgs4]
2B			GO:0016202	regulation of striated muscle tissue development	5	GO_BiologicalProcess-EBI-UniProt-GOA-ACAP-ARAP_08.05.2020_00h00	FALSE	0.000927951	0.00299006		[Adrb1, Adrb2, Akap6, Akirin1, Arntl, Arrb2, Bcl2, Bdnf, Bmp4, Bmpr1a, Cav3, Ccn4, Cited2, Col14a1, Ctnnb1, Cxadr, Ddx17, Ddx39b, Ddx5, Edn1, Ep300, Ephb1, Fdps, Flot1, Foxp1, Frs2, Fzd7, G6pdx, Gata6, Gja1, Gpc1, Gsk3b, Hdac2, Hdac3, Hdac4, Hdac5, Hdac6, Hdac7, Igf1, Jph2, Kat2a, Kcnk2, Klhl41, Lmod3, Lox, Luc7l, Mapk1, Mapk11, Mapk14, Mef2c, Meis1, Mtor, Myocd, Naca, Nkx2-5, Nln, Notch1, Nr1d2,…	[Ctnnb1, Edn1, Gsk3b, Mef2c, Rgs4]
2B			GO:0006836	neurotransmitter transport	6	GO_BiologicalProcess-EBI-UniProt-GOA-ACAP-ARAP_08.05.2020_00h00	FALSE	0.000560222	0.00324928		[Abat, Adra1a, Adra2a, Adrb2, Aqp1, Arl2, Arl6ip1, Arl6ip5, Atp1a2, Atp2a2, Bace1, Bcl2l1, Cacnb2, Cacnb4, Cadps2, Calm2, Calm3, Camk2a, Cask, Cdk5, Chrm2, Cyth1, Dnm1l, Doc2g, Dtnbp1, Dvl1, Edn1, Ednra, Epm2a, Fbxl20, Fcer1g, Fcgr3, Flot1, Fmr1, Gipc1, Git1, Git2, Gper1, Gsk3b, Ica1, Itgb1, Lgals3, Lin7a, Lrrk2, Maob, Mef2c, Myo6, Napa, Nppa, Nrn1, Nrxn2, P2ry1, Park7, Pdzd11, Per2, Pfn2, Pnkd, …	[Chrm2, Edn1, Gsk3b, Mef2c, P2ry1, Rgs4]
2B			GO:0051588	regulation of neurotransmitter transport	5	GO_BiologicalProcess-EBI-UniProt-GOA-ACAP-ARAP_08.05.2020_00h00	FALSE	0.000461555	0.00334627		[Abat, Adra1a, Adra2a, Adrb2, Arl6ip1, Arl6ip5, Atp2a2, Bace1, Bcl2l1, Cacnb2, Cacnb4, Calm2, Calm3, Camk2a, Cask, Cdk5, Chrm2, Cyth1, Dnm1l, Dtnbp1, Dvl1, Fbxl20, Flot1, Fmr1, Gipc1, Git1, Git2, Gper1, Gsk3b, Ica1, Itgb1, Lgals3, Lrrk2, Maob, Mef2c, Myo6, Napa, Nppa, Nrn1, P2ry1, Per2, Pfn2, Pnkd, Ppp1r9a, Prepl, Prkcb, Psen1, Ptpn11, Rab3a, Rab3gap1, Rab5a, Rap1b, Rgs4, Rhot1, Septin2, Slc30a1,…	[Chrm2, Gsk3b, Mef2c, P2ry1, Rgs4]
2B			GO:0003300	cardiac muscle hypertrophy	5	GO_BiologicalProcess-EBI-UniProt-GOA-ACAP-ARAP_08.05.2020_00h00	FALSE	0.000355005	0.00343172		[Adk, Adra1a, Adrb1, Akap1, Akap13, Akap6, Angpt2, Atp2a2, Becn1, Camk2d, Camta2, Cav3, Ccn4, Cdk9, Col14a1, Csrp3, Ddx39b, Ece1, Edn1, Ep300, Errfi1, Fbxo32, Fdps, Foxo1, Foxp1, G6pdx, Gata6, Gja1, Glrx3, Gsk3b, Hand2, Hdac2, Igf1, Inpp5f, Lmcd1, Lmna, Map2k4, Mef2c, Mtor, Mtpn, Myh6, Myh7, Myocd, Nfatc3, Notch1, Npm1, Nppa, Nppb, P2rx4, Parp1, Parp2, Pdlim5, Pi16, Ppp3ca, Prkg1, Ptk2, Rgs4, Roc…	[Edn1, Gsk3b, Mef2c, Nfatc3, Rgs4]
2B			GO:0051147	regulation of muscle cell differentiation	6	GO_BiologicalProcess-EBI-UniProt-GOA-ACAP-ARAP_08.05.2020_00h00	FALSE	0.000280409	0.00406593		[Adrb1, Akap13, Akap6, Ankrd17, Ankrd23, Arrb2, Bcl2, Bdnf, Bmp4, Camk1, Capn2, Cav3, Ccn4, Ccnt2, Cd53, Cdk9, Col14a1, Csrp3, Cxcl12, Cxcl9, Daxx, Ddx39b, Dmpk, Dnmt1, Edn1, Ehd1, Ehd2, Eif5a, Eng, Ep300, Epc1, Fdps, Flot1, Foxp1, Frs2, Fzd7, G6pdx, Gper1, Gsk3b, Hdac2, Hdac3, Hdac4, Hdac5, Hdac6, Hopx, Igf1, Igf2, Kat2a, Kit, Lmod3, Mapk14, Mdm2, Mecp2, Med28, Mef2c, Mmp14, Morf4l2, Msx1, Mtor,…	[Edn1, Gsk3b, Mef2c, Nfatc3, Rgs4, Ybx1]
2B			GO:0099565	chemical synaptic transmission, postsynaptic	4	GO_BiologicalProcess-EBI-UniProt-GOA-ACAP-ARAP_08.05.2020_00h00	FALSE	0.00183426	0.00531936		[Abat, Adora1, Adrb1, Adrb2, Afdn, Agrn, Akap9, App, Atxn1, Baiap2, Bdnf, Bscl2, Cdk5, Chrm2, Chrna10, Chrnb1, Cux2, Cx3cl1, Dmpk, Dvl1, Eif4a3, Fnta, Gabrg3, Gpihbp1, Grk2, Grm1, Gsk3b, Homer1, Insyn1, Lrrk2, Ly6a, Ly6c1, Ly6e, Ly6g6d, Lynx1, Mecp2, Mef2c, Mtmr2, P2rx4, P2rx5, Ppp1r9a, Ppp3ca, Prkcz, Pten, Rab3gap1, Reln, Rgs4, S1pr2, Sh3gl1, Shank3, Slc17a7, Slc29a1, Sltm, Stx1a, Syne1, Tmem108…	[Chrm2, Gsk3b, Mef2c, Rgs4]
2B			GO:0061049	cell growth involved in cardiac muscle cell development	3	GO_BiologicalProcess-EBI-UniProt-GOA-ACAP-ARAP_08.05.2020_00h00	FALSE	0.00211026	0.00556341		[Adra1a, Adrb1, Akap13, Akap6, Angpt2, Camk2d, Cav3, Ccn4, Col14a1, Ddx39b, Edn1, Ep300, Fdps, Foxp1, G6pdx, Gsk3b, Igf1, Map2k4, Mtor, Myocd, Nppa, Parp2, Pdlim5, Pi16, Prkg1, Rgs4, Sirt1, Tomm70a, Trip10]	[Edn1, Gsk3b, Rgs4]
2B			GO:0035051	cardiocyte differentiation	5	GO_BiologicalProcess-EBI-UniProt-GOA-ACAP-ARAP_08.05.2020_00h00	FALSE	0.00353288	0.00602668		[Acadm, Actc1, Actn2, Acvr1, Adra1a, Adrb1, Akap13, Akap6, Alpk3, Angpt2, Arrb2, Atg5, Atg7, Bmp4, Bves, Cacybp, Calr, Camk2d, Cav3, Cavin4, Ccn4, Cited2, Col14a1, Csrp3, Ctnnb1, Cxadr, Ddx39b, Dhx36, Dicer1, Ece2, Edn1, Egfr, Ep300, Fdps, Fhl2, Fhod3, Foxp1, Frs2, Fzd7, G6pdx, Gata6, Gper1, Gsk3b, Hand2, Hdac2, Hdac3, Hes1, Ift20, Ift88, Igf1, Itgb1, Kat2a, Kdm6b, Lmna, Lrrc10, Map2k4, Mapk1, Ma…	[Ctnnb1, Edn1, Gsk3b, Mef2c, Rgs4]
2B			GO:0051148	negative regulation of muscle cell differentiation	3	GO_BiologicalProcess-EBI-UniProt-GOA-ACAP-ARAP_08.05.2020_00h00	FALSE	0.00334747	0.00606728		[Ankrd17, Bdnf, Cav3, Daxx, Dnmt1, Foxp1, Frs2, Fzd7, G6pdx, Hdac3, Hdac4, Hdac5, Hdac6, Mecp2, Med28, Msx1, Myocd, Nfatc1, Nfatc3, Nkx2-5, Notch1, Pdcd4, Pdgfb, Pi16, Plpp7, Ptbp1, Rbpms2, Rgs4, Sox6, Tmem119, Tnpo2, Tomm70a, Trim72, Ybx1]	[Nfatc3, Rgs4, Ybx1]
2B			GO:0000288	nuclear-transcribed mRNA catabolic process, deadenylation-dependent decay	3	GO_BiologicalProcess-EBI-UniProt-GOA-ACAP-ARAP_08.05.2020_00h00	FALSE	0.00256305	0.00619404		[Cnot2, Cnot3, Cnot6l, Cnot7, Cpeb3, Dcp1a, Dcp1b, Dcps, Dhx36, Exosc2, Exosc5, Exosc7, Exosc8, Lsm1, Noct, Pabpc1, Pan2, Parn, Patl1, Pde12, Polr2d, Polr2g, Samd4, Samd4b, Tent4a, Tnrc6a, Tnrc6b, Tnrc6c, Tob1, Zfp36, Zfp36l1]	[Cpeb3, Samd4, Zfp36l1]
2B			GO:0055017	cardiac muscle tissue growth	5	GO_BiologicalProcess-EBI-UniProt-GOA-ACAP-ARAP_08.05.2020_00h00	FALSE	0.000214526	0.00622126		[Adra1a, Adrb1, Akap13, Akap6, Angpt2, Arid2, Bmpr1a, Camk2d, Cav3, Ccm2l, Ccn4, Cited2, Col14a1, Ctnnb1, Cxadr, Ddx39b, Dipk2a, Edn1, Ep300, Fdps, Fgf1, Foxp1, G6pdx, Gata6, Gja1, Gsk3b, Hdac2, Heg1, Igf1, Kcnk2, Map2k4, Mapk1, Mapk11, Mapk14, Mef2c, Meis1, Mtor, Myocd, Nkx2-5, Notch1, Nppa, Parp2, Pdlim5, Pi16, Prkar1a, Prkg1, Pten, Rgs4, Ripk1, Rxrb, Sav1, Sirt1, Smad1, Tgfb2, Tgfbr1, Tgfbr2, …	[Ctnnb1, Edn1, Gsk3b, Mef2c, Rgs4]
2B			GO:0045637	regulation of myeloid cell differentiation	5	GO_BiologicalProcess-EBI-UniProt-GOA-ACAP-ARAP_08.05.2020_00h00	FALSE	0.0032757	0.00633301		[Acin1, Ankrd54, Atp6ap1, B2m, C1qc, Casp8, Ccl21c, Ccl5, Cd74, Cdc73, Ceacam1, Cebpb, Cib1, Clec2d, Cnot4, Csf1, Csf1r, Ctnnb1, Ctnnbip1, Cul4a, Eif6, Esrra, Ets1, Fadd, Fam210b, Fas, Fbn1, Fbxw7, Fes, Fos, Foxo3, Foxp1, Gabpa, Gas2l1, Gata2, Gnas, Gsk3b, H4c1, H4c11, H4c12, H4c18, H4c6, H4c8, H4c9, Hax1, Hif1a, Hmgb2, Hspa9, Id2, Ikzf1, Inpp4b, Jun, Kat7, Kdm1a, Klf10, Klf13, Ldb1, Leo1, Lmo2, …	[Cnot4, Ctnnb1, Gsk3b, Mef2c, Zfp36l1]
2B			GO:0071277	cellular response to calcium ion	3	GO_BiologicalProcess-EBI-UniProt-GOA-ACAP-ARAP_08.05.2020_00h00	FALSE	0.00307161	0.00636261		[Acer1, Add1, Alox5ap, Asph, Cacybp, Clic4, Cpne2, Cpne8, Crip2, Dpep1, Edn1, Eef2k, Fos, Fosb, Fus, Hspa5, Iqgap1, Jun, Junb, Krt10, Lgmn, Mcoln1, Mef2c, Mylk, Ncstn, Nfatc3, Pkd2, Ppif, Prkaa2, Scn5a, Slc25a24, Wnk1, Wnt5a]	[Edn1, Mef2c, Nfatc3]
2B			GO:0007269	neurotransmitter secretion	4	GO_BiologicalProcess-EBI-UniProt-GOA-ACAP-ARAP_08.05.2020_00h00	FALSE	0.00440173	0.00709167		[Adra1a, Adra2a, Adrb2, Atp2a2, Bace1, Bcl2l1, Cacnb2, Cacnb4, Cadps2, Calm2, Calm3, Camk2a, Cask, Cdk5, Chrm2, Cyth1, Dnm1l, Doc2g, Dtnbp1, Dvl1, Fbxl20, Fmr1, Gipc1, Git1, Git2, Gper1, Gsk3b, Ica1, Lin7a, Lrrk2, Mef2c, Myo6, Napa, Nrn1, Nrxn2, P2ry1, Pdzd11, Pfn2, Pnkd, Ppp1r9a, Ppt1, Prepl, Prkaca, Prkcb, Psen1, Ptpn11, Rab3a, Rab3gap1, Rab5a, Rap1b, Rhot1, Scrib, Slc30a1, Slc6a9, Snap23, Snap…	[Chrm2, Gsk3b, Mef2c, P2ry1]
2B			GO:0010927	cellular component assembly involved in morphogenesis	4	GO_BiologicalProcess-EBI-UniProt-GOA-ACAP-ARAP_08.05.2020_00h00	FALSE	0.00553984	0.00803277		[AU040320, Abca2, Acta1, Actc1, Actn2, Agfg1, Akap13, Ank2, Ankrd23, Casq2, Cav3, Cavin4, Cd9, Cfl2, Ckap5, Clasp1, Csrp1, Csrp3, Dag1, Dicer1, Edn1, Ep300, Epb41l3, Ercc2, Fhod3, Fig4, Flii, Foxp1, Gnpat, Gpc1, Hdac2, Ilk, Itgb1, Itgb4, Klhl41, Ldb2, Ldb3, Lmod3, Mef2c, Mtmr2, Mybpc3, Myh10, Myh11, Myh6, Myl2, Mylk3, Myom1, Myom2, Myom3, Myoz2, Nectin2, Neurl2, Nfasc, Nkx2-5, Nol6, Nprl3, Nrap, …	[Edn1, Fig4, Mef2c, Pgm5]
2B			GO:0031124	mRNA 3'-end processing	3	GO_BiologicalProcess-EBI-UniProt-GOA-ACAP-ARAP_08.05.2020_00h00	FALSE	0.00531989	0.00811983		[Ahcyl1, App, Ccnt1, Cdc73, Cdk9, Cpeb1, Cpeb3, Cpsf1, Cpsf6, Cpsf7, Cstf2, Dhx36, Fip1l1, Hexim1, Hsf1, Leo1, Mtpap, Ncbp1, Ncbp2, Nelfe, Nudt21, Pabpn1, Paf1, Papola, Papolg, Polr2d, Rnf40, Rprd1a, Rprd1b, Scaf8, Snrpa, Ssu72, Supt5, Tut1, Virma, Wdr33, Ythdc1, Zc3h14, Zc3h3, Zfp36l1]	[Cpeb3, Papola, Zfp36l1]
3B			R-MMU:977068	Termination of O-glycan biosynthesis	2	REACTOME_Pathways_08.05.2020	FALSE	0.00147186	0.00841065		[St3gal1, St3gal3, St3gal4, St6gal1, St6galnac2, St6galnac3, St6galnac4]	[St6galnac2, St6galnac4]
2B			GO:0017148	negative regulation of translation	4	GO_BiologicalProcess-EBI-UniProt-GOA-ACAP-ARAP_08.05.2020_00h00	FALSE	0.0065808	0.00908777		[Ang, Calr, Caprin1, Cirbp, Cnot10, Cnot2, Cnot3, Cnot6l, Cnot7, Cnot9, Cpeb1, Cpeb3, Cpeb4, Dapk1, Ddx3x, Dhx36, Dnd1, Eif2ak1, Eif2ak2, Eif4a3, Eif4e, Eif4e2, Eif4ebp1, Eif4ebp2, Eif4enif1, Eif4g1, Eif6, Enc1, Eprs, Fmr1, Fto, Fxr1, Fxr2, Fxyd1, Gapdh, Igfbp5, Ilf3, Inpp5e, Khsrp, Mettl14, Mettl3, Mrpl13, Ncl, Otud6b, Paip2, Paip2b, Patl1, Pcif1, Pml, Pum1, Purb, Rack1, Rbm4, Rida, Rnf139, Rock…	[Cpeb3, Samd4, Ybx1, Zfp36l1]
3B			R-MMU:9018677	Biosynthesis of DHA-derived SPMs	2	REACTOME_Pathways_08.05.2020	FALSE	0.00195166	0.00975829		[Alox12, Alox5, Cyp2d22, Cyp2e1, Ephx2, Gpx4, Gstm4, Ltc4s]	[Ephx2, Gpx4]
3B			R-MMU:9018678	Biosynthesis of specialized proresolving mediators (SPMs)	2	REACTOME_Pathways_08.05.2020	FALSE	0.00249544	0.00998175		[Alox12, Alox5, Alox5ap, Cyp2d22, Cyp2e1, Ephx2, Gpx4, Gstm4, Ltc4s]	[Ephx2, Gpx4]
3B			GO:0006665	sphingolipid metabolic process	4	GO_BiologicalProcess-EBI-UniProt-GOA-ACAP-ARAP_08.05.2020_00h00	FALSE	0.00236673	0.0105188		[Abca2, Acer1, Acer2, Acer3, Arv1, Asah1, Asah2, Atg7, B4galt3, B4galt6, Bax, Ccn1, Cers2, Cers5, Cln6, Col4a3bp, Crem, Degs1, Elovl1, Elovl5, Enpp2, Gba, Gba2, Gm2a, Hacd1, Hacd3, Hacd4, Hexa, Hexb, Htra2, Kit, Map7, Naga, Neu1, Neu2, Neu3, Neurl1a, Ormdl3, Pdxdc1, Phc2, Pla2g15, Plpp1, Plpp2, Plpp3, Prkcd, Psap, Serinc1, Serinc3, Sgms1, Sgpl1, Sgpp1, Sirt3, Smpd1, Smpd2, Smpd4, Smpdl3b, Sphk1, …	[Cers2, Pdxdc1, Sphk1, St6galnac4]
3B			GO:0002532	production of molecular mediator involved in inflammatory response	3	GO_BiologicalProcess-EBI-UniProt-GOA-ACAP-ARAP_08.05.2020_00h00	FALSE	0.0040738	0.0135793		[Abcd1, Adam17, Alox5, Alox5ap, Appl1, Appl2, Bap1, Chid1, Cuedc2, Dusp10, Ephx2, Fcer1g, Grn, Ido1, Il17d, Il17rc, Kars, Kpna6, Lbp, Mapk14, Myd88, Nppa, Pdcd4, Per1, Pld3, Pld4, Prdx2, Rpl3, Rps19, Seh1l, Sirpa, Snap23, Snx4, Tlr4, Vamp7, Vamp8, Ywhaz, Zc3h12a]	[Appl2, Ephx2, Rpl3]
3B			GO:0055088	lipid homeostasis	4	GO_BiologicalProcess-EBI-UniProt-GOA-ACAP-ARAP_08.05.2020_00h00	FALSE	0.00376845	0.0137035		[Abca2, Abcb4, Abcd1, Abhd4, Abhd5, Acox3, Adora1, Adrb1, Angptl4, Apoc2, Apoe, Atg7, Atp13a2, Cav1, Cav3, Ces1d, Col4a3bp, Commd1, Commd9, Cyp7b1, Ddx3x, Dgat1, Dgat2, Ehd1, Ephx2, Fabp3, Fitm2, Gck, Gpam, Gpihbp1, Gramd1b, Hnf4a, Insig1, Lamtor1, Ldlrap1, Lima1, Lpl, Lrp5, Map2k1, Mlxipl, Ncor1, Nfe2l1, Npc1, Npc2, Nr1d1, Nr1d2, Nr1h2, Nr1h3, Nr1i3, Nus1, Ormdl3, Pex2, Pkp2, Pnpla2, Pnpla8, Pol…	[Ephx2, Fitm2, Ldlrap1, Rbp1]
2B			GO:0099504	synaptic vesicle cycle	4	GO_BiologicalProcess-EBI-UniProt-GOA-ACAP-ARAP_08.05.2020_00h00	FALSE	0.0108388	0.0142875		[Actb, Adra1a, Adra2a, Adrb2, Amph, Ap2m1, Ap3b1, Ap3d1, Arf6, Atp2a2, Bace1, Bcl2l1, Bin1, Cacnb2, Cacnb4, Cadps2, Calm2, Calm3, Camk2a, Cask, Cdh2, Cdk5, Cdk5r1, Chrm2, Clcn3, Cltc, Ctnnb1, Cyfip1, Cyth1, Dennd1a, Dgkq, Dnajc5, Dnm1l, Dtnbp1, Dvl1, Fbxl20, Fcho2, Fmr1, Gipc1, Git1, Git2, Gripap1, Grn, Gsk3b, Itsn2, Lrrk2, Mff, Mx2, Myo6, Napa, Nrn1, P2ry1, Pacsin1, Pcdh17, Pfn2, Picalm, Plaa, P…	[Chrm2, Ctnnb1, Gsk3b, P2ry1]
3B			GO:0046173	polyol biosynthetic process	3	GO_BiologicalProcess-EBI-UniProt-GOA-ACAP-ARAP_08.05.2020_00h00	FALSE	0.00471345	0.0145029		[Abca2, Acer1, Acer2, Acer3, Akr1b3, Asah1, Asah2, Cyp27a1, Ephx1, Gba, Gch1, Gper1, Impa2, Ip6k1, Ip6k2, Ip6k3, Ipmk, Ippk, Isyna1, Itpkc, Nfkb1, P2ry1, P2ry6, Pcbd2, Pgp, Plcb3, Plcd1, Plcd3, Plcg2, Plcl2, Ppip5k1, Ppip5k2, Prkg1, Pts, Qdpr, Scp2, Sphk1, Sphk2, Spr, Sptlc1]	[Plcd1, Ppip5k1, Sphk1]
3B			GO:0030330	DNA damage response, signal transduction by p53 class mediator	3	GO_BiologicalProcess-EBI-UniProt-GOA-ACAP-ARAP_08.05.2020_00h00	FALSE	0.0054106	0.0154589		[Acer2, Ankrd1, Atm, Brca2, Casp2, Cd44, Cd74, Cdkn1a, Ddx5, Dyrk1a, Eef1e1, Foxo3, Fxyd1, Gja1, Hic1, Hipk2, Ing4, Kat5, Kdm1a, Kmt5a, Mdm2, Mif, Myo6, Ndrg1, Npm1, Pcbp4, Pml, Ppm1d, Psmd10, Pttg1ip, Rbm38, Rpl26, Rps27l, Sirt1, Smyd2, Snai2, Sox4, Spred1, Triap1, Trp53, Usp10, Zmpste24]	[Ankrd1, Ndrg1, Pcbp4]
3B			GO:0033559	unsaturated fatty acid metabolic process	3	GO_BiologicalProcess-EBI-UniProt-GOA-ACAP-ARAP_08.05.2020_00h00	FALSE	0.00741381	0.0185345		[Abcd1, Abhd16a, Akr1c19, Alox12, Alox5, Avpr1a, Cd74, Cyp1b1, Cyp2b10, Cyp2d22, Cyp2e1, Daglb, Edn1, Elovl1, Elovl5, Ephx1, Ephx2, Fads1, Fads3, Gpx1, Gpx4, Gsta1, Gstm1, Gstm2, Gstm7, Gstp1, Lypla2, Mapk3, Mapk9, Mgll, Mif, Pdpn, Pibf1, Plaa, Pnpla8, Prxl2b, Ptgds, Ptges2, Ptges3, Ptgis, Ptgr2, Scd1, Scd4, Sirt1, Sphk1, Tbxas1, Zadh2]	[Ephx2, Gpx4, Sphk1]
3B			GO:0006690	icosanoid metabolic process	3	GO_BiologicalProcess-EBI-UniProt-GOA-ACAP-ARAP_08.05.2020_00h00	FALSE	0.00698281	0.0186208		[Abhd16a, Akr1c19, Alox12, Alox5, Alox5ap, Avpr1a, Cd74, Cyp1b1, Cyp2b10, Cyp2d22, Cyp2e1, Cyp4f13, Daglb, Dpep1, Edn1, Ephx1, Fads1, Gpx1, Gpx4, Gsta1, Gstm1, Gstp1, Ltc4s, Lypla2, Mapk3, Mapk9, Mgll, Mgst3, Mif, Pdpn, Pibf1, Pla2g5, Plaa, Pnpla8, Prxl2b, Ptgds, Ptges2, Ptges3, Ptgis, Ptgr2, Sirt1, Sphk1, Tbxas1, Tlr2, Tlr4, Zadh2]	[Cyp4f13, Gpx4, Sphk1]
2B			R-MMU:373076	Class A/1 (Rhodopsin-like receptors)	3	REACTOME_Pathways_08.05.2020	FALSE	0.0148241	0.0186913		[Ackr2, Ackr3, Ackr4, Adora1, Adra1a, Adra2a, Adrb1, Adrb2, Agtr1a, Aplnr, App, Avpr1a, Avpr2, C3, Ccl19, Ccl21a, Ccl21c, Ccl25, Ccl27a, Ccl4, Ccl5, Ccl6, Ccl7, Ccl9, Ccrl2, Chrm2, Cx3cl1, Cxcl1, Cxcl12, Cxcl16, Cxcl9, Cxcr4, Ece1, Edn1, Ednra, Ednrb, F2r, Ffar3, Gper1, Hebp1, Hrh2, LOC100041504, Lpar1, Lpar4, Lpar6, Nln, Nmb, Ntsr2, P2ry1, P2ry13, P2ry14, P2ry6, Pf4, Psap, Ptgir, S1pr2, Tac1, Xk]	[Chrm2, Edn1, P2ry1]
3B			GO:0046890	regulation of lipid biosynthetic process	4	GO_BiologicalProcess-EBI-UniProt-GOA-ACAP-ARAP_08.05.2020_00h00	FALSE	0.0080723	0.0189936		[Abca2, Abcd1, Acadl, Acadvl, Acsl3, Acsl5, Adgrf5, Apoc2, Apoe, App, Asah1, Atg7, Atp1a1, Avpr1a, Bmp6, C3, Capn2, Ccn1, Cd74, Cdk4, Ceacam1, Cnep1r1, Crebl2, Dab2, Dbi, Ddx20, Dgat1, Dgat2, Dgkq, Dkk3, Egr1, Eif6, Elovl5, Erlin1, Erlin2, Fabp3, Fam3a, Fdps, Fgf1, Fitm2, Gpam, Gper1, H6pd, Hnf4a, Idh1, Igf1, Igf1r, Igf2, Igfbp7, Insig1, Insig2, Lpgat1, Mapk9, Mid1ip1, Mlxipl, Mtor, Nfkb1, Nprl3,…	[Dkk3, Fam3a, Fitm2, Sphk1]
3B			R-MMU:8978868	Fatty acid metabolism	4	REACTOME_Pathways_08.05.2020	FALSE	0.0080723	0.0189936		[Abcd1, Acaa1a, Acaa2, Acacb, Acad10, Acadl, Acadm, Acads, Acadvl, Acbd6, Acly, Acot1, Acot11, Acot13, Acot2, Acot7, Acot8, Acot9, Acox3, Acsf2, Acsf3, Acsl1, Acsl3, Acsl4, Acsl5, Acsl6, Aldh3a2, Alox12, Alox5, Alox5ap, Cbr1, Cpt1b, Cpt2, Crat, Cyp1b1, Cyp4b1, Dbi, Decr1, Dpep1, Echs1, Eci1, Eci2, Elovl1, Elovl5, Ephx2, Fads1, Gpx1, Gpx4, H2-Ke6, Hacd1, Hacd3, Hacd4, Hadh, Hadha, Hadhb, Hsd17b12,…	[Acot1, Cpt1b, Ephx2, Gpx4]
3B			GO:0045833	negative regulation of lipid metabolic process	3	GO_BiologicalProcess-EBI-UniProt-GOA-ACAP-ARAP_08.05.2020_00h00	FALSE	0.00880002	0.0195556		[Abca2, Acacb, Acadl, Acadvl, Adora1, Adra2a, Apobec1, Apoc2, Apoe, Appl2, Atg7, Atp1a1, Bscl2, Ccnc, Cdk8, Ceacam1, Cidea, Crtc3, Dab2ip, Dbi, Dgat2, Dkk3, Erlin1, Erlin2, Etfbkmt, Fmc1, Gper1, Insig1, Insig2, Ncor1, Nfkb1, Nprl3, Ormdl3, Pdgfa, Pdgfb, Pibf1, Pik3ip1, Plin5, Prox1, Rubcn, Sik1, Sirt1, Slc27a1, Snai2, Sod1, Sorl1, Sox9, Sphk1, Trib3, Washc1]	[Appl2, Dkk3, Sphk1]
2B			GO:0002761	regulation of myeloid leukocyte differentiation	3	GO_BiologicalProcess-EBI-UniProt-GOA-ACAP-ARAP_08.05.2020_00h00	FALSE	0.0162341	0.0196162		[Acin1, Atp6ap1, C1qc, Casp8, Ccl5, Cd74, Ceacam1, Cebpb, Clec2d, Csf1, Csf1r, Ctnnb1, Ctnnbip1, Cul4a, Esrra, Fadd, Fbn1, Fbxw7, Fes, Fos, Foxp1, Gata2, Gnas, Gsk3b, Hax1, Id2, Ikzf1, Inpp4b, Jun, Klf10, Mtor, Ndfip1, Nme1, Nme2, Pf4, Pias3, Pik3r1, Ppargc1b, Prdm16, Prxl2a, Rassf2, Rb1, Rbp1, Ripk1, Sfrp1, Stat5a, Tesc, Tfe3, Tgfb1, Thoc5, Tjp2, Tmem178, Tmem64, Tob2, Traf6, Trem2, Trib1, Tyrob…	[Ctnnb1, Gsk3b, Zfp36l1]
2B			R-MMU:416476	G alpha (q) signalling events	3	REACTOME_Pathways_08.05.2020	FALSE	0.0184861	0.0206191		[Abhd12, Adra1a, Agtr1a, App, Arhgef25, Avpr1a, Ccl6, Ccl9, Daglb, Dgka, Dgkq, Dgkz, Edn1, Ednra, Ednrb, Egfr, F2r, Ffar3, Gna11, Gnaq, Gnb1, Gnb2, Gnb3, Gnb4, Gnb5, Gng10, Gng11, Gng12, Gngt2, Grk2, Grm1, Hbegf, Hras, Itpr1, Itpr2, Itpr3, Kras, Lpar1, Lpar4, Lpar6, Mapk1, Mapk3, Mgll, Mmp3, Nmb, Ntsr2, P2ry1, P2ry6, Pik3r1, Pik3r2, Pik3r3, Plcb3, Prkcd, Prkch, Prkcq, Rgs19, Rgs3, Rgs4, Rgs5, Rps…	[Edn1, P2ry1, Rgs4]
3B			GO:0032967	positive regulation of collagen biosynthetic process	2	GO_BiologicalProcess-EBI-UniProt-GOA-ACAP-ARAP_08.05.2020_00h00	FALSE	0.0100922	0.0212468		[Arrb2, Bmp4, Cbx8, Ccn2, Eng, Ep300, F2r, Larp6, Ltbp1, Pdgfb, Pdgfrb, Prdx5, Rgcc, Rpl3, Scx, Tgfb1, Tgfb3, Vim]	[Rpl3, Scx]
3B			GO:0070412	R-SMAD binding	2	GO_MolecularFunction-EBI-UniProt-GOA-ACAP-ARAP_08.05.2020_00h00	FALSE	0.0100922	0.0212468		[Ankrd1, Axin1, Ddx5, Drosha, Fos, Jun, Men1, Myocd, Parp1, Pmepa1, Ppm1a, Rgcc, Smad2, Smad3, Smad6, Trim33, Zc3h3, Zeb2]	[Ankrd1, Smad6]
3B			R-MMU:2142753	Arachidonic acid metabolism	2	REACTOME_Pathways_08.05.2020	FALSE	0.0112178	0.0224355		[Alox12, Alox5, Alox5ap, Cbr1, Cyp1b1, Cyp4b1, Dpep1, Ephx2, Gpx1, Gpx4, Ltc4s, Mapkapk2, Pon2, Pon3, Ptgds, Ptges2, Ptges3, Ptgis, Tbxas1]	[Ephx2, Gpx4]
2B			GO:0034968	histone lysine methylation	3	GO_BiologicalProcess-EBI-UniProt-GOA-ACAP-ARAP_08.05.2020_00h00	FALSE	0.0209034	0.0224518		[Arid4a, Ash2l, Auts2, Bcor, Brd4, Ctcfl, Ctnnb1, Cxxc1, Dnmt1, Dnmt3b, Dot1l, Dpy30, Eed, Ehmt2, Fh1, Get1, H1f2, H1f4, Hdac2, Insl3, Kdm1a, Kdm3a, Kdm4b, Kmt2a, Kmt2b, Kmt2c, Kmt2e, Kmt5a, Kmt5b, Kmt5c, Lmna, Macroh2a1, Mecom, Mecp2, Men1, Mtf2, Nelfa, Nelfe, Nsd3, Ogt, Pih1d1, Prdm16, Prmt6, Rbbp5, Rgl2, Rlf, Setd1a, Setd1b, Setd2, Setd3, Setd5, Setd6, Setd7, Setdb1, Setdb2, Sirt1, Smarcb1, Sm…	[Ctnnb1, H1f4, Mtf2]
2B			R-MMU:5357801	Programmed Cell Death	3	REACTOME_Pathways_08.05.2020	FALSE	0.0209034	0.0224518		[Acin1, Add1, Apaf1, Appl1, Aven, Bad, Bax, Bcap31, Bcl2, Bcl2l1, Bcl2l11, Birc2, Bmx, Casp6, Casp7, Casp8, Casp9, Cd14, Ctnnb1, Dbnl, Diablo, Dnm1l, Dsg2, Dynll1, Dynll2, Fadd, Fas, Fnta, H1f0, H1f4, Hmgb2, Kpna1, Kpnb1, Lmna, Lmnb1, Ly96, Mapk8, Mapt, Mlkl, Nmt1, Oma1, Plec, Ppp3cc, Ppp3r1, Prkcd, Prkcq, Ptk2, Ripk1, Rock1, Rps27a, Satb1, Stk24, Tjp1, Tjp2, Tlr4, Tnfrsf10b, Traf2, Uba52, Ubb, V…	[Ctnnb1, H1f4, Oma1]
3B			R-MMU:4085001	Sialic acid metabolism	2	REACTOME_Pathways_08.05.2020	FALSE	0.0123959	0.022538		[Cmas, Ctsa, Glb1, Gne, Nans, Neu1, Neu2, Neu3, Slc17a5, St3gal1, St3gal3, St3gal4, St3gal5, St3gal6, St6gal1, St6galnac2, St6galnac3, St6galnac4, St8sia4, St8sia5]	[St6galnac2, St6galnac4]
3B			R-MMU:913709	O-linked glycosylation of mucins	2	REACTOME_Pathways_08.05.2020	FALSE	0.0149063	0.0248439		[B3gnt3, B3gnt8, B3gnt9, B3gntl1, B4galt6, C1galt1c1, Galnt1, Galnt10, Galnt11, Galnt15, Galnt16, Galnt17, Galnt18, Galnt2, Gcnt1, St3gal1, St3gal3, St3gal4, St6gal1, St6galnac2, St6galnac3, St6galnac4]	[St6galnac2, St6galnac4]
3B			GO:0008203	cholesterol metabolic process	3	GO_BiologicalProcess-EBI-UniProt-GOA-ACAP-ARAP_08.05.2020_00h00	FALSE	0.0144626	0.0251524		[Acadl, Acadvl, Aplp2, Apoe, App, Arv1, Cat, Ces1d, Ch25h, Cln6, Cyb5r3, Cyp27a1, Cyp7b1, Dgat2, Dgkq, Ebp, Ephx2, Erlin1, Erlin2, Fdps, Fdxr, Fech, Fgf1, Fgl1, Fmo5, G6pdx, Gba, Gba2, Gnb3, Hdlbp, Hmgcs2, Hsd17b7, Hsd3b7, Insig1, Insig2, Lbr, Ldlrap1, Lima1, Lipe, Lmf1, Lrp1, Lrp5, Mbtps1, Mvd, Nfe2l1, Npc1, Npc2, Pex2, Pip4p1, Pmp22, Por, Prkaa2, Scap, Scp2, Smpd1, Soat1, Sod1, Srebf2, Ttc39b, …	[Ephx2, Hmgcs2, Ldlrap1]
3B			GO:0043516	regulation of DNA damage response, signal transduction by p53 class mediator	2	GO_BiologicalProcess-EBI-UniProt-GOA-ACAP-ARAP_08.05.2020_00h00	FALSE	0.017616	0.0271015		[Ankrd1, Atm, Cd44, Cd74, Ddx5, Dyrk1a, Eef1e1, Gja1, Hic1, Kdm1a, Kmt5a, Mdm2, Mif, Npm1, Pcbp4, Psmd10, Pttg1ip, Rpl26, Sirt1, Smyd2, Snai2, Spred1, Trp53, Zmpste24]	[Ankrd1, Pcbp4]
2B			R-MMU:500792	GPCR ligand binding	3	REACTOME_Pathways_08.05.2020	FALSE	0.0291502	0.0291502		[Ackr2, Ackr3, Ackr4, Adgre1, Adgre5, Adora1, Adra1a, Adra2a, Adrb1, Adrb2, Agtr1a, Aplnr, App, Avpr1a, Avpr2, C3, Ccl19, Ccl21a, Ccl21c, Ccl25, Ccl27a, Ccl4, Ccl5, Ccl6, Ccl7, Ccl9, Ccrl2, Cd55, Chrm2, Cx3cl1, Cxcl1, Cxcl12, Cxcl16, Cxcl9, Cxcr4, Ece1, Edn1, Ednra, Ednrb, F2r, Ffar3, Gnas, Gnb1, Gnb2, Gnb3, Gnb4, Gnb5, Gng10, Gng11, Gng12, Gngt2, Gper1, Grm1, Hebp1, Hrh2, LOC100041504, Lpar1, Lp…	[Chrm2, Edn1, P2ry1]
3B			R-MMU:1483249	Inositol phosphate metabolism	2	REACTOME_Pathways_08.05.2020	FALSE	0.0205177	0.0293109		[Calm2, Calm3, Impa2, Inpp4b, Inpp5a, Inppl1, Ip6k1, Ip6k2, Ip6k3, Ipmk, Ippk, Isyna1, Itpk1, Itpkc, Minpp1, Nudt11, Nudt4, Ocrl, Plcb3, Plcd1, Plcd3, Plcg2, Pld4, Ppip5k1, Ppip5k2, Pten]	[Plcd1, Ppip5k1]
3B			R-MMU:1660661	Sphingolipid de novo biosynthesis	2	REACTOME_Pathways_08.05.2020	FALSE	0.0220382	0.0303976		[Acer1, Acer2, Acer3, Aldh3a2, Aldh3b1, Cers2, Cers5, Col4a3bp, Csnk1g2, Degs1, Ormdl3, Osbp, Plpp1, Plpp2, Plpp3, Ppm1l, Prkd1, Prkd2, Prkd3, Sgms1, Sgpl1, Sgpp1, Sphk1, Sphk2, Sptlc1, Sptssa, Vapa]	[Cers2, Sphk1]
3B			GO:0003179	heart valve morphogenesis	2	GO_BiologicalProcess-EBI-UniProt-GOA-ACAP-ARAP_08.05.2020_00h00	FALSE	0.0252145	0.0336194		[Acvr1, Bmp4, Bmpr1a, Ccn1, Efna1, Emilin1, Fgfrl1, Gja5, Hey1, Heyl, Mdm2, Mef2c, Mtor, Nfatc1, Nos3, Notch1, Olfm1, Rb1, Robo1, Scx, Slit2, Slit3, Smad6, Sox4, Sox9, Tgfb1, Tgfb2, Tgfbr2, Zfpm2]	[Scx, Smad6]
3B			GO:0007269	neurotransmitter secretion	3	GO_BiologicalProcess-EBI-UniProt-GOA-ACAP-ARAP_08.05.2020_00h00	FALSE	0.0260746	0.0336447		[Adra1a, Adra2a, Adrb2, Atp2a2, Bace1, Bcl2l1, Cacnb2, Cacnb4, Cadps2, Calm2, Calm3, Camk2a, Cask, Cdk5, Chrm2, Cyth1, Dnm1l, Doc2g, Dtnbp1, Dvl1, Fbxl20, Fmr1, Gipc1, Git1, Git2, Gper1, Gsk3b, Ica1, Lin7a, Lrrk2, Mef2c, Myo6, Napa, Nrn1, Nrxn2, P2ry1, Pdzd11, Pfn2, Pnkd, Ppp1r9a, Ppt1, Prepl, Prkaca, Prkcb, Psen1, Ptpn11, Rab3a, Rab3gap1, Rab5a, Rap1b, Rhot1, Scrib, Slc30a1, Slc6a9, Snap23, Snap…	[Rab5a, Sphk1, Stxbp5]
3B			GO:0030170	pyridoxal phosphate binding	2	GO_MolecularFunction-EBI-UniProt-GOA-ACAP-ARAP_08.05.2020_00h00	FALSE	0.0285653	0.0357066		[Abat, Accs, Alas1, Alas2, Csad, Gcat, Gldc, Got2, Gpt, Gpt2, Hdc, Kyat1, Kyat3, Mocos, Nfs1, Oat, Pdxdc1, Phykpl, Plpbp, Pnpo, Psat1, Pygb, Pygl, Pygm, Sds, Sgpl1, Shmt1, Shmt2, Sptlc1, Srr, Thnsl2]	[Pdxdc1, Sds]
3B			GO:0061844	antimicrobial humoral immune response mediated by antimicrobial peptide	2	GO_BiologicalProcess-EBI-UniProt-GOA-ACAP-ARAP_08.05.2020_00h00	FALSE	0.0285653	0.0357066		[Ang, App, B2m, Ccl11, Ccl19, Ccl25, Cxcl1, Cxcl12, Cxcl14, Cxcl9, Elane, Fam3a, Gapdh, H2bc11, H2bc12, H2bc15, H2bc21, H2bc4, H2bc6, H2bc7, Lgals3, Pf4, Romo1, Rpl3, Rpl30, Rpl39, Rps19, S100a9, Tac1, Vamp5, Zc3h12a]	[Fam3a, Rpl3]
3B			GO:0032651	regulation of interleukin-1 beta production	2	GO_BiologicalProcess-EBI-UniProt-GOA-ACAP-ARAP_08.05.2020_00h00	FALSE	0.0339041	0.0410959		[App, Aqp4, Arrb2, Casp1, Casp4, Casp8, Ccl19, Egr1, Errfi1, F2r, Fxyd1, Fzd5, Gsdmd, Gstp1, Hk1, Hspb1, Ifi205, Igf1, Jak2, Lpl, Malt1, Nod1, Panx1, Pml, Sirpa, Smad3, Sphk1, Tlr2, Tlr4, Trem2, Trim16, Tyrobp, Wnt5a, Zc3h12a]	[Gsdmd, Sphk1]
3B			GO:0032611	interleukin-1 beta production	2	GO_BiologicalProcess-EBI-UniProt-GOA-ACAP-ARAP_08.05.2020_00h00	FALSE	0.0357638	0.0420751		[App, Aqp4, Arrb2, Casp1, Casp4, Casp8, Ccl19, Egr1, Errfi1, F2r, Fxyd1, Fzd5, Gsdmd, Gstp1, Hk1, Hspb1, Ifi205, Igf1, Jak2, Lpl, Malt1, Nod1, Panx1, Pml, Sirpa, Smad3, Sphk1, Tlr2, Tlr4, Tnfaip8, Trem2, Trim16, Tyrobp, Wnt5a, Zc3h12a]	[Gsdmd, Sphk1]
3B			GO:0034308	primary alcohol metabolic process	2	GO_BiologicalProcess-EBI-UniProt-GOA-ACAP-ARAP_08.05.2020_00h00	FALSE	0.0415723	0.0475112		[Abhd4, Adh1, Adh5, Akr1a1, Akr1b10, Akr1b3, Akr1b8, Akr1c19, Akr7a5, Aldh1a1, Aldh1b1, Aldh2, Aldh3a2, Aldh3b1, Bmp6, Cacna1h, Chka, Cyp1b1, Dab2, Dgat1, Dgat2, Dgkq, Dkk3, Gde1, Gdpd1, Gpd1, H6pd, Napepld, Park7, Pecr, Pnpla2, Rbp1, Rdh11, Rdh14, Rdh5, Rdh7, Retsat, Ttr]	[Dkk3, Rbp1]
3B			R-MMU:5173105	O-linked glycosylation	2	REACTOME_Pathways_08.05.2020	FALSE	0.0435823	0.0484248		[Adamts2, Adamts7, Adamtsl2, Adamtsl4, Adamtsl5, B3galnt2, B3gnt3, B3gnt8, B3gnt9, B3gntl1, B4galt6, B4gat1, C1galt1c1, Cfp, Dag1, Galnt1, Galnt10, Galnt11, Galnt15, Galnt16, Galnt17, Galnt18, Galnt2, Gcnt1, Large1, Pofut2, Pomgnt1, Pomgnt2, Spon2, St3gal1, St3gal3, St3gal4, St6gal1, St6galnac2, St6galnac3, St6galnac4, Thbs2, Thsd1, Thsd4]	[St6galnac2, St6galnac4]
3B			R-MMU:9033241	Peroxisomal protein import	2	REACTOME_Pathways_08.05.2020	FALSE	0.045628	0.0493276		[Acaa1a, Acot1, Acot2, Acot8, Acox3, Agps, Cat, Crat, Ddo, Dhrs4, Ech1, Eci2, Ephx2, Gnpat, Gstk1, Hmgcl, Hsd17b4, Idh1, Lonp2, Mlycd, Mpv17, Nudt19, Nudt7, Paox, Pecr, Pex10, Pex13, Pex14, Pex26, Pex5, Pex6, Pex7, Rps27a, Scp2, Uba52, Ubb, Ube2d1, Ube2d2a, Ube2d3, Zfand6]	[Acot1, Ephx2]
1B	ENSMUSG00000030744	GENE-protein_coding,retained_intron	Rps3	Rps3			ASSOCIATED_GENE			[P62908, Q5YLW3]
1B	ENSMUSG00000055024	GENE-processed_transcript,protein_coding,retained_intron	Ep300	Ep300			ASSOCIATED_GENE			[B2RWS6, Q8BJ14]
1B	ENSMUSG00000021591	GENE-protein_coding,retained_intron	Glrx	Glrx			ASSOCIATED_GENE			[Q3U6L3, Q9QUH0]
1B	ENSMUSG00000026750	GENE-protein_coding,retained_intron	Psmb7	Psmb7			ASSOCIATED_GENE			[P70195]
1B	ENSMUSG00000032301	GENE-processed_transcript,protein_coding,retained_intron	Psma4	Psma4			ASSOCIATED_GENE			[Q9R1P0]
2B	ENSMUSG00000021127	GENE-protein_coding	Zfp36l1	Zfp36l1			ASSOCIATED_GENE			[P23950, Q543H2]
2B	ENSMUSG00000039652	GENE-protein_coding	Cpeb3	Cpeb3			ASSOCIATED_GENE			[A0A0R4J102, D3Z1R6, Q7TN99]
2B	ENSMUSG00000021838	GENE-nonsense_mediated_decay,processed_transcript,protein_coding,retained_intron	Samd4	Samd4			ASSOCIATED_GENE			[A0A2D0VMX2, Q8CBY1]
2B	ENSMUSG00000006932	GENE-nonsense_mediated_decay,protein_coding,retained_intron	Ctnnb1	Ctnnb1			ASSOCIATED_GENE			[Q02248]
2B	ENSMUSG00000022812	GENE-processed_transcript,protein_coding,retained_intron	Gsk3b	Gsk3b			ASSOCIATED_GENE			[E9QAQ5, Q5KU03, Q9WV60]
2B	ENSMUSG00000021367	GENE-protein_coding	Edn1	Edn1			ASSOCIATED_GENE			[P22387, Q544E0]
2B	ENSMUSG00000005583	GENE-nonsense_mediated_decay,protein_coding,retained_intron	Mef2c	Mef2c			ASSOCIATED_GENE			[A0A0G2JEC2, A0A0H2UH28, A0A0H2UKB6, Q3V1B5, Q8CFN5]
2B	ENSMUSG00000031902	GENE-protein_coding,retained_intron	Nfatc3	Nfatc3			ASSOCIATED_GENE			[Q3UZ64]
2B	ENSMUSG00000038530	GENE-protein_coding,retained_intron	Rgs4	Rgs4			ASSOCIATED_GENE			[O08899, Q5D078]
2B	ENSMUSG00000027765	GENE-protein_coding	P2ry1	P2ry1			ASSOCIATED_GENE			[P49650, Q544J5, Q8BMJ5]
2B	ENSMUSG00000045613	GENE-processed_transcript,protein_coding	Chrm2	Chrm2			ASSOCIATED_GENE			[Q9ERZ4]
2B	ENSMUSG00000038417	GENE-protein_coding	Fig4	Fig4			ASSOCIATED_GENE			[Q91WF7]
2B	ENSMUSG00000041731	GENE-processed_transcript,protein_coding,retained_intron	Pgm5	Pgm5			ASSOCIATED_GENE			[Q8BZF8]
2B	ENSMUSG00000028743	GENE-processed_transcript,protein_coding	Akr7a5	Akr7a5			ASSOCIATED_GENE			[Q8CG76]
2B	ENSMUSG00000031958	GENE-protein_coding,retained_intron	Ldhd	Ldhd			ASSOCIATED_GENE			[Q7TNG8]
2B	ENSMUSG00000032279	GENE-nonsense_mediated_decay,protein_coding,retained_intron	Idh3a	Idh3a			ASSOCIATED_GENE			[Q9D6R2]
2B	ENSMUSG00000011382	GENE-processed_transcript,protein_coding,retained_intron	Dhdh	Dhdh			ASSOCIATED_GENE			[Q9DBB8]
2B	ENSMUSG00000028639	GENE-processed_transcript,protein_coding	Ybx1	Ybx1			ASSOCIATED_GENE			[P62960, Q3UBT1]
2B	ENSMUSG00000021111	GENE-nonsense_mediated_decay,processed_transcript,protein_coding,retained_intron	Papola	Papola			ASSOCIATED_GENE			[E9PZR3, Q3V141, Q61183]
2B	ENSMUSG00000029267	GENE-nonsense_mediated_decay,processed_transcript,protein_coding,retained_intron	Mtf2	Mtf2			ASSOCIATED_GENE			[Q02395]
2B	ENSMUSG00000051627	GENE-protein_coding	H1f4	H1f4			ASSOCIATED_GENE			[P43274]
2B	ENSMUSG00000038784	GENE-processed_transcript,protein_coding,retained_intron	Cnot4	Cnot4			ASSOCIATED_GENE			[A0A0R4J1K1, E9QA19, Q05BG1, Q3TMD4, Q8BT14]
2B	ENSMUSG00000035069	GENE-processed_transcript,protein_coding	Oma1	Oma1			ASSOCIATED_GENE			[Q9D8H7]
2B	ENSMUSG00000049553	GENE-nonsense_mediated_decay,processed_transcript,protein_coding,retained_intron	Polr1a	Polr1a			ASSOCIATED_GENE			[O35134, Q3TU49, Q3UHI3]
3B	ENSMUSG00000057286	GENE-processed_transcript,protein_coding	St6galnac2	St6galnac2			ASSOCIATED_GENE			[P70277]
3B	ENSMUSG00000079442	GENE-nonsense_mediated_decay,protein_coding,retained_intron	St6galnac4	St6galnac4			ASSOCIATED_GENE			[Q8C3J2, Q9R2B6]
3B	ENSMUSG00000022040	GENE-protein_coding	Ephx2	Ephx2			ASSOCIATED_GENE			[A8JYK8, P34914, Q3UQ71]
3B	ENSMUSG00000061878	GENE-processed_transcript,protein_coding,retained_intron	Sphk1	Sphk1			ASSOCIATED_GENE			[Q8CI15]
3B	ENSMUSG00000072949	GENE-processed_transcript,protein_coding,retained_intron	Acot1	Acot1			ASSOCIATED_GENE			[O55137]
3B	ENSMUSG00000075706	GENE-processed_transcript,protein_coding,retained_intron	Gpx4	Gpx4			ASSOCIATED_GENE			[O70325, Q76LV0]
3B	ENSMUSG00000020263	GENE-nonsense_mediated_decay,processed_transcript,protein_coding,retained_intron	Appl2	Appl2			ASSOCIATED_GENE			[Q3TVI6, Q8K3G9]
3B	ENSMUSG00000060036	GENE-nonsense_mediated_decay,protein_coding,retained_intron	Rpl3	Rpl3			ASSOCIATED_GENE			[P27659]
3B	ENSMUSG00000036867	GENE-processed_transcript,protein_coding	Smad6	Smad6			ASSOCIATED_GENE			[O35182]
3B	ENSMUSG00000034161	GENE-protein_coding,retained_intron	Scx	Scx			ASSOCIATED_GENE			[Q53ZC3, Q64124]
3B	ENSMUSG00000037295	GENE-protein_coding,retained_intron	Ldlrap1	Ldlrap1			ASSOCIATED_GENE			[Q8C142]
3B	ENSMUSG00000010660	GENE-nonsense_mediated_decay,processed_transcript,protein_coding	Plcd1	Plcd1			ASSOCIATED_GENE			[G5DDB7, Q8R3B1]
3B	ENSMUSG00000022575	GENE-protein_coding,retained_intron	Gsdmd	Gsdmd			ASSOCIATED_GENE			[Q9D8T2]
3B	ENSMUSG00000027875	GENE-protein_coding	Hmgcs2	Hmgcs2			ASSOCIATED_GENE			[P54869]
3B	ENSMUSG00000046402	GENE-protein_coding	Rbp1	Rbp1			ASSOCIATED_GENE			[Q00915, Q58EU7]
3B	ENSMUSG00000033526	GENE-nonsense_mediated_decay,protein_coding,retained_intron	Ppip5k1	Ppip5k1			ASSOCIATED_GENE			[A2ARP1]
3B	ENSMUSG00000030772	GENE-protein_coding	Dkk3	Dkk3			ASSOCIATED_GENE			[Q9QUN9]
3B	ENSMUSG00000015714	GENE-protein_coding,retained_intron	Cers2	Cers2			ASSOCIATED_GENE			[Q924Z4]
3B	ENSMUSG00000022680	GENE-processed_transcript,protein_coding,retained_intron	Pdxdc1	Pdxdc1			ASSOCIATED_GENE			[A0A0R4J034, Q99K01]
3B	ENSMUSG00000024055	GENE-nonsense_mediated_decay,processed_transcript,protein_coding,retained_intron	Cyp4f13	Cyp4f13			ASSOCIATED_GENE			[Q99N19]
3B	ENSMUSG00000017831	GENE-protein_coding,retained_intron	Rab5a	Rab5a			ASSOCIATED_GENE			[Q9CQD1]
3B	ENSMUSG00000019790	GENE-processed_transcript,protein_coding,retained_intron	Stxbp5	Stxbp5			ASSOCIATED_GENE			[D3Z079, D3Z2Q2, Q8K400]
3B	ENSMUSG00000029597	GENE-protein_coding,retained_intron	Sds	Sds			ASSOCIATED_GENE			[Q3UEN6, Q8VBT2]
3B	ENSMUSG00000024803	GENE-nonsense_mediated_decay,protein_coding,retained_intron	Ankrd1	Ankrd1			ASSOCIATED_GENE			[Q9CR42]
3B	ENSMUSG00000005125	GENE-nonsense_mediated_decay,protein_coding,retained_intron	Ndrg1	Ndrg1			ASSOCIATED_GENE			[Q545R3, Q62433]
3B	ENSMUSG00000023495	GENE-nonsense_mediated_decay,processed_transcript,protein_coding,retained_intron	Pcbp4	Pcbp4			ASSOCIATED_GENE			[A0A0R4J044, P57724, Q8BP63, Q9DB01]
3B	ENSMUSG00000058006	GENE-processed_transcript,protein_coding	Mdn1	Mdn1			ASSOCIATED_GENE			[A2ANY6, J3QMC5]
3B	ENSMUSG00000063457	GENE-protein_coding	Rps15	Rps15			ASSOCIATED_GENE			[D3YTQ9, P62843]
3B	ENSMUSG00000055912	GENE-processed_transcript,protein_coding	Tmem150a	Tmem150a			ASSOCIATED_GENE			[Q91WN2]
3B	ENSMUSG00000048486	GENE-protein_coding	Fitm2	Fitm2			ASSOCIATED_GENE			[P59266]
3B	ENSMUSG00000031399	GENE-nonsense_mediated_decay,protein_coding,retained_intron	Fam3a	Fam3a			ASSOCIATED_GENE			[A0A158SIT7, Q9D8T0]
3B	ENSMUSG00000078937	GENE-nonsense_mediated_decay,protein_coding,retained_intron	Cpt1b	Cpt1b			ASSOCIATED_GENE			[Q924X2]

## Sheet:  Old
Table S2 | Enrichment analysis of differentially expressed genes (DEG) in Rage-/- vs. WT Old mice. The table shows the statistics for all the significantly enriched gene sets found.
Gene Cluster	ENSEMBL_GENE_ID	GeneType	GOID	GOTerm	Nr. Genes	Ontology Source	OverViewTerm	Term PValue	Term PValue Corrected with Bonferroni step down	UniProtKB_AC	All Associated Genes	Associated Genes Found
3C			GO:0006958	complement activation, classical pathway	2	GO_BiologicalProcess-EBI-UniProt-GOA-ACAP-ARAP_08.05.2020_00h00	TRUE	3.40654e-06	1.70327e-05		[C1qa, C1qb, C1qbp, C1qc, C2, C3, C4a, C4b, C8b, C8g, Cd55, Crip2, Psma4, Serping1, Spsb2]	[C4a, C4b]
1C			GO:0070179	D-serine biosynthetic process	1	GO_BiologicalProcess-EBI-UniProt-GOA-ACAP-ARAP_08.05.2020_00h00	TRUE	0.000382068	0.00267448		[Srr]	[Srr]
2C			GO:0061626	pharyngeal arch artery morphogenesis	1	GO_BiologicalProcess-EBI-UniProt-GOA-ACAP-ARAP_08.05.2020_00h00	TRUE	0.00152779	0.00305557		[Adgrf5, Bmp4, Bmpr1a, Hes1, Smarca4, Tgfb2]	[Adgrf5]
3C			R-MMU:174577	Activation of C3 and C5	1	REACTOME_Pathways_08.05.2020	TRUE	0.00101865	0.00407462		[C2, C3, C4b, Cfp]	[C4b]
1C			GO:0019432	triglyceride biosynthetic process	1	GO_BiologicalProcess-EBI-UniProt-GOA-ACAP-ARAP_08.05.2020_00h00	TRUE	0.00800301	0.00800301		[Acsl1, Acsl4, Acsl5, Acsl6, C3, Cnep1r1, Dgat1, Dgat2, Fitm2, Gpam, Gpat3, Gpat4, Lpin1, Lpl, Nr1h2, Nr1h3, Plin5, Sik1, Slc27a1, Tcf7l2, Thrsp]	[Fitm2]
2C			R-MMU:5683826	Surfactant metabolism	1	REACTOME_Pathways_08.05.2020	FALSE	0.00152779	0.00305557		[Abca3, Adgrf5, Adra2a, Ccdc59, Gata6, Lmcd1]	[Adgrf5]
2C			GO:0043129	surfactant homeostasis	1	GO_BiologicalProcess-EBI-UniProt-GOA-ACAP-ARAP_08.05.2020_00h00	FALSE	0.00127324	0.00381971		[Adgrf5, Ctsh, Epas1, Rcn3, Vegfa]	[Adgrf5]
2C			GO:0071073	positive regulation of phospholipid biosynthetic process	1	GO_BiologicalProcess-EBI-UniProt-GOA-ACAP-ARAP_08.05.2020_00h00	FALSE	0.00127324	0.00381971		[Acsl3, Adgrf5, App, Capn2, Fabp3]	[Adgrf5]
2C			GO:0003094	glomerular filtration	1	GO_BiologicalProcess-EBI-UniProt-GOA-ACAP-ARAP_08.05.2020_00h00	FALSE	0.00432569	0.00432569		[Adgrf5, Adora1, Aqp1, Cd34, Cyba, Ednra, Emp2, F2r, Gas6, Gja1, Gja5, Mcam, Myo1e, Pdgfb, Sulf1, Sulf2, Xpnpep3]	[Adgrf5]
3C			R-MMU:166658	Complement cascade	1	REACTOME_Pathways_08.05.2020	FALSE	0.00534214	0.00534214		[C1qa, C1qb, C1qc, C2, C3, C4b, C8b, C8g, Cd55, Cd59b, Cd81, Cfd, Cfp, Colec11, Elane, Fcna, Gzmm, Masp1, Pros1, Serping1, Vtn]	[C4b]
3C			R-MMU:977606	Regulation of Complement cascade	1	REACTOME_Pathways_08.05.2020	FALSE	0.0040715	0.008143		[C1qa, C1qb, C1qc, C2, C3, C4b, C8b, C8g, Cd55, Cd59b, Cd81, Cfp, Elane, Pros1, Serping1, Vtn]	[C4b]
1C			GO:0010890	positive regulation of sequestering of triglyceride	1	GO_BiologicalProcess-EBI-UniProt-GOA-ACAP-ARAP_08.05.2020_00h00	FALSE	0.00305382	0.00916146		[Cidea, Fitm1, Fitm2, Lpl, Osbpl11, Plin2, Plin3, Plin5]	[Fitm2]
3C			R-MMU:166663	Initial triggering of complement	1	REACTOME_Pathways_08.05.2020	FALSE	0.0030544	0.00916321		[C1qa, C1qb, C1qc, C2, C3, C4b, Cfd, Cfp, Colec11, Fcna, Gzmm, Masp1]	[C4b]
1C			GO:0006563	L-serine metabolic process	1	GO_BiologicalProcess-EBI-UniProt-GOA-ACAP-ARAP_08.05.2020_00h00	FALSE	0.00229095	0.0091638		[Psat1, Sds, Sdsl, Shmt1, Shmt2, Srr]	[Srr]
1C			GO:0035356	cellular triglyceride homeostasis	1	GO_BiologicalProcess-EBI-UniProt-GOA-ACAP-ARAP_08.05.2020_00h00	FALSE	0.00152769	0.00916613		[Dgat2, Fitm2, Sirt1, Xbp1]	[Fitm2]
1C			R-MMU:8964572	Lipid particle organization	1	REACTOME_Pathways_08.05.2020	FALSE	0.00152769	0.00916613		[Cidea, Fitm1, Fitm2, Hilpda]	[Fitm2]
1C			GO:0140042	lipid droplet formation	1	GO_BiologicalProcess-EBI-UniProt-GOA-ACAP-ARAP_08.05.2020_00h00	FALSE	0.00190937	0.00954684		[Bscl2, Cds1, Cds2, Fitm2, Tmem159]	[Fitm2]
1C			R-MMU:977347	Serine biosynthesis	1	REACTOME_Pathways_08.05.2020	FALSE	0.00190937	0.00954684		[Psat1, Serinc1, Serinc3, Serinc4, Srr]	[Srr]
1C			GO:0043278	response to morphine	1	GO_BiologicalProcess-EBI-UniProt-GOA-ACAP-ARAP_08.05.2020_00h00	FALSE	0.00686235	0.0137247		[Aif1, Atg7, Cxcr4, Ednra, Fadd, Fosb, Ghr, Got2, Gpi1, Map1lc3a, Mdm2, Mtor, Ppp1r9b, Ppp5c, Rela, Rgs4, Srr, Tac1]	[Srr]
1C	ENSMUSG00000001323	GENE-processed_transcript,protein_coding,retained_intron	Srr	Srr			ASSOCIATED_GENE			[Q9QZX7]
1C	ENSMUSG00000048486	GENE-protein_coding	Fitm2	Fitm2			ASSOCIATED_GENE			[P59266]
2C	ENSMUSG00000056492	GENE-nonsense_mediated_decay,protein_coding	Adgrf5	Adgrf5			ASSOCIATED_GENE			[G5E8Q8]
3C	ENSMUSG00000073418	GENE-nonsense_mediated_decay,protein_coding,retained_intron	C4b	C4b			ASSOCIATED_GENE			[P01029, Q3TYN1]
3C	ENSMUSG00000015451	GENE-processed_transcript,retained_intron	C4a	C4a			ASSOCIATED_GENE			[V9GZG9]
